# Supplementary material for: Crystal structures of two charge–transfer com­plexes of benzo[1,2-c:3,4-c′:5,6-c′′]tri­thio­phene (D 3h-BTT)
Source: Acta Crystallogr E Crystallogr Commun. 2019 Sep 30;75(Pt 10):1573–7. doi: 10.1107/S2056989019013161 (PMC6775755; doi:10.1107/S2056989019013161)
Supplement: Supplementary file 1 [file e-75-01573-sup1.cif]

##############################################################################
#                                                                            #
# This CIF contains the data in a paper accepted for publication in          #
# Acta Crystallographica Section E. It conforms to the requirements of       #
# Notes for Authors for Acta Crystallographica Section E, and has been       #
# peer reviewed under the auspices of the IUCr Commission on Journals.       #
#                                                                            #
# Full details of the Crystallographic Information File format               #
# are given in the paper "The Crystallographic Information File (CIF):       #
# a New Standard Archive File for Crystallography" by S. R. Hall, F. H.      #
# Allen and I. D. Brown [Acta Cryst. (1991), A47, 655-685].                  #
#                                                                            #
# The current version of the core CIF dictionary is obtainable from          #
# ftp://ftp.iucr.org/pub/cif_core.dic.                                       #
#                                                                            #
# Software is freely available for graphical display of the structure(s)     #
# in this CIF. For information consult the CIF software page                 #
# http://www.iucr.org/resources/cif/software.                                #
#                                                                            #
# This file may be used for bona fide research purposes within the           #
# scientific community so long as proper attribution is given to the journal # 
# article from which it was obtained.                                        #
#                                                                            #
##############################################################################
data_I
_audit_creation_method     'SHELXL-2018/1'
_chemical_name_systematic
;\
Benzo[1,2-<i>c</i>:3,4-<i>c</i>':5,6-<i>c</i>'']trithiophene--\
7,7,8,8-tetracyanoquinodimethane
;
_chemical_name_common     ?
_chemical_formula_moiety     'C12 H6 S3, C12 H4 N4'
_chemical_formula_sum     'C24 H10 N4 S3'
_chemical_formula_iupac     'C12 H6 S3, C12 H4 N4'
_chemical_formula_weight     450.54
_chemical_melting_point     ?
_space_group_crystal_system     monoclinic
_space_group_name_H-M_alt     'P 21/n'
_space_group_name_Hall     '-P 2yn'
loop_
    _space_group_symop_operation_xyz
    'x, y, z'
    '-x+1/2, y+1/2, -z+1/2'
    '-x, -y, -z'
    'x-1/2, -y-1/2, z-1/2'
_cell_length_a     14.2567(3)
_cell_length_b     39.0280(7)
_cell_length_c     15.2295(3)
_cell_angle_alpha     90
_cell_angle_beta     100.1360(10)
_cell_angle_gamma     90
_cell_volume     8341.6(3)
_cell_formula_units_Z     16
_cell_measurement_reflns_used     9404
_cell_measurement_theta_min     3.258
_cell_measurement_theta_max     69.914
_cell_measurement_temperature     298(2)
_exptl_crystal_description     column
_exptl_crystal_colour     black
_exptl_crystal_size_max     0.368
_exptl_crystal_size_mid     0.114
_exptl_crystal_size_min     0.068
_exptl_crystal_density_diffrn     1.435
_exptl_crystal_density_meas     ?
_exptl_crystal_density_method     'not measured'
_exptl_crystal_F_000     3680
_exptl_absorpt_coefficient_mu     3.408
_exptl_absorpt_correction_type     multi-scan
_exptl_absorpt_process_details
;
(<i>SADABS</i>; Krause <i>et al.</i>, 2015)
;
_exptl_absorpt_correction_T_min     0.37
_exptl_absorpt_correction_T_max     0.80
_diffrn_ambient_temperature     298(2)
_diffrn_source     'INCOATEC I\mS micro-focus source'
_diffrn_radiation_type     CuK\a
_diffrn_radiation_wavelength     1.54178
_diffrn_radiation_monochromator     mirror
_diffrn_measurement_device_type     'Bruker D8 VENTURE PHOTON 100 CMOS'
_diffrn_measurement_method     '\w scans'
_diffrn_detector_area_resol_mean     ?
_diffrn_reflns_number     69033
_diffrn_reflns_av_R_equivalents     0.0499
_diffrn_reflns_av_unetI/netI     0.0378
_diffrn_reflns_theta_min     2.264
_diffrn_reflns_theta_max     70.061
_diffrn_reflns_theta_full     70.000
_diffrn_measured_fraction_theta_max     0.992
_diffrn_measured_fraction_theta_full     0.993
_diffrn_reflns_limit_h_min     -17
_diffrn_reflns_limit_h_max     17
_diffrn_reflns_limit_k_min     -47
_diffrn_reflns_limit_k_max     47
_diffrn_reflns_limit_l_min     -18
_diffrn_reflns_limit_l_max     18
_refine_special_details
;
Refinement of F^2^ against ALL reflections.  The weighted R-factor wR and
goodness of fit S are based on F^2^, conventional R-factors R are based
on F, with F set to zero for negative F^2^. The threshold expression of
F^2^ > 2sigma(F^2^) is used only for calculating R-factors(gt) etc. and is
not relevant to the choice of reflections for refinement.  R-factors based
on F^2^ are statistically about twice as large as those based on F, and R-
factors based on ALL data will be even larger.
;
_reflns_number_total     15720
_reflns_number_gt     11912
_reflns_threshold_expression     'I > 2\s(I)'
_refine_ls_structure_factor_coef     Fsqd
_refine_ls_matrix_type     full
_refine_ls_R_factor_all     0.0611
_refine_ls_R_factor_gt     0.0437
_refine_ls_wR_factor_gt     0.1018
_refine_ls_wR_factor_ref     0.1122
_refine_ls_goodness_of_fit_ref     1.030
_refine_ls_restrained_S_all     1.030
_refine_ls_number_reflns     15720
_refine_ls_number_parameters     1118
_refine_ls_number_restraints     0
_refine_ls_hydrogen_treatment     constr
_refine_ls_weighting_scheme     calc
_refine_ls_weighting_details
              'w=1/[\s^2^(Fo^2^)+(0.0446P)^2^+3.1400P] where P=(Fo^2^+2Fc^2^)/3'
_atom_sites_solution_hydrogens     geom
_atom_sites_solution_primary     direct
_atom_sites_solution_secondary     difmap
_refine_ls_shift/su_max     0.001
_refine_ls_shift/su_mean     0.000
_refine_diff_density_max     0.469
_refine_diff_density_min     -0.566
_refine_ls_extinction_method
;
<i>SHELXL2018/1</i> (Sheldrick 2015b)
;
_refine_ls_extinction_coef     0.00038(2)
_refine_ls_extinction_expression
                                  'Fc^*^=kFc[1+0.001xFc^2^\l^3^/sin(2\q)]^-1/4^'
loop_
    _atom_type_symbol
    _atom_type_description
    _atom_type_scat_dispersion_real
    _atom_type_scat_dispersion_imag
    _atom_type_scat_source
    'C' 'C' 0.0181 0.0091
                         'International Tables Vol C Tables 4.2.6.8 and 6.1.1.4'
    'H' 'H' 0.0000 0.0000
                         'International Tables Vol C Tables 4.2.6.8 and 6.1.1.4'
    'N' 'N' 0.0311 0.0180
                         'International Tables Vol C Tables 4.2.6.8 and 6.1.1.4'
    'S' 'S' 0.3331 0.5567
                         'International Tables Vol C Tables 4.2.6.8 and 6.1.1.4'
_computing_data_collection
;
<i>APEX3</i> (Bruker, 2016)
;
_computing_cell_refinement
;
<i>SAINT</i> (Bruker, 2016)
;
_computing_data_reduction
;
<i>SAINT</i> (Bruker, 2016)
;
_computing_structure_solution
;
<i>SHELXT</i> (Sheldrick, 2015a)
;
_computing_structure_refinement
;
<i>SHELXL2018/1</i> (Sheldrick, 2015b)
;
_computing_molecular_graphics
;
<i>DIAMOND</i> (Brandenburg & Putz, 2012)
;
_computing_publication_material
;
<i>SHELXTL</i> (Sheldrick, 2008)
;
loop_
    _atom_site_type_symbol
    _atom_site_label
    _atom_site_fract_x
    _atom_site_fract_y
    _atom_site_fract_z
    _atom_site_U_iso_or_equiv
    _atom_site_adp_type
    _atom_site_calc_flag
    _atom_site_occupancy
    _atom_site_disorder_assembly
    _atom_site_disorder_group
    S S1 0.84055(6) 0.39144(2) 0.49559(4) 0.0749(2) Uani d 1 . .
    S S2 0.83062(6) 0.50480(2) 0.79935(5) 0.06945(19) Uani d 1 . .
    S S3 0.97852(6) 0.35327(2) 0.90678(4) 0.06507(18) Uani d 1 . .
    C C49 0.88457(15) 0.39131(6) 0.66490(14) 0.0441(5) Uani d 1 . .
    C C50 0.84862(16) 0.42488(6) 0.64055(14) 0.0474(5) Uani d 1 . .
    C C51 0.84686(16) 0.45071(6) 0.70970(15) 0.0469(5) Uani d 1 . .
    C C52 0.87809(16) 0.44200(5) 0.80186(15) 0.0449(5) Uani d 1 . .
    C C53 0.91165(15) 0.40751(5) 0.82677(14) 0.0426(5) Uani d 1 . .
    C C54 0.91554(15) 0.38240(5) 0.75838(14) 0.0421(5) Uani d 1 . .
    C C55 0.88401(19) 0.37071(7) 0.59225(16) 0.0574(6) Uani d 1 . .
    H H55 0.904884 0.348090 0.595366 0.069 Uiso calc 1 . .
    C C56 0.8224(2) 0.42822(7) 0.55060(17) 0.0648(7) Uani d 1 . .
    H H56 0.797477 0.448215 0.522476 0.078 Uiso calc 1 . .
    C C57 0.81906(19) 0.48428(6) 0.70003(18) 0.0602(6) Uani d 1 . .
    H H57 0.796495 0.494606 0.645348 0.072 Uiso calc 1 . .
    C C58 0.87337(19) 0.46929(6) 0.85742(17) 0.0567(6) Uani d 1 . .
    H H58 0.891301 0.468482 0.919130 0.068 Uiso calc 1 . .
    C C59 0.94359(18) 0.39493(6) 0.91007(15) 0.0546(6) Uani d 1 . .
    H H59 0.946034 0.407519 0.962270 0.066 Uiso calc 1 . .
    C C60 0.95148(18) 0.35195(6) 0.79388(16) 0.0533(6) Uani d 1 . .
    H H60 0.960098 0.332747 0.760026 0.064 Uiso calc 1 . .
    N N1 0.2591(2) 0.43047(6) 0.33043(17) 0.0854(8) Uani d 1 . .
    N N2 0.1476(2) 0.42514(7) 0.04713(18) 0.0909(9) Uani d 1 . .
    N N3 -0.00125(19) 0.22220(7) 0.09289(17) 0.0787(7) Uani d 1 . .
    N N4 0.08798(18) 0.22423(6) 0.37656(17) 0.0734(6) Uani d 1 . .
    C C1 0.2214(2) 0.41435(6) 0.27299(17) 0.0598(6) Uani d 1 . .
    C C2 0.17541(18) 0.39441(6) 0.19893(16) 0.0524(5) Uani d 1 . .
    C C3 0.1598(2) 0.41159(6) 0.11411(18) 0.0626(7) Uani d 1 . .
    C C4 0.14938(16) 0.36084(6) 0.20744(15) 0.0468(5) Uani d 1 . .
    C C5 0.16313(16) 0.34399(6) 0.29316(14) 0.0478(5) Uani d 1 . .
    H H5 0.190536 0.356008 0.343960 0.057 Uiso calc 1 . .
    C C6 0.13704(16) 0.31135(6) 0.30055(15) 0.0477(5) Uani d 1 . .
    H H6 0.145591 0.301148 0.356583 0.057 Uiso calc 1 . .
    C C7 0.09582(15) 0.29167(6) 0.22303(14) 0.0443(5) Uani d 1 . .
    C C8 0.08292(16) 0.30846(6) 0.13756(15) 0.0500(5) Uani d 1 . .
    H H8 0.056495 0.296381 0.086545 0.060 Uiso calc 1 . .
    C C9 0.10842(16) 0.34123(6) 0.13049(15) 0.0504(5) Uani d 1 . .
    H H9 0.099390 0.351491 0.074529 0.060 Uiso calc 1 . .
    C C10 0.06977(16) 0.25799(6) 0.22977(16) 0.0489(5) Uani d 1 . .
    C C11 0.08081(18) 0.23987(6) 0.31212(18) 0.0543(6) Uani d 1 . .
    C C12 0.02986(18) 0.23842(6) 0.15278(17) 0.0553(6) Uani d 1 . .
    S S4 0.89924(5) 0.26364(2) 0.44991(4) 0.06419(18) Uani d 1 . .
    S S5 0.89951(5) 0.38717(2) 0.17110(5) 0.06666(19) Uani d 1 . .
    S S6 0.74345(6) 0.23932(2) 0.03393(4) 0.06735(19) Uani d 1 . .
    C C61 0.81337(15) 0.26352(5) 0.18689(14) 0.0422(5) Uani d 1 . .
    C C62 0.84797(15) 0.26921(5) 0.28141(14) 0.0426(5) Uani d 1 . .
    C C63 0.88671(15) 0.30189(5) 0.31239(14) 0.0442(5) Uani d 1 . .
    C C64 0.88625(15) 0.33001(5) 0.24852(15) 0.0444(5) Uani d 1 . .
    C C65 0.85021(15) 0.32449(5) 0.15600(15) 0.0448(5) Uani d 1 . .
    C C66 0.81512(15) 0.29083(5) 0.12405(14) 0.0436(5) Uani d 1 . .
    C C67 0.85041(17) 0.24630(6) 0.35012(15) 0.0521(5) Uani d 1 . .
    H H67 0.827963 0.223919 0.342858 0.063 Uiso calc 1 . .
    C C68 0.91787(18) 0.30205(6) 0.40273(16) 0.0561(6) Uani d 1 . .
    H H68 0.945840 0.320873 0.434512 0.067 Uiso calc 1 . .
    C C69 0.91584(18) 0.36313(6) 0.26580(19) 0.0588(6) Uani d 1 . .
    H H69 0.941595 0.371414 0.322144 0.071 Uiso calc 1 . .
    C C70 0.85299(17) 0.35368(6) 0.10659(18) 0.0552(6) Uani d 1 . .
    H H70 0.832013 0.354996 0.045306 0.066 Uiso calc 1 . .
    C C71 0.77918(19) 0.28094(6) 0.03891(16) 0.0578(6) Uani d 1 . .
    H H71 0.774746 0.295247 -0.010492 0.069 Uiso calc 1 . .
    C C72 0.77642(18) 0.23411(6) 0.14584(16) 0.0527(6) Uani d 1 . .
    H H72 0.770085 0.213677 0.175673 0.063 Uiso calc 1 . .
    N N5 0.0065(3) 0.55087(8) 0.6289(2) 0.1136(11) Uani d 1 . .
    N N6 0.1009(3) 0.53006(8) 0.9116(2) 0.1167(12) Uani d 1 . .
    N N7 0.20976(18) 0.32793(5) 0.79665(16) 0.0666(6) Uani d 1 . .
    N N8 0.1443(3) 0.35063(8) 0.51307(18) 0.1000(10) Uani d 1 . .
    C C13 0.0348(2) 0.53153(7) 0.6840(2) 0.0784(9) Uani d 1 . .
    C C14 0.0698(2) 0.50701(6) 0.7522(2) 0.0634(7) Uani d 1 . .
    C C15 0.0866(3) 0.51971(7) 0.8411(2) 0.0794(9) Uani d 1 . .
    C C16 0.08646(17) 0.47346(6) 0.73223(17) 0.0534(6) Uani d 1 . .
    C C17 0.12012(17) 0.44925(6) 0.80242(16) 0.0516(5) Uani d 1 . .
    H H17 0.128674 0.456315 0.861610 0.062 Uiso calc 1 . .
    C C18 0.13914(16) 0.41679(6) 0.78343(15) 0.0485(5) Uani d 1 . .
    H H18 0.159753 0.401558 0.829768 0.058 Uiso calc 1 . .
    C C19 0.12832(16) 0.40499(6) 0.69263(15) 0.0470(5) Uani d 1 . .
    C C20 0.09238(17) 0.42897(6) 0.62247(16) 0.0546(6) Uani d 1 . .
    H H20 0.083080 0.421884 0.563266 0.065 Uiso calc 1 . .
    C C21 0.07233(18) 0.46135(6) 0.64201(17) 0.0585(6) Uani d 1 . .
    H H21 0.048665 0.476314 0.595894 0.070 Uiso calc 1 . .
    C C22 0.15167(17) 0.37213(6) 0.67347(16) 0.0505(5) Uani d 1 . .
    C C23 0.18467(17) 0.34764(6) 0.74240(17) 0.0516(5) Uani d 1 . .
    C C24 0.1464(2) 0.36010(7) 0.58407(19) 0.0651(7) Uani d 1 . .
    S S7 0.45070(5) 0.33951(2) 0.74534(5) 0.05738(16) Uani d 1 . .
    S S8 0.28412(6) 0.47068(2) 0.51692(4) 0.06695(19) Uani d 1 . .
    S S9 0.37613(6) 0.47960(2) 0.94335(5) 0.0723(2) Uani d 1 . .
    C C73 0.40777(15) 0.40025(5) 0.78651(14) 0.0438(5) Uani d 1 . .
    C C74 0.38254(15) 0.39779(5) 0.69105(14) 0.0420(5) Uani d 1 . .
    C C75 0.34447(16) 0.42764(5) 0.63916(14) 0.0434(5) Uani d 1 . .
    C C76 0.33288(16) 0.45949(5) 0.68329(15) 0.0447(5) Uani d 1 . .
    C C77 0.35436(16) 0.46162(5) 0.78007(15) 0.0447(5) Uani d 1 . .
    C C78 0.39107(16) 0.43212(6) 0.83154(14) 0.0453(5) Uani d 1 . .
    C C79 0.44628(17) 0.37044(6) 0.82335(16) 0.0526(6) Uani d 1 . .
    H H79 0.467668 0.367361 0.884131 0.063 Uiso calc 1 . .
    C C80 0.40149(17) 0.36586(6) 0.66086(16) 0.0508(5) Uani d 1 . .
    H H80 0.388896 0.359386 0.601168 0.061 Uiso calc 1 . .
    C C81 0.31984(19) 0.43039(6) 0.54856(16) 0.0552(6) Uani d 1 . .
    H H81 0.322358 0.412370 0.509078 0.066 Uiso calc 1 . .
    C C82 0.30046(19) 0.48487(6) 0.62408(16) 0.0563(6) Uani d 1 . .
    H H82 0.288735 0.507220 0.640364 0.068 Uiso calc 1 . .
    C C83 0.34359(19) 0.48894(6) 0.83340(17) 0.0581(6) Uani d 1 . .
    H H83 0.320994 0.510243 0.811916 0.070 Uiso calc 1 . .
    C C84 0.40570(19) 0.43872(7) 0.92096(16) 0.0581(6) Uani d 1 . .
    H H84 0.429132 0.422706 0.964562 0.070 Uiso calc 1 . .
    N N9 0.72274(19) 0.34886(6) 0.87636(18) 0.0768(7) Uani d 1 . .
    N N10 0.6576(2) 0.34271(6) 0.58647(18) 0.0805(7) Uani d 1 . .
    N N11 0.4812(2) 0.54939(6) 0.57408(15) 0.0775(7) Uani d 1 . .
    N N12 0.5506(2) 0.55348(6) 0.85586(16) 0.0849(8) Uani d 1 . .
    C C25 0.69586(18) 0.36239(6) 0.81055(18) 0.0550(6) Uani d 1 . .
    C C26 0.66168(16) 0.37944(6) 0.72796(16) 0.0494(5) Uani d 1 . .
    C C27 0.65884(18) 0.35911(6) 0.64893(18) 0.0566(6) Uani d 1 . .
    C C28 0.63244(15) 0.41299(5) 0.72477(14) 0.0436(5) Uani d 1 . .
    C C29 0.59686(16) 0.42969(5) 0.64131(15) 0.0474(5) Uani d 1 . .
    H H29 0.593363 0.417564 0.588260 0.057 Uiso calc 1 . .
    C C30 0.56859(16) 0.46263(5) 0.63902(14) 0.0465(5) Uani d 1 . .
    H H30 0.545631 0.472905 0.584367 0.056 Uiso calc 1 . .
    C C31 0.57332(16) 0.48223(5) 0.71983(14) 0.0437(5) Uani d 1 . .
    C C32 0.60779(17) 0.46534(6) 0.80345(14) 0.0487(5) Uani d 1 . .
    H H32 0.610491 0.477350 0.856574 0.058 Uiso calc 1 . .
    C C33 0.63603(17) 0.43252(6) 0.80562(15) 0.0489(5) Uani d 1 . .
    H H33 0.658353 0.422179 0.860313 0.059 Uiso calc 1 . .
    C C34 0.54562(17) 0.51595(5) 0.71695(14) 0.0466(5) Uani d 1 . .
    C C35 0.51007(19) 0.53373(6) 0.63650(15) 0.0526(6) Uani d 1 . .
    C C36 0.5492(2) 0.53617(6) 0.79555(16) 0.0573(6) Uani d 1 . .
    S S10 0.46319(6) 0.35807(2) 0.41424(5) 0.0803(2) Uani d 1 . .
    S S11 0.28792(5) 0.21874(2) 0.22857(6) 0.0743(2) Uani d 1 . .
    S S12 0.31096(6) 0.35350(2) -0.00664(4) 0.06436(18) Uani d 1 . .
    C C85 0.36342(15) 0.33969(5) 0.15849(14) 0.0439(5) Uani d 1 . .
    C C86 0.39724(16) 0.34094(6) 0.25398(15) 0.0476(5) Uani d 1 . .
    C C87 0.39319(17) 0.31054(6) 0.30705(16) 0.0525(6) Uani d 1 . .
    C C88 0.35319(16) 0.27905(6) 0.26459(17) 0.0516(6) Uani d 1 . .
    C C89 0.31797(16) 0.27810(5) 0.17079(16) 0.0469(5) Uani d 1 . .
    C C90 0.32373(15) 0.30874(5) 0.11668(15) 0.0442(5) Uani d 1 . .
    C C91 0.43345(19) 0.36839(7) 0.30488(17) 0.0602(6) Uani d 1 . .
    H H91 0.440845 0.390139 0.282081 0.072 Uiso calc 1 . .
    C C92 0.4277(2) 0.31677(8) 0.39511(18) 0.0712(8) Uani d 1 . .
    H H92 0.431389 0.300254 0.439596 0.085 Uiso calc 1 . .
    C C93 0.34102(19) 0.24779(7) 0.3036(2) 0.0685(8) Uani d 1 . .
    H H93 0.359843 0.243241 0.364044 0.082 Uiso calc 1 . .
    C C94 0.28058(18) 0.24686(6) 0.14272(19) 0.0593(6) Uani d 1 . .
    H H94 0.254412 0.241696 0.083892 0.071 Uiso calc 1 . .
    C C95 0.29310(18) 0.31296(6) 0.02765(16) 0.0533(6) Uani d 1 . .
    H H95 0.265496 0.295631 -0.010200 0.064 Uiso calc 1 . .
    C C96 0.36077(18) 0.36586(6) 0.09813(16) 0.0550(6) Uani d 1 . .
    H H96 0.383578 0.387824 0.112810 0.066 Uiso calc 1 . .
    N N13 0.7165(2) 0.43205(6) 0.3054(2) 0.0913(8) Uani d 1 . .
    N N14 0.6326(2) 0.41094(8) 0.0233(2) 0.0984(9) Uani d 1 . .
    N N15 0.5910(2) 0.23135(7) 0.42366(18) 0.0826(7) Uani d 1 . .
    N N16 0.51627(17) 0.20817(6) 0.14068(16) 0.0693(6) Uani d 1 . .
    C C37 0.6901(2) 0.41224(6) 0.25165(19) 0.0623(7) Uani d 1 . .
    C C38 0.65620(17) 0.38776(6) 0.18357(17) 0.0529(6) Uani d 1 . .
    C C39 0.6429(2) 0.40055(7) 0.0943(2) 0.0650(7) Uani d 1 . .
    C C40 0.63911(16) 0.35419(6) 0.20266(16) 0.0474(5) Uani d 1 . .
    C C41 0.65520(16) 0.34202(6) 0.29330(15) 0.0496(5) Uani d 1 . .
    H H41 0.679160 0.356958 0.339393 0.060 Uiso calc 1 . .
    C C42 0.63616(16) 0.30945(6) 0.31230(16) 0.0502(5) Uani d 1 . .
    H H42 0.647118 0.302169 0.371363 0.060 Uiso calc 1 . .
    C C43 0.59909(15) 0.28564(6) 0.24280(15) 0.0466(5) Uani d 1 . .
    C C44 0.58559(16) 0.29757(6) 0.15162(16) 0.0511(5) Uani d 1 . .
    H H44 0.563387 0.282474 0.105374 0.061 Uiso calc 1 . .
    C C45 0.60463(17) 0.33007(6) 0.13286(16) 0.0512(5) Uani d 1 . .
    H H45 0.595423 0.337202 0.073698 0.061 Uiso calc 1 . .
    C C46 0.57684(16) 0.25262(6) 0.26187(16) 0.0497(5) Uani d 1 . .
    C C47 0.58572(19) 0.24062(6) 0.35168(19) 0.0580(6) Uani d 1 . .
    C C48 0.54294(18) 0.22815(6) 0.19383(18) 0.0533(6) Uani d 1 . .
loop_
    _atom_site_aniso_label
    _atom_site_aniso_U_11
    _atom_site_aniso_U_22
    _atom_site_aniso_U_33
    _atom_site_aniso_U_12
    _atom_site_aniso_U_13
    _atom_site_aniso_U_23
    S1 0.0959(6) 0.0910(5) 0.0356(3) 0.0076(4) 0.0058(3) -0.0051(3)
    S2 0.0870(5) 0.0435(3) 0.0730(4) 0.0036(3) 0.0007(4) -0.0051(3)
    S3 0.0829(5) 0.0601(4) 0.0482(3) 0.0125(3) 0.0005(3) 0.0126(3)
    C49 0.0428(12) 0.0518(12) 0.0378(11) -0.0036(9) 0.0071(9) -0.0004(9)
    C50 0.0487(13) 0.0562(13) 0.0361(11) -0.0012(10) 0.0046(10) 0.0052(9)
    C51 0.0475(12) 0.0469(11) 0.0443(12) -0.0015(9) 0.0029(10) 0.0047(9)
    C52 0.0477(12) 0.0442(11) 0.0411(11) -0.0041(9) 0.0027(10) 0.0014(9)
    C53 0.0427(11) 0.0460(11) 0.0378(11) -0.0043(9) 0.0033(9) 0.0015(9)
    C54 0.0409(11) 0.0444(11) 0.0408(11) -0.0032(9) 0.0068(9) 0.0005(9)
    C55 0.0661(16) 0.0644(14) 0.0413(12) 0.0023(12) 0.0081(12) -0.0056(11)
    C56 0.0796(19) 0.0694(16) 0.0436(13) 0.0074(14) 0.0058(13) 0.0087(11)
    C57 0.0686(17) 0.0509(13) 0.0564(15) 0.0024(12) -0.0021(13) 0.0075(11)
    C58 0.0677(16) 0.0498(12) 0.0493(13) -0.0018(11) 0.0009(12) -0.0049(10)
    C59 0.0657(16) 0.0573(13) 0.0384(12) 0.0002(11) 0.0023(11) 0.0017(10)
    C60 0.0602(15) 0.0492(12) 0.0502(13) 0.0040(11) 0.0090(12) 0.0013(10)
    N1 0.118(2) 0.0571(13) 0.0684(16) -0.0002(14) -0.0178(16) -0.0066(12)
    N2 0.128(3) 0.0706(15) 0.0647(16) -0.0065(15) -0.0089(16) 0.0093(13)
    N3 0.0828(17) 0.0795(16) 0.0707(16) -0.0114(13) 0.0049(14) -0.0265(13)
    N4 0.0771(17) 0.0714(14) 0.0670(16) -0.0029(12) -0.0003(13) 0.0032(12)
    C1 0.0738(17) 0.0462(12) 0.0530(14) 0.0064(12) -0.0060(13) -0.0028(11)
    C2 0.0555(14) 0.0518(12) 0.0466(13) 0.0067(11) 0.0001(11) -0.0035(10)
    C3 0.0782(19) 0.0515(13) 0.0531(15) 0.0019(12) -0.0023(14) -0.0025(12)
    C4 0.0419(12) 0.0543(12) 0.0424(12) 0.0061(10) 0.0022(10) -0.0067(9)
    C5 0.0501(13) 0.0537(12) 0.0362(11) 0.0022(10) -0.0020(10) -0.0077(9)
    C6 0.0474(13) 0.0572(13) 0.0365(11) 0.0030(10) 0.0017(10) -0.0038(9)
    C7 0.0360(11) 0.0532(12) 0.0428(12) 0.0032(9) 0.0045(9) -0.0090(9)
    C8 0.0477(13) 0.0620(14) 0.0383(11) 0.0014(10) 0.0023(10) -0.0124(10)
    C9 0.0518(13) 0.0584(13) 0.0387(12) 0.0029(11) 0.0016(10) -0.0047(10)
    C10 0.0415(12) 0.0558(13) 0.0485(13) 0.0030(10) 0.0049(10) -0.0075(10)
    C11 0.0500(14) 0.0546(13) 0.0558(15) -0.0024(11) 0.0024(12) -0.0087(12)
    C12 0.0543(14) 0.0556(13) 0.0550(14) -0.0030(11) 0.0068(12) -0.0129(11)
    S4 0.0804(5) 0.0743(4) 0.0371(3) -0.0056(3) 0.0084(3) 0.0057(3)
    S5 0.0687(4) 0.0444(3) 0.0905(5) 0.0013(3) 0.0239(4) 0.0107(3)
    S6 0.0868(5) 0.0655(4) 0.0451(3) -0.0074(3) -0.0013(3) -0.0053(3)
    C61 0.0402(11) 0.0472(11) 0.0393(11) 0.0045(9) 0.0075(9) 0.0038(9)
    C62 0.0410(11) 0.0481(11) 0.0394(11) 0.0025(9) 0.0087(9) 0.0047(9)
    C63 0.0433(12) 0.0486(11) 0.0421(11) 0.0031(9) 0.0110(10) -0.0018(9)
    C64 0.0406(11) 0.0427(11) 0.0519(13) 0.0023(9) 0.0135(10) 0.0007(9)
    C65 0.0406(11) 0.0465(11) 0.0492(12) 0.0079(9) 0.0138(10) 0.0066(9)
    C66 0.0439(12) 0.0488(11) 0.0388(11) 0.0057(9) 0.0090(10) 0.0038(9)
    C67 0.0579(14) 0.0560(13) 0.0424(12) -0.0052(11) 0.0084(11) 0.0036(10)
    C68 0.0620(15) 0.0609(14) 0.0454(13) -0.0052(12) 0.0097(12) -0.0073(11)
    C69 0.0576(15) 0.0495(13) 0.0710(17) 0.0007(11) 0.0158(13) -0.0050(11)
    C70 0.0545(14) 0.0533(13) 0.0601(15) 0.0077(11) 0.0162(12) 0.0132(11)
    C71 0.0711(17) 0.0596(14) 0.0413(12) 0.0049(12) 0.0063(12) 0.0076(10)
    C72 0.0603(15) 0.0505(12) 0.0465(13) -0.0023(11) 0.0068(11) 0.0024(10)
    N5 0.133(3) 0.0793(19) 0.126(3) 0.0074(18) 0.016(2) 0.0433(19)
    N6 0.189(4) 0.0684(17) 0.090(2) 0.001(2) 0.015(2) -0.0122(16)
    N7 0.0797(16) 0.0533(12) 0.0656(14) 0.0075(11) 0.0090(12) -0.0024(11)
    N8 0.145(3) 0.099(2) 0.0585(16) -0.0124(19) 0.0256(17) -0.0192(14)
    C13 0.089(2) 0.0539(15) 0.093(2) -0.0007(14) 0.0186(18) 0.0172(15)
    C14 0.0673(17) 0.0497(13) 0.0735(18) -0.0021(12) 0.0133(14) 0.0069(12)
    C15 0.109(3) 0.0457(14) 0.083(2) 0.0016(15) 0.015(2) 0.0017(14)
    C16 0.0507(13) 0.0489(12) 0.0610(15) -0.0041(10) 0.0106(12) 0.0049(11)
    C17 0.0582(14) 0.0479(12) 0.0478(13) -0.0053(10) 0.0069(11) -0.0007(10)
    C18 0.0515(13) 0.0479(12) 0.0453(12) -0.0044(10) 0.0060(11) 0.0038(9)
    C19 0.0442(12) 0.0492(12) 0.0475(12) -0.0081(9) 0.0082(10) 0.0009(9)
    C20 0.0546(14) 0.0617(14) 0.0461(13) -0.0045(11) 0.0052(11) 0.0031(11)
    C21 0.0609(15) 0.0561(14) 0.0563(15) -0.0041(11) 0.0047(12) 0.0134(11)
    C22 0.0503(13) 0.0542(13) 0.0470(13) -0.0066(10) 0.0082(11) -0.0032(10)
    C23 0.0533(14) 0.0485(12) 0.0529(14) -0.0037(10) 0.0092(12) -0.0095(11)
    C24 0.0800(19) 0.0609(15) 0.0547(16) -0.0079(13) 0.0127(14) -0.0061(12)
    S7 0.0606(4) 0.0472(3) 0.0654(4) 0.0073(3) 0.0142(3) 0.0076(3)
    S8 0.0949(5) 0.0567(3) 0.0443(3) 0.0029(3) -0.0015(3) 0.0117(3)
    S9 0.0988(6) 0.0692(4) 0.0477(4) -0.0023(4) 0.0098(4) -0.0153(3)
    C73 0.0418(11) 0.0475(11) 0.0423(11) -0.0017(9) 0.0081(10) 0.0051(9)
    C74 0.0413(11) 0.0447(11) 0.0402(11) -0.0021(9) 0.0074(9) 0.0016(9)
    C75 0.0445(12) 0.0459(11) 0.0390(11) -0.0040(9) 0.0049(10) 0.0023(9)
    C76 0.0469(12) 0.0439(11) 0.0421(11) -0.0056(9) 0.0044(10) 0.0008(9)
    C77 0.0448(12) 0.0461(11) 0.0427(12) -0.0064(9) 0.0060(10) -0.0016(9)
    C78 0.0462(12) 0.0509(12) 0.0387(11) -0.0044(9) 0.0075(10) 0.0000(9)
    C79 0.0541(14) 0.0563(13) 0.0469(13) 0.0031(11) 0.0081(11) 0.0105(10)
    C80 0.0557(14) 0.0492(12) 0.0477(13) 0.0007(10) 0.0098(11) -0.0008(10)
    C81 0.0694(16) 0.0526(13) 0.0412(12) -0.0012(11) 0.0035(12) 0.0000(10)
    C82 0.0706(16) 0.0445(12) 0.0513(14) 0.0000(11) 0.0035(12) 0.0043(10)
    C83 0.0708(17) 0.0488(13) 0.0540(14) -0.0026(11) 0.0093(13) -0.0058(11)
    C84 0.0674(16) 0.0660(15) 0.0394(12) -0.0004(12) 0.0051(12) 0.0010(11)
    N9 0.0838(17) 0.0633(13) 0.0770(17) 0.0007(12) -0.0036(14) 0.0205(12)
    N10 0.0923(19) 0.0686(15) 0.0800(17) 0.0004(13) 0.0132(15) -0.0177(13)
    N11 0.114(2) 0.0651(14) 0.0492(13) 0.0132(13) 0.0023(13) 0.0043(11)
    N12 0.147(3) 0.0539(13) 0.0531(14) -0.0025(14) 0.0143(15) -0.0099(11)
    C25 0.0553(14) 0.0446(12) 0.0631(16) -0.0009(10) 0.0049(12) 0.0059(11)
    C26 0.0471(13) 0.0460(12) 0.0546(14) -0.0015(10) 0.0072(11) 0.0037(10)
    C27 0.0569(15) 0.0479(12) 0.0631(16) 0.0002(11) 0.0052(13) -0.0013(12)
    C28 0.0432(12) 0.0439(11) 0.0433(12) -0.0020(9) 0.0066(10) 0.0019(9)
    C29 0.0539(13) 0.0472(12) 0.0404(11) -0.0007(10) 0.0062(10) -0.0039(9)
    C30 0.0560(13) 0.0461(11) 0.0354(11) 0.0004(10) 0.0027(10) 0.0001(9)
    C31 0.0486(12) 0.0431(11) 0.0394(11) -0.0031(9) 0.0074(10) -0.0008(9)
    C32 0.0609(14) 0.0501(12) 0.0344(11) -0.0042(10) 0.0062(10) -0.0015(9)
    C33 0.0569(14) 0.0519(12) 0.0363(11) -0.0028(10) 0.0042(10) 0.0057(9)
    C34 0.0571(14) 0.0445(11) 0.0370(11) -0.0037(10) 0.0048(10) -0.0005(9)
    C35 0.0709(16) 0.0454(12) 0.0405(12) 0.0008(11) 0.0069(12) -0.0038(10)
    C36 0.0838(18) 0.0417(11) 0.0450(13) -0.0029(11) 0.0075(13) 0.0001(10)
    S10 0.0899(5) 0.1019(6) 0.0447(4) 0.0193(4) -0.0004(4) -0.0171(4)
    S11 0.0696(4) 0.0508(3) 0.1102(6) 0.0055(3) 0.0370(4) 0.0210(4)
    S12 0.0869(5) 0.0653(4) 0.0415(3) -0.0021(3) 0.0129(3) 0.0090(3)
    C85 0.0443(12) 0.0466(11) 0.0421(12) 0.0053(9) 0.0117(10) 0.0011(9)
    C86 0.0475(13) 0.0540(12) 0.0415(12) 0.0084(10) 0.0083(10) -0.0006(10)
    C87 0.0473(13) 0.0680(15) 0.0431(12) 0.0147(11) 0.0104(11) 0.0086(11)
    C88 0.0440(12) 0.0562(13) 0.0579(14) 0.0115(10) 0.0179(11) 0.0166(11)
    C89 0.0434(12) 0.0468(11) 0.0540(13) 0.0073(9) 0.0178(11) 0.0047(10)
    C90 0.0433(12) 0.0466(11) 0.0451(12) 0.0036(9) 0.0144(10) 0.0010(9)
    C91 0.0644(16) 0.0628(15) 0.0512(14) 0.0118(12) 0.0042(13) -0.0071(11)
    C92 0.0765(19) 0.092(2) 0.0452(14) 0.0206(16) 0.0110(14) 0.0117(13)
    C93 0.0572(16) 0.0784(18) 0.0741(18) 0.0187(13) 0.0230(14) 0.0324(15)
    C94 0.0568(15) 0.0504(13) 0.0756(18) 0.0011(11) 0.0247(14) 0.0027(12)
    C95 0.0615(15) 0.0548(13) 0.0447(12) -0.0025(11) 0.0118(11) -0.0039(10)
    C96 0.0662(16) 0.0499(12) 0.0498(13) -0.0014(11) 0.0129(12) 0.0044(10)
    N13 0.128(2) 0.0527(13) 0.090(2) 0.0060(14) 0.0113(18) -0.0093(13)
    N14 0.117(2) 0.106(2) 0.0738(18) 0.0246(18) 0.0201(17) 0.0331(16)
    N15 0.103(2) 0.0782(16) 0.0676(16) 0.0159(14) 0.0169(15) 0.0172(13)
    N16 0.0773(16) 0.0559(12) 0.0716(15) -0.0093(11) 0.0048(13) 0.0017(11)
    C37 0.0772(18) 0.0440(13) 0.0659(17) 0.0103(12) 0.0129(14) 0.0057(12)
    C38 0.0542(14) 0.0507(12) 0.0544(14) 0.0094(10) 0.0106(12) 0.0050(10)
    C39 0.0689(17) 0.0607(15) 0.0662(17) 0.0121(13) 0.0142(14) 0.0124(13)
    C40 0.0421(12) 0.0489(12) 0.0515(13) 0.0074(9) 0.0090(10) 0.0016(10)
    C41 0.0503(13) 0.0503(12) 0.0462(12) 0.0052(10) 0.0030(11) -0.0012(10)
    C42 0.0482(13) 0.0531(13) 0.0471(13) 0.0059(10) 0.0023(11) 0.0055(10)
    C43 0.0395(11) 0.0485(12) 0.0516(13) 0.0066(9) 0.0078(10) 0.0018(10)
    C44 0.0488(13) 0.0538(13) 0.0495(13) 0.0038(10) 0.0052(11) -0.0030(10)
    C45 0.0519(14) 0.0559(13) 0.0449(12) 0.0062(10) 0.0059(11) 0.0038(10)
    C46 0.0441(12) 0.0494(12) 0.0557(14) 0.0064(10) 0.0088(11) 0.0044(10)
    C47 0.0600(15) 0.0503(13) 0.0629(16) 0.0077(11) 0.0089(13) 0.0074(12)
    C48 0.0516(14) 0.0481(12) 0.0601(15) 0.0001(10) 0.0089(12) 0.0094(11)
_geom_special_details
;
 All esds (except the esd in the dihedral angle between two l.s. planes)
 are estimated using the full covariance matrix.  The cell esds are taken
 into account individually in the estimation of esds in distances, angles
 and torsion angles; correlations between esds in cell parameters are only
 used when they are defined by crystal symmetry.  An approximate (isotropic)
 treatment of cell esds is used for estimating esds involving l.s. planes.
;
loop_
    _geom_bond_atom_site_label_1
    _geom_bond_atom_site_label_2
    _geom_bond_site_symmetry_2
    _geom_bond_distance
    _geom_bond_publ_flag
    S1 C55 . 1.699(3) ?
    S1 C56 . 1.705(3) ?
    S2 C57 . 1.694(3) ?
    S2 C58 . 1.699(3) ?
    S3 C60 . 1.695(2) ?
    S3 C59 . 1.704(2) ?
    C49 C55 . 1.367(3) ?
    C49 C50 . 1.432(3) ?
    C49 C54 . 1.457(3) ?
    C50 C56 . 1.361(3) ?
    C50 C51 . 1.461(3) ?
    C51 C57 . 1.369(3) ?
    C51 C52 . 1.437(3) ?
    C52 C58 . 1.369(3) ?
    C52 C53 . 1.456(3) ?
    C53 C59 . 1.362(3) ?
    C53 C54 . 1.438(3) ?
    C54 C60 . 1.367(3) ?
    C55 H55 . 0.9300 ?
    C56 H56 . 0.9300 ?
    C57 H57 . 0.9300 ?
    C58 H58 . 0.9300 ?
    C59 H59 . 0.9300 ?
    C60 H60 . 0.9300 ?
    N1 C1 . 1.133(3) ?
    N2 C3 . 1.135(3) ?
    N3 C12 . 1.134(3) ?
    N4 C11 . 1.145(3) ?
    C1 C2 . 1.431(3) ?
    C2 C4 . 1.374(3) ?
    C2 C3 . 1.437(4) ?
    C4 C9 . 1.435(3) ?
    C4 C5 . 1.444(3) ?
    C5 C6 . 1.337(3) ?
    C5 H5 . 0.9300 ?
    C6 C7 . 1.444(3) ?
    C6 H6 . 0.9300 ?
    C7 C10 . 1.375(3) ?
    C7 C8 . 1.440(3) ?
    C8 C9 . 1.339(3) ?
    C8 H8 . 0.9300 ?
    C9 H9 . 0.9300 ?
    C10 C11 . 1.424(4) ?
    C10 C12 . 1.431(3) ?
    S4 C67 . 1.697(2) ?
    S4 C68 . 1.703(3) ?
    S5 C70 . 1.698(3) ?
    S5 C69 . 1.702(3) ?
    S6 C72 . 1.699(2) ?
    S6 C71 . 1.700(3) ?
    C61 C72 . 1.368(3) ?
    C61 C66 . 1.436(3) ?
    C61 C62 . 1.454(3) ?
    C62 C67 . 1.372(3) ?
    C62 C63 . 1.436(3) ?
    C63 C68 . 1.369(3) ?
    C63 C64 . 1.466(3) ?
    C64 C69 . 1.371(3) ?
    C64 C65 . 1.429(3) ?
    C65 C70 . 1.370(3) ?
    C65 C66 . 1.458(3) ?
    C66 C71 . 1.363(3) ?
    C67 H67 . 0.9300 ?
    C68 H68 . 0.9300 ?
    C69 H69 . 0.9300 ?
    C70 H70 . 0.9300 ?
    C71 H71 . 0.9300 ?
    C72 H72 . 0.9300 ?
    N5 C13 . 1.148(4) ?
    N6 C15 . 1.132(4) ?
    N7 C23 . 1.139(3) ?
    N8 C24 . 1.138(4) ?
    C13 C14 . 1.436(4) ?
    C14 C16 . 1.374(3) ?
    C14 C15 . 1.422(4) ?
    C16 C21 . 1.433(4) ?
    C16 C17 . 1.444(3) ?
    C17 C18 . 1.338(3) ?
    C17 H17 . 0.9300 ?
    C18 C19 . 1.440(3) ?
    C18 H18 . 0.9300 ?
    C19 C22 . 1.369(3) ?
    C19 C20 . 1.445(3) ?
    C20 C21 . 1.340(3) ?
    C20 H20 . 0.9300 ?
    C21 H21 . 0.9300 ?
    C22 C24 . 1.429(3) ?
    C22 C23 . 1.436(3) ?
    S7 C80 . 1.699(2) ?
    S7 C79 . 1.703(3) ?
    S8 C81 . 1.696(2) ?
    S8 C82 . 1.700(3) ?
    S9 C83 . 1.697(3) ?
    S9 C84 . 1.700(3) ?
    C73 C79 . 1.365(3) ?
    C73 C74 . 1.438(3) ?
    C73 C78 . 1.460(3) ?
    C74 C80 . 1.372(3) ?
    C74 C75 . 1.458(3) ?
    C75 C81 . 1.367(3) ?
    C75 C76 . 1.436(3) ?
    C76 C82 . 1.364(3) ?
    C76 C77 . 1.454(3) ?
    C77 C83 . 1.365(3) ?
    C77 C78 . 1.439(3) ?
    C78 C84 . 1.365(3) ?
    C79 H79 . 0.9300 ?
    C80 H80 . 0.9300 ?
    C81 H81 . 0.9300 ?
    C82 H82 . 0.9300 ?
    C83 H83 . 0.9300 ?
    C84 H84 . 0.9300 ?
    N9 C25 . 1.138(3) ?
    N10 C27 . 1.144(3) ?
    N11 C35 . 1.144(3) ?
    N12 C36 . 1.138(3) ?
    C25 C26 . 1.431(3) ?
    C26 C28 . 1.372(3) ?
    C26 C27 . 1.436(3) ?
    C28 C29 . 1.439(3) ?
    C28 C33 . 1.441(3) ?
    C29 C30 . 1.346(3) ?
    C29 H29 . 0.9300 ?
    C30 C31 . 1.441(3) ?
    C30 H30 . 0.9300 ?
    C31 C34 . 1.373(3) ?
    C31 C32 . 1.441(3) ?
    C32 C33 . 1.341(3) ?
    C32 H32 . 0.9300 ?
    C33 H33 . 0.9300 ?
    C34 C35 . 1.422(3) ?
    C34 C36 . 1.427(3) ?
    S10 C91 . 1.693(3) ?
    S10 C92 . 1.699(3) ?
    S11 C93 . 1.691(3) ?
    S11 C94 . 1.696(3) ?
    S12 C96 . 1.698(3) ?
    S12 C95 . 1.699(2) ?
    C85 C96 . 1.370(3) ?
    C85 C90 . 1.435(3) ?
    C85 C86 . 1.450(3) ?
    C86 C91 . 1.369(3) ?
    C86 C87 . 1.442(3) ?
    C87 C92 . 1.367(4) ?
    C87 C88 . 1.457(4) ?
    C88 C93 . 1.381(3) ?
    C88 C89 . 1.429(3) ?
    C89 C94 . 1.369(3) ?
    C89 C90 . 1.463(3) ?
    C90 C95 . 1.359(3) ?
    C91 H91 . 0.9300 ?
    C92 H92 . 0.9300 ?
    C93 H93 . 0.9300 ?
    C94 H94 . 0.9300 ?
    C95 H95 . 0.9300 ?
    C96 H96 . 0.9300 ?
    N13 C37 . 1.141(4) ?
    N14 C39 . 1.139(4) ?
    N15 C47 . 1.144(3) ?
    N16 C48 . 1.140(3) ?
    C37 C38 . 1.430(4) ?
    C38 C40 . 1.373(3) ?
    C38 C39 . 1.430(4) ?
    C40 C41 . 1.439(3) ?
    C40 C45 . 1.440(3) ?
    C41 C42 . 1.342(3) ?
    C41 H41 . 0.9300 ?
    C42 C43 . 1.437(3) ?
    C42 H42 . 0.9300 ?
    C43 C46 . 1.370(3) ?
    C43 C44 . 1.445(3) ?
    C44 C45 . 1.338(3) ?
    C44 H44 . 0.9300 ?
    C45 H45 . 0.9300 ?
    C46 C48 . 1.429(4) ?
    C46 C47 . 1.430(3) ?
loop_
    _geom_angle_atom_site_label_1
    _geom_angle_atom_site_label_2
    _geom_angle_atom_site_label_3
    _geom_angle_site_symmetry_1
    _geom_angle_site_symmetry_3
    _geom_angle
    _geom_angle_publ_flag
    C55 S1 C56 . . 92.23(12) ?
    C57 S2 C58 . . 92.80(12) ?
    C60 S3 C59 . . 92.48(11) ?
    C55 C49 C50 . . 112.2(2) ?
    C55 C49 C54 . . 127.5(2) ?
    C50 C49 C54 . . 120.31(19) ?
    C56 C50 C49 . . 111.8(2) ?
    C56 C50 C51 . . 128.5(2) ?
    C49 C50 C51 . . 119.69(19) ?
    C57 C51 C52 . . 111.4(2) ?
    C57 C51 C50 . . 128.6(2) ?
    C52 C51 C50 . . 119.96(19) ?
    C58 C52 C51 . . 112.3(2) ?
    C58 C52 C53 . . 127.4(2) ?
    C51 C52 C53 . . 120.28(19) ?
    C59 C53 C54 . . 112.3(2) ?
    C59 C53 C52 . . 128.1(2) ?
    C54 C53 C52 . . 119.60(19) ?
    C60 C54 C53 . . 111.4(2) ?
    C60 C54 C49 . . 128.5(2) ?
    C53 C54 C49 . . 120.10(19) ?
    C49 C55 S1 . . 111.75(19) ?
    C49 C55 H55 . . 124.1 ?
    S1 C55 H55 . . 124.1 ?
    C50 C56 S1 . . 112.0(2) ?
    C50 C56 H56 . . 124.0 ?
    S1 C56 H56 . . 124.0 ?
    C51 C57 S2 . . 112.05(19) ?
    C51 C57 H57 . . 124.0 ?
    S2 C57 H57 . . 124.0 ?
    C52 C58 S2 . . 111.41(19) ?
    C52 C58 H58 . . 124.3 ?
    S2 C58 H58 . . 124.3 ?
    C53 C59 S3 . . 111.61(18) ?
    C53 C59 H59 . . 124.2 ?
    S3 C59 H59 . . 124.2 ?
    C54 C60 S3 . . 112.15(18) ?
    C54 C60 H60 . . 123.9 ?
    S3 C60 H60 . . 123.9 ?
    N1 C1 C2 . . 178.4(3) ?
    C4 C2 C1 . . 122.5(2) ?
    C4 C2 C3 . . 121.9(2) ?
    C1 C2 C3 . . 115.6(2) ?
    N2 C3 C2 . . 179.9(4) ?
    C2 C4 C9 . . 120.6(2) ?
    C2 C4 C5 . . 121.6(2) ?
    C9 C4 C5 . . 117.8(2) ?
    C6 C5 C4 . . 121.0(2) ?
    C6 C5 H5 . . 119.5 ?
    C4 C5 H5 . . 119.5 ?
    C5 C6 C7 . . 121.1(2) ?
    C5 C6 H6 . . 119.4 ?
    C7 C6 H6 . . 119.4 ?
    C10 C7 C8 . . 120.6(2) ?
    C10 C7 C6 . . 121.6(2) ?
    C8 C7 C6 . . 117.8(2) ?
    C9 C8 C7 . . 120.9(2) ?
    C9 C8 H8 . . 119.5 ?
    C7 C8 H8 . . 119.5 ?
    C8 C9 C4 . . 121.4(2) ?
    C8 C9 H9 . . 119.3 ?
    C4 C9 H9 . . 119.3 ?
    C7 C10 C11 . . 123.4(2) ?
    C7 C10 C12 . . 121.5(2) ?
    C11 C10 C12 . . 115.0(2) ?
    N4 C11 C10 . . 177.3(3) ?
    N3 C12 C10 . . 178.3(3) ?
    C67 S4 C68 . . 92.47(12) ?
    C70 S5 C69 . . 92.71(12) ?
    C72 S6 C71 . . 92.39(12) ?
    C72 C61 C66 . . 111.6(2) ?
    C72 C61 C62 . . 128.1(2) ?
    C66 C61 C62 . . 120.26(19) ?
    C67 C62 C63 . . 111.8(2) ?
    C67 C62 C61 . . 127.9(2) ?
    C63 C62 C61 . . 120.31(19) ?
    C68 C63 C62 . . 111.9(2) ?
    C68 C63 C64 . . 128.8(2) ?
    C62 C63 C64 . . 119.4(2) ?
    C69 C64 C65 . . 112.1(2) ?
    C69 C64 C63 . . 127.8(2) ?
    C65 C64 C63 . . 120.03(19) ?
    C70 C65 C64 . . 112.1(2) ?
    C70 C65 C66 . . 127.4(2) ?
    C64 C65 C66 . . 120.51(19) ?
    C71 C66 C61 . . 112.1(2) ?
    C71 C66 C65 . . 128.4(2) ?
    C61 C66 C65 . . 119.4(2) ?
    C62 C67 S4 . . 111.98(18) ?
    C62 C67 H67 . . 124.0 ?
    S4 C67 H67 . . 124.0 ?
    C63 C68 S4 . . 111.88(18) ?
    C63 C68 H68 . . 124.1 ?
    S4 C68 H68 . . 124.1 ?
    C64 C69 S5 . . 111.4(2) ?
    C64 C69 H69 . . 124.3 ?
    S5 C69 H69 . . 124.3 ?
    C65 C70 S5 . . 111.6(2) ?
    C65 C70 H70 . . 124.2 ?
    S5 C70 H70 . . 124.2 ?
    C66 C71 S6 . . 111.86(18) ?
    C66 C71 H71 . . 124.1 ?
    S6 C71 H71 . . 124.1 ?
    C61 C72 S6 . . 112.00(17) ?
    C61 C72 H72 . . 124.0 ?
    S6 C72 H72 . . 124.0 ?
    N5 C13 C14 . . 179.3(4) ?
    C16 C14 C15 . . 122.4(3) ?
    C16 C14 C13 . . 121.8(3) ?
    C15 C14 C13 . . 115.8(3) ?
    N6 C15 C14 . . 179.1(4) ?
    C14 C16 C21 . . 121.7(2) ?
    C14 C16 C17 . . 120.5(2) ?
    C21 C16 C17 . . 117.8(2) ?
    C18 C17 C16 . . 120.9(2) ?
    C18 C17 H17 . . 119.6 ?
    C16 C17 H17 . . 119.6 ?
    C17 C18 C19 . . 121.3(2) ?
    C17 C18 H18 . . 119.4 ?
    C19 C18 H18 . . 119.4 ?
    C22 C19 C18 . . 121.0(2) ?
    C22 C19 C20 . . 121.1(2) ?
    C18 C19 C20 . . 117.9(2) ?
    C21 C20 C19 . . 120.5(2) ?
    C21 C20 H20 . . 119.7 ?
    C19 C20 H20 . . 119.7 ?
    C20 C21 C16 . . 121.6(2) ?
    C20 C21 H21 . . 119.2 ?
    C16 C21 H21 . . 119.2 ?
    C19 C22 C24 . . 122.4(2) ?
    C19 C22 C23 . . 121.9(2) ?
    C24 C22 C23 . . 115.7(2) ?
    N7 C23 C22 . . 179.0(3) ?
    N8 C24 C22 . . 178.5(4) ?
    C80 S7 C79 . . 92.19(11) ?
    C81 S8 C82 . . 92.62(12) ?
    C83 S9 C84 . . 92.19(12) ?
    C79 C73 C74 . . 111.7(2) ?
    C79 C73 C78 . . 128.3(2) ?
    C74 C73 C78 . . 119.96(19) ?
    C80 C74 C73 . . 111.75(19) ?
    C80 C74 C75 . . 128.4(2) ?
    C73 C74 C75 . . 119.85(19) ?
    C81 C75 C76 . . 112.0(2) ?
    C81 C75 C74 . . 128.0(2) ?
    C76 C75 C74 . . 120.02(19) ?
    C82 C76 C75 . . 111.9(2) ?
    C82 C76 C77 . . 127.9(2) ?
    C75 C76 C77 . . 120.19(19) ?
    C83 C77 C78 . . 111.7(2) ?
    C83 C77 C76 . . 128.5(2) ?
    C78 C77 C76 . . 119.86(19) ?
    C84 C78 C77 . . 111.7(2) ?
    C84 C78 C73 . . 128.3(2) ?
    C77 C78 C73 . . 119.98(19) ?
    C73 C79 S7 . . 112.29(18) ?
    C73 C79 H79 . . 123.9 ?
    S7 C79 H79 . . 123.9 ?
    C74 C80 S7 . . 112.05(18) ?
    C74 C80 H80 . . 124.0 ?
    S7 C80 H80 . . 124.0 ?
    C75 C81 S8 . . 111.75(18) ?
    C75 C81 H81 . . 124.1 ?
    S8 C81 H81 . . 124.1 ?
    C76 C82 S8 . . 111.78(18) ?
    C76 C82 H82 . . 124.1 ?
    S8 C82 H82 . . 124.1 ?
    C77 C83 S9 . . 112.30(19) ?
    C77 C83 H83 . . 123.9 ?
    S9 C83 H83 . . 123.9 ?
    C78 C84 S9 . . 112.16(19) ?
    C78 C84 H84 . . 123.9 ?
    S9 C84 H84 . . 123.9 ?
    N9 C25 C26 . . 179.7(3) ?
    C28 C26 C25 . . 122.0(2) ?
    C28 C26 C27 . . 122.3(2) ?
    C25 C26 C27 . . 115.8(2) ?
    N10 C27 C26 . . 179.1(3) ?
    C26 C28 C29 . . 121.4(2) ?
    C26 C28 C33 . . 120.6(2) ?
    C29 C28 C33 . . 117.96(19) ?
    C30 C29 C28 . . 120.9(2) ?
    C30 C29 H29 . . 119.6 ?
    C28 C29 H29 . . 119.6 ?
    C29 C30 C31 . . 121.1(2) ?
    C29 C30 H30 . . 119.5 ?
    C31 C30 H30 . . 119.5 ?
    C34 C31 C30 . . 120.8(2) ?
    C34 C31 C32 . . 121.2(2) ?
    C30 C31 C32 . . 118.00(19) ?
    C33 C32 C31 . . 120.8(2) ?
    C33 C32 H32 . . 119.6 ?
    C31 C32 H32 . . 119.6 ?
    C32 C33 C28 . . 121.2(2) ?
    C32 C33 H33 . . 119.4 ?
    C28 C33 H33 . . 119.4 ?
    C31 C34 C35 . . 123.5(2) ?
    C31 C34 C36 . . 122.4(2) ?
    C35 C34 C36 . . 114.1(2) ?
    N11 C35 C34 . . 176.8(3) ?
    N12 C36 C34 . . 177.0(3) ?
    C91 S10 C92 . . 92.38(13) ?
    C93 S11 C94 . . 92.66(13) ?
    C96 S12 C95 . . 92.07(12) ?
    C96 C85 C90 . . 111.6(2) ?
    C96 C85 C86 . . 127.8(2) ?
    C90 C85 C86 . . 120.58(19) ?
    C91 C86 C87 . . 112.0(2) ?
    C91 C86 C85 . . 128.3(2) ?
    C87 C86 C85 . . 119.7(2) ?
    C92 C87 C86 . . 111.1(2) ?
    C92 C87 C88 . . 129.1(2) ?
    C86 C87 C88 . . 119.7(2) ?
    C93 C88 C89 . . 111.0(2) ?
    C93 C88 C87 . . 128.6(3) ?
    C89 C88 C87 . . 120.5(2) ?
    C94 C89 C88 . . 112.6(2) ?
    C94 C89 C90 . . 127.6(2) ?
    C88 C89 C90 . . 119.8(2) ?
    C95 C90 C85 . . 111.9(2) ?
    C95 C90 C89 . . 128.4(2) ?
    C85 C90 C89 . . 119.7(2) ?
    C86 C91 S10 . . 112.0(2) ?
    C86 C91 H91 . . 124.0 ?
    S10 C91 H91 . . 124.0 ?
    C87 C92 S10 . . 112.5(2) ?
    C87 C92 H92 . . 123.8 ?
    S10 C92 H92 . . 123.8 ?
    C88 C93 S11 . . 112.2(2) ?
    C88 C93 H93 . . 123.9 ?
    S11 C93 H93 . . 123.9 ?
    C89 C94 S11 . . 111.6(2) ?
    C89 C94 H94 . . 124.2 ?
    S11 C94 H94 . . 124.2 ?
    C90 C95 S12 . . 112.35(18) ?
    C90 C95 H95 . . 123.8 ?
    S12 C95 H95 . . 123.8 ?
    C85 C96 S12 . . 112.11(18) ?
    C85 C96 H96 . . 123.9 ?
    S12 C96 H96 . . 123.9 ?
    N13 C37 C38 . . 179.3(3) ?
    C40 C38 C39 . . 122.4(2) ?
    C40 C38 C37 . . 122.3(2) ?
    C39 C38 C37 . . 115.3(2) ?
    N14 C39 C38 . . 179.5(4) ?
    C38 C40 C41 . . 120.9(2) ?
    C38 C40 C45 . . 121.2(2) ?
    C41 C40 C45 . . 117.9(2) ?
    C42 C41 C40 . . 121.0(2) ?
    C42 C41 H41 . . 119.5 ?
    C40 C41 H41 . . 119.5 ?
    C41 C42 C43 . . 121.1(2) ?
    C41 C42 H42 . . 119.5 ?
    C43 C42 H42 . . 119.5 ?
    C46 C43 C42 . . 121.4(2) ?
    C46 C43 C44 . . 120.7(2) ?
    C42 C43 C44 . . 117.9(2) ?
    C45 C44 C43 . . 120.9(2) ?
    C45 C44 H44 . . 119.6 ?
    C43 C44 H44 . . 119.6 ?
    C44 C45 C40 . . 121.2(2) ?
    C44 C45 H45 . . 119.4 ?
    C40 C45 H45 . . 119.4 ?
    C43 C46 C48 . . 122.4(2) ?
    C43 C46 C47 . . 121.7(2) ?
    C48 C46 C47 . . 115.9(2) ?
    N15 C47 C46 . . 178.5(3) ?
    N16 C48 C46 . . 178.8(3) ?
loop_
    _geom_torsion_atom_site_label_1
    _geom_torsion_atom_site_label_2
    _geom_torsion_atom_site_label_3
    _geom_torsion_atom_site_label_4
    _geom_torsion_site_symmetry_1
    _geom_torsion_site_symmetry_2
    _geom_torsion_site_symmetry_3
    _geom_torsion_site_symmetry_4
    _geom_torsion
    _geom_torsion_publ_flag
    C55 C49 C50 C56 . . . . 0.0(3) ?
    C54 C49 C50 C56 . . . . -179.3(2) ?
    C55 C49 C50 C51 . . . . -178.1(2) ?
    C54 C49 C50 C51 . . . . 2.6(3) ?
    C56 C50 C51 C57 . . . . -0.5(4) ?
    C49 C50 C51 C57 . . . . 177.2(2) ?
    C56 C50 C51 C52 . . . . -179.8(2) ?
    C49 C50 C51 C52 . . . . -2.1(3) ?
    C57 C51 C52 C58 . . . . -0.5(3) ?
    C50 C51 C52 C58 . . . . 178.9(2) ?
    C57 C51 C52 C53 . . . . -179.4(2) ?
    C50 C51 C52 C53 . . . . 0.1(3) ?
    C58 C52 C53 C59 . . . . 1.3(4) ?
    C51 C52 C53 C59 . . . . 180.0(2) ?
    C58 C52 C53 C54 . . . . -177.1(2) ?
    C51 C52 C53 C54 . . . . 1.5(3) ?
    C59 C53 C54 C60 . . . . -0.6(3) ?
    C52 C53 C54 C60 . . . . 178.1(2) ?
    C59 C53 C54 C49 . . . . -179.7(2) ?
    C52 C53 C54 C49 . . . . -1.0(3) ?
    C55 C49 C54 C60 . . . . 0.8(4) ?
    C50 C49 C54 C60 . . . . -180.0(2) ?
    C55 C49 C54 C53 . . . . 179.7(2) ?
    C50 C49 C54 C53 . . . . -1.1(3) ?
    C50 C49 C55 S1 . . . . -0.1(3) ?
    C54 C49 C55 S1 . . . . 179.20(18) ?
    C56 S1 C55 C49 . . . . 0.1(2) ?
    C49 C50 C56 S1 . . . . 0.0(3) ?
    C51 C50 C56 S1 . . . . 177.9(2) ?
    C55 S1 C56 C50 . . . . -0.1(2) ?
    C52 C51 C57 S2 . . . . 0.2(3) ?
    C50 C51 C57 S2 . . . . -179.2(2) ?
    C58 S2 C57 C51 . . . . 0.2(2) ?
    C51 C52 C58 S2 . . . . 0.7(3) ?
    C53 C52 C58 S2 . . . . 179.40(19) ?
    C57 S2 C58 C52 . . . . -0.5(2) ?
    C54 C53 C59 S3 . . . . 0.2(3) ?
    C52 C53 C59 S3 . . . . -178.40(19) ?
    C60 S3 C59 C53 . . . . 0.2(2) ?
    C53 C54 C60 S3 . . . . 0.8(3) ?
    C49 C54 C60 S3 . . . . 179.78(18) ?
    C59 S3 C60 C54 . . . . -0.6(2) ?
    C1 C2 C4 C9 . . . . -176.4(2) ?
    C3 C2 C4 C9 . . . . 2.3(4) ?
    C1 C2 C4 C5 . . . . 2.8(4) ?
    C3 C2 C4 C5 . . . . -178.5(2) ?
    C2 C4 C5 C6 . . . . 179.7(2) ?
    C9 C4 C5 C6 . . . . -1.1(3) ?
    C4 C5 C6 C7 . . . . 1.1(3) ?
    C5 C6 C7 C10 . . . . 179.2(2) ?
    C5 C6 C7 C8 . . . . -0.6(3) ?
    C10 C7 C8 C9 . . . . -179.8(2) ?
    C6 C7 C8 C9 . . . . 0.0(3) ?
    C7 C8 C9 C4 . . . . 0.0(3) ?
    C2 C4 C9 C8 . . . . 179.8(2) ?
    C5 C4 C9 C8 . . . . 0.5(3) ?
    C8 C7 C10 C11 . . . . 179.9(2) ?
    C6 C7 C10 C11 . . . . 0.0(3) ?
    C8 C7 C10 C12 . . . . 0.5(3) ?
    C6 C7 C10 C12 . . . . -179.3(2) ?
    C72 C61 C62 C67 . . . . -0.5(4) ?
    C66 C61 C62 C67 . . . . 179.2(2) ?
    C72 C61 C62 C63 . . . . 178.5(2) ?
    C66 C61 C62 C63 . . . . -1.8(3) ?
    C67 C62 C63 C68 . . . . 0.9(3) ?
    C61 C62 C63 C68 . . . . -178.3(2) ?
    C67 C62 C63 C64 . . . . -177.5(2) ?
    C61 C62 C63 C64 . . . . 3.3(3) ?
    C68 C63 C64 C69 . . . . -1.2(4) ?
    C62 C63 C64 C69 . . . . 176.9(2) ?
    C68 C63 C64 C65 . . . . -180.0(2) ?
    C62 C63 C64 C65 . . . . -1.9(3) ?
    C69 C64 C65 C70 . . . . -0.5(3) ?
    C63 C64 C65 C70 . . . . 178.43(19) ?
    C69 C64 C65 C66 . . . . -180.0(2) ?
    C63 C64 C65 C66 . . . . -1.0(3) ?
    C72 C61 C66 C71 . . . . 0.3(3) ?
    C62 C61 C66 C71 . . . . -179.4(2) ?
    C72 C61 C66 C65 . . . . 178.6(2) ?
    C62 C61 C66 C65 . . . . -1.1(3) ?
    C70 C65 C66 C71 . . . . 1.1(4) ?
    C64 C65 C66 C71 . . . . -179.5(2) ?
    C70 C65 C66 C61 . . . . -176.8(2) ?
    C64 C65 C66 C61 . . . . 2.6(3) ?
    C63 C62 C67 S4 . . . . -0.5(3) ?
    C61 C62 C67 S4 . . . . 178.62(18) ?
    C68 S4 C67 C62 . . . . 0.0(2) ?
    C62 C63 C68 S4 . . . . -0.9(3) ?
    C64 C63 C68 S4 . . . . 177.30(18) ?
    C67 S4 C68 C63 . . . . 0.5(2) ?
    C65 C64 C69 S5 . . . . 0.3(2) ?
    C63 C64 C69 S5 . . . . -178.57(18) ?
    C70 S5 C69 C64 . . . . 0.00(19) ?
    C64 C65 C70 S5 . . . . 0.5(2) ?
    C66 C65 C70 S5 . . . . 179.94(18) ?
    C69 S5 C70 C65 . . . . -0.31(19) ?
    C61 C66 C71 S6 . . . . 0.0(3) ?
    C65 C66 C71 S6 . . . . -178.00(18) ?
    C72 S6 C71 C66 . . . . -0.3(2) ?
    C66 C61 C72 S6 . . . . -0.5(3) ?
    C62 C61 C72 S6 . . . . 179.15(18) ?
    C71 S6 C72 C61 . . . . 0.5(2) ?
    C15 C14 C16 C21 . . . . -177.8(3) ?
    C13 C14 C16 C21 . . . . 1.8(4) ?
    C15 C14 C16 C17 . . . . 1.5(4) ?
    C13 C14 C16 C17 . . . . -178.9(3) ?
    C14 C16 C17 C18 . . . . -178.0(2) ?
    C21 C16 C17 C18 . . . . 1.3(4) ?
    C16 C17 C18 C19 . . . . 1.0(4) ?
    C17 C18 C19 C22 . . . . 177.3(2) ?
    C17 C18 C19 C20 . . . . -2.5(3) ?
    C22 C19 C20 C21 . . . . -178.1(2) ?
    C18 C19 C20 C21 . . . . 1.7(3) ?
    C19 C20 C21 C16 . . . . 0.6(4) ?
    C14 C16 C21 C20 . . . . 177.2(2) ?
    C17 C16 C21 C20 . . . . -2.1(4) ?
    C18 C19 C22 C24 . . . . -176.8(2) ?
    C20 C19 C22 C24 . . . . 3.0(4) ?
    C18 C19 C22 C23 . . . . 2.2(3) ?
    C20 C19 C22 C23 . . . . -178.0(2) ?
    C79 C73 C74 C80 . . . . 1.3(3) ?
    C78 C73 C74 C80 . . . . -178.7(2) ?
    C79 C73 C74 C75 . . . . -177.1(2) ?
    C78 C73 C74 C75 . . . . 2.9(3) ?
    C80 C74 C75 C81 . . . . -0.5(4) ?
    C73 C74 C75 C81 . . . . 177.6(2) ?
    C80 C74 C75 C76 . . . . -177.6(2) ?
    C73 C74 C75 C76 . . . . 0.5(3) ?
    C81 C75 C76 C82 . . . . -0.3(3) ?
    C74 C75 C76 C82 . . . . 177.3(2) ?
    C81 C75 C76 C77 . . . . 179.2(2) ?
    C74 C75 C76 C77 . . . . -3.2(3) ?
    C82 C76 C77 C83 . . . . 2.7(4) ?
    C75 C76 C77 C83 . . . . -176.7(2) ?
    C82 C76 C77 C78 . . . . -178.0(2) ?
    C75 C76 C77 C78 . . . . 2.6(3) ?
    C83 C77 C78 C84 . . . . 0.2(3) ?
    C76 C77 C78 C84 . . . . -179.1(2) ?
    C83 C77 C78 C73 . . . . -179.9(2) ?
    C76 C77 C78 C73 . . . . 0.7(3) ?
    C79 C73 C78 C84 . . . . -3.7(4) ?
    C74 C73 C78 C84 . . . . 176.4(2) ?
    C79 C73 C78 C77 . . . . 176.5(2) ?
    C74 C73 C78 C77 . . . . -3.5(3) ?
    C74 C73 C79 S7 . . . . -1.0(3) ?
    C78 C73 C79 S7 . . . . 179.09(18) ?
    C80 S7 C79 C73 . . . . 0.31(19) ?
    C73 C74 C80 S7 . . . . -1.1(2) ?
    C75 C74 C80 S7 . . . . 177.14(18) ?
    C79 S7 C80 C74 . . . . 0.47(19) ?
    C76 C75 C81 S8 . . . . 0.4(3) ?
    C74 C75 C81 S8 . . . . -176.93(19) ?
    C82 S8 C81 C75 . . . . -0.4(2) ?
    C75 C76 C82 S8 . . . . 0.0(3) ?
    C77 C76 C82 S8 . . . . -179.44(19) ?
    C81 S8 C82 C76 . . . . 0.2(2) ?
    C78 C77 C83 S9 . . . . -0.3(3) ?
    C76 C77 C83 S9 . . . . 178.99(19) ?
    C84 S9 C83 C77 . . . . 0.2(2) ?
    C77 C78 C84 S9 . . . . 0.0(3) ?
    C73 C78 C84 S9 . . . . -179.92(19) ?
    C83 S9 C84 C78 . . . . -0.1(2) ?
    C25 C26 C28 C29 . . . . -179.1(2) ?
    C27 C26 C28 C29 . . . . 0.2(3) ?
    C25 C26 C28 C33 . . . . 0.6(3) ?
    C27 C26 C28 C33 . . . . 179.8(2) ?
    C26 C28 C29 C30 . . . . -179.9(2) ?
    C33 C28 C29 C30 . . . . 0.5(3) ?
    C28 C29 C30 C31 . . . . 0.2(3) ?
    C29 C30 C31 C34 . . . . 179.1(2) ?
    C29 C30 C31 C32 . . . . -1.0(3) ?
    C34 C31 C32 C33 . . . . -179.0(2) ?
    C30 C31 C32 C33 . . . . 1.1(3) ?
    C31 C32 C33 C28 . . . . -0.3(4) ?
    C26 C28 C33 C32 . . . . 179.9(2) ?
    C29 C28 C33 C32 . . . . -0.5(3) ?
    C30 C31 C34 C35 . . . . 0.7(4) ?
    C32 C31 C34 C35 . . . . -179.2(2) ?
    C30 C31 C34 C36 . . . . 179.9(2) ?
    C32 C31 C34 C36 . . . . 0.0(4) ?
    C96 C85 C86 C91 . . . . 0.3(4) ?
    C90 C85 C86 C91 . . . . -177.3(2) ?
    C96 C85 C86 C87 . . . . 179.2(2) ?
    C90 C85 C86 C87 . . . . 1.6(3) ?
    C91 C86 C87 C92 . . . . -0.7(3) ?
    C85 C86 C87 C92 . . . . -179.8(2) ?
    C91 C86 C87 C88 . . . . 177.7(2) ?
    C85 C86 C87 C88 . . . . -1.4(3) ?
    C92 C87 C88 C93 . . . . -0.3(4) ?
    C86 C87 C88 C93 . . . . -178.4(2) ?
    C92 C87 C88 C89 . . . . 178.0(2) ?
    C86 C87 C88 C89 . . . . 0.0(3) ?
    C93 C88 C89 C94 . . . . 0.4(3) ?
    C87 C88 C89 C94 . . . . -178.2(2) ?
    C93 C88 C89 C90 . . . . 179.8(2) ?
    C87 C88 C89 C90 . . . . 1.2(3) ?
    C96 C85 C90 C95 . . . . -0.1(3) ?
    C86 C85 C90 C95 . . . . 177.8(2) ?
    C96 C85 C90 C89 . . . . -178.4(2) ?
    C86 C85 C90 C89 . . . . -0.4(3) ?
    C94 C89 C90 C95 . . . . 0.4(4) ?
    C88 C89 C90 C95 . . . . -178.9(2) ?
    C94 C89 C90 C85 . . . . 178.4(2) ?
    C88 C89 C90 C85 . . . . -0.9(3) ?
    C87 C86 C91 S10 . . . . 0.5(3) ?
    C85 C86 C91 S10 . . . . 179.49(19) ?
    C92 S10 C91 C86 . . . . -0.2(2) ?
    C86 C87 C92 S10 . . . . 0.6(3) ?
    C88 C87 C92 S10 . . . . -177.6(2) ?
    C91 S10 C92 C87 . . . . -0.2(2) ?
    C89 C88 C93 S11 . . . . -0.5(3) ?
    C87 C88 C93 S11 . . . . 178.00(19) ?
    C94 S11 C93 C88 . . . . 0.4(2) ?
    C88 C89 C94 S11 . . . . -0.1(3) ?
    C90 C89 C94 S11 . . . . -179.47(18) ?
    C93 S11 C94 C89 . . . . -0.14(19) ?
    C85 C90 C95 S12 . . . . -0.1(3) ?
    C89 C90 C95 S12 . . . . 177.99(18) ?
    C96 S12 C95 C90 . . . . 0.3(2) ?
    C90 C85 C96 S12 . . . . 0.3(3) ?
    C86 C85 C96 S12 . . . . -177.48(18) ?
    C95 S12 C96 C85 . . . . -0.3(2) ?
    C39 C38 C40 C41 . . . . 178.7(2) ?
    C37 C38 C40 C41 . . . . -0.3(4) ?
    C39 C38 C40 C45 . . . . -1.3(4) ?
    C37 C38 C40 C45 . . . . 179.7(2) ?
    C38 C40 C41 C42 . . . . 178.2(2) ?
    C45 C40 C41 C42 . . . . -1.8(3) ?
    C40 C41 C42 C43 . . . . 0.0(3) ?
    C41 C42 C43 C46 . . . . -178.1(2) ?
    C41 C42 C43 C44 . . . . 1.8(3) ?
    C46 C43 C44 C45 . . . . 178.0(2) ?
    C42 C43 C44 C45 . . . . -1.8(3) ?
    C43 C44 C45 C40 . . . . 0.0(3) ?
    C38 C40 C45 C44 . . . . -178.2(2) ?
    C41 C40 C45 C44 . . . . 1.8(3) ?
    C42 C43 C46 C48 . . . . -177.8(2) ?
    C44 C43 C46 C48 . . . . 2.3(3) ?
    C42 C43 C46 C47 . . . . 2.5(3) ?
    C44 C43 C46 C47 . . . . -177.3(2) ?
loop_
    _geom_hbond_atom_site_label_D
    _geom_hbond_atom_site_label_H
    _geom_hbond_atom_site_label_A
    _geom_hbond_site_symmetry_A
    _geom_hbond_distance_DH
    _geom_hbond_distance_HA
    _geom_hbond_distance_DA
    _geom_hbond_angle_DHA
    _geom_hbond_publ_flag
    C57 H57 S8 3_666 0.93 2.87 3.803(3) 175 yes
    C58 H58 N6 3_667 0.93 2.56 3.472(4) 166 yes
    C82 H82 N13 3_666 0.93 2.52 3.438(3) 171 yes
    C92 H92 N3 4_666 0.93 2.52 3.367(4) 151 yes
    C96 H96 N12 3_666 0.93 2.49 3.419(3) 177 yes
_shelx_space_group_comment
;
The symmetry employed for this shelxl refinement is uniquely defined
by the following loop, which should always be used as a source of
symmetry information in preference to the above space-group names.
They are only intended as comments.
;
_shelx_estimated_absorpt_T_min     0.367
_shelx_estimated_absorpt_T_max     0.801
_shelx_hkl_file
;
   1   0   0    0.10    0.10
  -1   0   0    0.00    0.10
   2   0   0   13.60    0.70
  -2   0   0   13.80    0.70
  -3   0   0    0.70    0.20
   3   0   0    0.10    0.30
  -4   0   0 5769.72  213.98
  -5   0   0    0.20    0.40
   6   0   0    4.50    0.60
  -6   0   0    5.80    1.00
   7   0   0    0.20    0.40
  -7   0   0   -0.30    0.60
  -8   0   0    2.20    1.00
   8   0   0    2.30    0.60
   9   0   0   -0.30    0.40
  -9   0   0    0.90    1.30
  10   0   0    0.50    0.70
  10   0   0    0.30    0.90
  10   0   0    0.30    0.50
  11   0   0   -0.30    0.90
  11   0   0    0.70    0.70
  11   0   0   -0.80    0.50
  12   0   0   10.00    1.30
  12   0   0    8.50    1.10
  12   0   0   11.20    1.00
  13   0   0    0.50    0.70
  13   0   0   -0.40    0.60
  13   0   0   -0.20    0.60
  14   0   0    0.00    0.50
  14   0   0   -0.90    0.70
  14   0   0    0.20    0.70
  15   0   0    0.20    0.50
  15   0   0   -0.30    0.40
  15   0   0   -0.20    0.70
  16   0   0   22.10    1.20
  17   0   0    0.80    0.40
  17   0   0    0.30    0.40
  -1  -1   0   12.20    0.50
   1  -1   0   11.10    0.50
  -1   1   0   12.10    0.50
   1   1   0   11.50    0.50
   2  -1   0  625.14   22.70
  -2  -1   0  637.04   22.70
  -2   1   0  606.54   22.70
   2   1   0  579.14   22.70
  -3  -1   0   19.90    1.00
   3  -1   0   16.00    1.00
   3   1   0   17.80    1.00
  -3   1   0   20.10    1.00
  -4  -1   0    2.90    0.60
  -4   1   0    2.40    0.60
  -5  -1   0  101.79    4.30
  -5   1   0  105.19    4.30
   6  -1   0  224.78    8.60
  -6  -1   0  224.38    8.90
  -6   1   0  233.48    8.90
   6   1   0  225.78    8.60
  -7  -1   0   52.99    2.80
   7  -1   0   52.59    2.30
  -7   1   0   54.29    2.80
   7   1   0   62.39    2.30
   8  -1   0    1.10    0.40
  -8  -1   0    1.90    1.00
   8   1   0    1.50    0.50
  -8   1   0    1.60    1.00
   9  -1   0    3.00    0.70
  -9  -1   0    2.00    1.40
  -9   1   0    2.10    1.20
   9   1   0    2.50    0.60
  10  -1   0   16.50    1.60
  10  -1   0   17.80    1.10
  10  -1   0   12.70    1.30
  10   1   0   15.80    1.30
  10   1   0   15.50    1.60
  10   1   0   17.50    1.10
  11  -1   0   34.30    2.00
  11  -1   0   35.80    1.70
  11  -1   0   31.10    1.80
  11   1   0   31.90    2.00
  11   1   0   34.40    1.90
  11   1   0   33.20    1.70
  12  -1   0   19.90    1.40
  12  -1   0   18.90    1.30
  12  -1   0   20.00    1.60
  12   1   0   20.00    1.60
  12   1   0   18.20    1.30
  12   1   0   21.10    1.40
  13  -1   0    5.50    1.00
  13  -1   0    7.40    1.20
  13  -1   0    7.90    1.00
  13   1   0    7.40    1.20
  13   1   0    5.50    1.00
  13   1   0    7.70    1.00
  14  -1   0    8.40    1.40
  14  -1   0    8.80    1.00
  14  -1   0    7.70    1.10
  14   1   0    6.40    1.40
  14   1   0    7.00    1.00
  14   1   0    7.50    1.10
  15  -1   0    2.90    0.80
  15  -1   0    2.10    0.60
  15  -1   0    1.50    0.40
  15   1   0    3.20    0.80
  15   1   0    1.50    0.50
  15   1   0    1.50    0.90
  16  -1   0    8.20    0.70
  16   1   0    6.60    0.90
  16   1   0    7.90    0.70
  17  -1   0   -0.50    0.40
  17  -1   0    0.10    0.30
  17   1   0    0.20    0.40
  17   1   0    0.10    0.30
   0  -2   0  112.59    4.20
   1  -2   0   12.30    0.50
  -1  -2   0   12.20    0.60
   1   2   0   12.40    0.60
  -1   2   0   12.90    0.50
  -2  -2   0   32.50    1.40
   2  -2   0   35.60    1.40
   2   2   0   32.80    1.50
  -2   2   0   37.40    1.40
   3  -2   0   30.40    1.50
  -3  -2   0   34.60    1.50
  -3   2   0   33.60    1.50
   3   2   0   32.20    1.50
  -4  -2   0  190.48    7.60
  -4   2   0  203.08    7.60
  -5  -2   0  121.09    5.00
  -5   2   0  124.39    5.00
  -6  -2   0  181.28    7.40
   6  -2   0  186.78    7.00
  -6   2   0  187.98    7.40
   6   2   0  179.58    7.00
   7  -2   0   68.59    2.80
  -7  -2   0   71.39    3.40
  -7   2   0   68.89    3.30
   7   2   0   68.19    2.80
  -8  -2   0    5.10    1.60
   8  -2   0    2.40    0.60
  -8   2   0    1.60    1.00
   8   2   0    2.30    0.50
  -9  -2   0   -0.30    1.30
   9  -2   0    0.50    0.40
   9   2   0    0.20    0.50
  -9   2   0    0.90    1.20
  10  -2   0   14.60    1.60
  10  -2   0   14.40    1.30
  10  -2   0   13.90    1.00
  10   2   0   15.50    1.10
  10   2   0   14.30    1.50
  10   2   0   13.10    1.40
  11  -2   0    0.50    0.80
  11  -2   0   -0.70    0.60
  11  -2   0    0.50    0.50
  11   2   0    0.10    0.80
  11   2   0    1.10    0.60
  11   2   0   -0.20    0.70
  12  -2   0    1.80    0.80
  12  -2   0    1.90    0.60
  12  -2   0    1.80    0.60
  12   2   0    3.60    0.70
  12   2   0    2.50    0.90
  12   2   0    1.80    0.70
  13  -2   0    5.40    1.10
  13  -2   0    5.50    1.00
  13  -2   0    7.80    0.90
  13   2   0    4.60    1.00
  13   2   0    4.70    1.00
  13   2   0    7.00    1.20
  14  -2   0   -0.60    0.60
  14  -2   0    0.40    0.60
  14  -2   0    0.20    0.50
  14   2   0    0.50    0.60
  14   2   0   -0.60    0.50
  15  -2   0    9.30    1.00
  15  -2   0    9.70    0.80
  15  -2   0    8.40    1.30
  15   2   0    9.80    1.00
  15   2   0   11.40    0.90
  16  -2   0    3.20    0.60
  16  -2   0    3.40    0.90
  16   2   0    2.80    0.70
  16   2   0    2.20    0.60
  17  -2   0   -0.60    0.30
  17   2   0    0.10    0.40
   0  -3   0    0.00    0.10
   0  -3   0    0.00    0.10
  -1  -3   0   35.10    1.40
   1  -3   0   37.10    1.40
   1   3   0   34.80    1.40
  -1   3   0   37.30    1.40
   2  -3   0  148.59    5.60
  -2  -3   0  158.48    5.70
  -2   3   0  152.78    5.60
   2   3   0  135.99    5.70
  -3  -3   0    5.50    0.60
   3  -3   0    5.60    0.60
   3   3   0    6.10    0.60
  -3   3   0    6.40    0.50
   4  -3   0 2569.94   96.29
  -4  -3   0 2519.75   96.89
  -4   3   0 2730.73   97.19
  -5  -3   0   -0.20    0.40
  -5   3   0   -0.10    0.40
   6  -3   0   30.20    1.30
  -6  -3   0   31.00    1.80
   6   3   0   29.80    1.40
  -6   3   0   27.60    1.70
  -7  -3   0    4.40    1.20
   7  -3   0    4.80    0.60
   7   3   0    4.00    0.60
  -7   3   0    5.00    1.20
  -8  -3   0   15.40    1.80
  -8   3   0   12.50    1.80
   8   3   0   12.40    0.90
  -9  -3   0  119.39    5.70
   9  -3   0  117.09    4.60
   9   3   0  115.19    4.60
  -9   3   0  113.69    5.60
  10  -3   0    7.20    0.80
  10  -3   0    7.80    1.10
  10  -3   0    4.40    1.30
  10   3   0    7.70    1.30
  10   3   0    5.50    1.30
  10   3   0    6.70    0.90
  11  -3   0    0.90    0.60
  11  -3   0    0.40    0.80
  11  -3   0    0.50    0.50
  11   3   0    0.20    0.60
  11   3   0    2.00    0.80
  11   3   0    0.40    0.80
  12  -3   0   15.70    1.20
  12  -3   0   14.50    1.50
  12  -3   0   17.10    1.30
  12   3   0   13.90    1.50
  12   3   0   15.00    1.20
  12   3   0   17.70    1.40
  13  -3   0    2.60    0.80
  13  -3   0    2.20    0.60
  13  -3   0    2.20    0.60
  13   3   0    2.00    0.70
  13   3   0    2.50    0.80
  13   3   0    3.30    1.00
  14  -3   0    2.60    0.70
  14  -3   0    2.70    0.80
  14  -3   0    2.10    0.70
  14   3   0    3.70    0.90
  14   3   0    6.00    1.20
  15  -3   0    0.30    0.50
  15  -3   0   -0.50    0.40
  15  -3   0    1.10    0.70
  15   3   0    0.70    0.50
  15   3   0    0.90    0.50
  16  -3   0    2.10    0.50
  16  -3   0    1.00    0.50
  16   3   0    0.30    0.50
  16   3   0    0.50    0.40
  17  -3   0    0.10    0.40
  17   3   0    0.80    0.40
   1  -4   0   13.60    0.60
  -1  -4   0   13.60    0.60
   1   4   0   13.50    0.60
  -1   4   0   13.30    0.60
  -2  -4   0   34.60    1.50
   2  -4   0   34.40    1.40
   2   4   0   33.40    1.50
  -2   4   0   36.10    1.40
  -3  -4   0   56.99    2.80
   3  -4   0   71.99    2.70
   3   4   0   69.89    2.80
  -3   4   0   71.09    2.70
  -4  -4   0  723.73   27.70
   4  -4   0  751.02   27.70
  -4   4   0  756.02   27.70
  -5  -4   0    5.90    0.80
  -5   4   0    4.80    0.80
   6  -4   0  435.66   16.70
  -6  -4   0  441.16   17.10
   6   4   0  429.56   16.70
  -6   4   0  487.15   17.30
   7  -4   0   49.40    2.10
  -7  -4   0   43.60    2.90
  -7   4   0   48.00    2.60
   7   4   0   53.49    2.10
   8  -4   0   11.60    0.80
  -8  -4   0   13.90    1.80
   8   4   0   11.90    0.90
  -8   4   0   10.60    1.80
  -9  -4   0   -2.00    1.20
   9  -4   0   -0.20    0.40
   9   4   0    0.70    0.50
  -9   4   0   -0.80    1.10
  10  -4   0   46.00    2.20
  10  -4   0   47.30    2.10
  10  -4   0   42.70    2.40
  10   4   0   44.10    2.40
  10   4   0   47.10    2.10
  10   4   0   43.10    2.30
  11  -4   0    3.80    1.00
  11  -4   0    7.40    1.30
  11  -4   0    5.70    0.80
  11   4   0    4.80    1.20
  11   4   0    4.70    0.90
  11   4   0    4.80    1.00
  12  -4   0   12.90    1.10
  12  -4   0   12.20    1.40
  12  -4   0   12.00    1.00
  12   4   0   13.50    1.30
  12   4   0   11.50    1.40
  12   4   0   11.30    1.20
  13  -4   0    1.60    0.70
  13  -4   0    0.20    0.50
  13  -4   0    0.00    0.60
  13   4   0    0.30    0.80
  13   4   0    0.00    0.60
  13   4   0   -0.20    0.60
  14  -4   0    4.80    1.00
  14  -4   0    3.90    1.00
  14  -4   0    3.50    0.80
  14   4   0    2.70    0.80
  14   4   0    4.80    0.90
  14   4   0    7.30    1.10
  15  -4   0    4.60    0.70
  15  -4   0    6.80    1.10
  15  -4   0    5.70    0.90
  15   4   0    4.90    0.90
  15   4   0    4.60    0.80
  16  -4   0    0.20    0.40
  16  -4   0    1.00    0.40
  16   4   0    0.40    0.50
  16   4   0   -0.20    0.40
  17  -4   0    1.00    0.40
  17   4   0    0.90    0.40
   0  -5   0    0.00    0.10
   0  -5   0    0.00    0.10
  -1  -5   0   43.50    1.70
   1  -5   0   44.00    1.70
   1   5   0   42.90    1.70
  -1   5   0   44.80    1.70
  -2  -5   0   59.19    2.30
   2  -5   0   56.59    2.30
  -2   5   0   60.89    2.30
   2   5   0   54.09    2.30
  -3  -5   0    0.60    0.30
   3  -5   0    0.00    0.20
   3   5   0    0.50    0.30
  -3   5   0    0.20    0.20
   4  -5   0 4069.39  150.48
  -4  -5   0 3998.80  150.98
  -4   5   0 4144.99  151.18
  -5  -5   0   38.70    2.00
  -5   5   0   40.90    1.90
  -6  -5   0  125.89    5.10
   6  -5   0  124.19    4.70
   6   5   0  114.89    4.70
  -6   5   0  125.99    5.10
   7  -5   0   20.80    1.00
  -7  -5   0   18.70    1.80
   7   5   0   21.30    1.10
  -7   5   0   20.80    1.70
   8  -5   0   33.20    1.60
  -8  -5   0   36.30    2.50
  -8   5   0   36.30    2.40
   8   5   0   33.30    1.60
   9  -5   0    0.50    0.40
  -9  -5   0    0.60    1.40
  -9   5   0    1.20    1.30
   9   5   0   -0.60    0.50
  10  -5   0    1.90    0.70
  10  -5   0    2.90    0.70
  10  -5   0    1.30    0.90
  10   5   0    3.60    0.90
  10   5   0    2.10    1.00
  10   5   0    2.90    0.70
  11  -5   0   -0.80    0.70
  11  -5   0    0.50    0.60
  11   5   0    0.50    0.60
  11   5   0    1.10    0.80
  11   5   0    2.00    0.80
  12  -5   0   13.30    1.30
  12  -5   0   14.00    1.10
  12  -5   0   12.80    1.10
  12   5   0   10.60    1.40
  12   5   0   13.20    1.30
  12   5   0   12.40    1.20
  13  -5   0    0.70    0.60
  13  -5   0    1.10    0.80
  13  -5   0    0.30    0.50
  13   5   0    0.90    0.60
  13   5   0    0.20    0.70
  13   5   0    1.00    0.60
  14  -5   0    3.10    0.60
  14  -5   0    5.00    1.00
  14   5   0    3.40    0.80
  14   5   0    4.20    0.90
  14   5   0    3.80    1.10
  15  -5   0   -1.00    0.60
  15  -5   0   -0.10    0.40
  15  -5   0    0.30    0.50
  15   5   0    0.00    0.50
  15   5   0    0.10    0.40
  16  -5   0    0.30    0.30
  16  -5   0    0.40    0.40
  16   5   0    0.40    0.40
  16   5   0    0.00    0.40
  17  -5   0   -0.20    0.30
  17   5   0    0.10    0.40
   0  -6   0   29.10    1.10
   0  -6   0   28.70    1.10
  -1  -6   0  144.79    5.30
  -1  -6   0  150.28    5.30
   1  -6   0  129.89    5.20
  -1   6   0  138.19    5.20
  -2  -6   0  265.37    9.80
   2  -6   0  254.87    9.70
   2   6   0  256.27    9.80
  -2   6   0  263.17    9.70
  -3  -6   0    2.40    0.50
   3  -6   0    2.20    0.40
  -3   6   0    2.50    0.40
   3   6   0    2.10    0.60
  -4  -6   0   22.70    1.40
   4  -6   0   19.10    1.20
  -4   6   0   19.60    1.10
   5  -6   0    1.60    0.50
  -5  -6   0    1.40    0.60
  -5   6   0    2.30    0.70
   6  -6   0  168.28    6.40
  -6  -6   0  166.98    7.10
   6   6   0  168.48    6.40
  -6   6   0  170.28    6.70
   7  -6   0    0.90    0.40
  -7  -6   0    0.40    0.70
  -7   6   0    1.20    0.70
   7   6   0    1.40    0.50
   8  -6   0  102.59    4.10
  -8  -6   0  105.49    4.90
  -8   6   0  105.59    4.70
   8   6   0   98.69    4.10
  -9  -6   0    6.20    1.60
   9  -6   0   10.10    0.80
  -9   6   0    9.50    2.40
   9   6   0   10.00    0.90
  10  -6   0   10.80    0.90
  10  -6   0    9.90    1.10
  10  -6   0    9.20    1.40
  10   6   0   12.80    1.50
  10   6   0   14.20    1.10
  10   6   0   12.60    1.40
  11  -6   0   10.40    1.10
  11  -6   0    9.00    0.90
  11  -6   0    8.80    1.30
  11   6   0    9.80    1.00
  11   6   0    6.80    1.30
  11   6   0    9.50    1.40
  12  -6   0   30.10    1.60
  12  -6   0   30.00    1.90
  12  -6   0   31.20    1.70
  12   6   0   29.10    1.70
  12   6   0   33.60    1.80
  12   6   0   31.60    2.00
  13  -6   0    7.30    0.90
  13  -6   0    7.40    1.20
  13  -6   0    7.40    1.00
  13   6   0    6.80    1.00
  13   6   0    7.40    1.20
  13   6   0   10.20    1.10
  14  -6   0    1.30    0.60
  14  -6   0    1.50    0.70
  14   6   0    2.50    0.60
  14   6   0    1.10    0.70
  14   6   0    0.50    0.80
  15  -6   0    3.40    0.60
  15  -6   0    1.70    0.70
  15  -6   0    1.20    0.50
  15   6   0    1.50    0.60
  15   6   0    3.40    0.80
  16  -6   0    1.80    0.50
  16  -6   0    1.30    0.40
  16   6   0    2.20    0.70
  16   6   0    1.20    0.40
   0  -7   0    0.00    0.10
   0  -7   0    0.00    0.10
  -1  -7   0   53.19    2.10
  -1  -7   0   54.69    2.10
  -2  -7   0   53.29    2.20
  -2  -7   0   53.79    2.20
   2  -7   0   52.59    2.10
  -2   7   0   54.69    2.10
   2   7   0   50.49    2.20
   3  -7   0   32.90    1.40
  -3  -7   0   30.80    1.50
   3   7   0   30.20    1.50
  -3   7   0   34.90    1.40
  -4  -7   0   23.20    1.30
   4  -7   0   23.10    1.30
  -4   7   0   23.60    1.20
   5  -7   0   45.00    1.90
  -5  -7   0   47.20    2.30
  -5   7   0   48.50    2.20
  -6  -7   0  106.69    4.60
   6  -7   0  106.79    4.10
   6   7   0  105.69    4.20
  -6   7   0  108.09    4.50
  -7  -7   0   96.39    4.40
   7  -7   0   98.39    3.80
  -7   7   0   95.19    4.30
   7   7   0   98.99    3.90
  -8  -7   0  121.19    5.50
   8  -7   0  121.19    4.70
   8   7   0  114.39    4.80
  -8   7   0  126.89    5.40
  -9  -7   0   -1.10    1.50
   9  -7   0    0.80    0.40
   9   7   0    0.80    0.50
  -9   7   0    0.50    1.20
  10  -7   0   15.30    1.00
  10  -7   0   13.80    1.50
  10  -7   0   12.80    1.20
  10   7   0   13.10    1.60
  10   7   0   15.40    1.20
  10   7   0   11.60    1.40
  11  -7   0   49.30    2.10
  11  -7   0   44.20    2.10
  11  -7   0   44.10    2.40
  11   7   0   44.20    2.20
  11   7   0   41.40    2.40
  11   7   0   43.90    2.30
  12  -7   0   13.00    1.10
  12  -7   0   13.20    1.30
  12  -7   0   14.10    1.10
  12   7   0   14.90    1.30
  12   7   0   12.00    1.30
  12   7   0   13.50    1.40
  13  -7   0    6.60    0.90
  13  -7   0    6.30    0.90
  13  -7   0    4.60    1.10
  13   7   0    8.20    1.10
  13   7   0    7.00    1.30
  13   7   0    5.20    1.20
  14  -7   0   10.20    0.90
  14  -7   0    8.40    1.00
  14  -7   0    7.20    1.00
  14   7   0    7.20    1.00
  14   7   0    9.90    1.10
  15  -7   0    2.20    0.60
  15  -7   0    1.60    0.50
  15  -7   0    2.40    0.70
  15   7   0    2.60    0.60
  15   7   0    2.20    0.60
  16  -7   0    0.20    0.40
  16  -7   0    0.00    0.30
  16   7   0    0.40    0.50
  16   7   0    0.30    0.40
   0  -8   0 1495.35   51.69
   0  -8   0 1303.17   51.69
  -1  -8   0 1063.49   39.10
  -1  -8   0 1047.70   39.10
   2  -8   0    1.20    0.20
  -2  -8   0    1.50    0.50
  -2  -8   0    0.90    0.20
  -2   8   0    1.20    0.20
  -3  -8   0   85.19    3.40
   3  -8   0   87.09    3.30
  -3  -8   0   82.29    3.50
   3   8   0   78.59    3.50
  -3   8   0   89.19    3.30
   4  -8   0    6.20    0.70
  -4   8   0    6.20    0.70
  -5  -8   0    9.20    1.10
   5  -8   0    8.90    0.60
  -5   8   0    9.50    0.90
  -6  -8   0    1.20    0.60
   6  -8   0    1.00    0.30
  -6   8   0    0.70    0.50
   6   8   0    1.30    0.50
   7  -8   0   19.80    1.10
  -7  -8   0   21.00    1.80
   7   8   0   19.80    1.20
  -7   8   0   21.40    1.60
  -8  -8   0   74.69    3.90
   8  -8   0   74.59    3.00
  -8   8   0   74.49    3.80
  -9  -8   0   59.79    4.00
   9  -8   0   65.99    2.70
   9   8   0   64.09    2.70
  -9   8   0   59.49    3.80
  10  -8   0   17.40    1.20
  10  -8   0   17.90    1.60
  10  -8   0   18.50    1.10
  10   8   0   17.20    1.50
  10   8   0   20.10    1.30
  10   8   0   18.00    1.70
  11  -8   0   13.70    1.10
  11  -8   0   12.30    1.10
  11  -8   0   11.90    1.40
  11   8   0   13.30    1.40
  11   8   0   11.80    1.50
  11   8   0   12.70    1.20
  12  -8   0   19.90    1.50
  12  -8   0   18.90    1.30
  12  -8   0   18.70    1.20
  12   8   0   19.30    1.50
  12   8   0   17.50    1.40
  12   8   0   20.30    1.60
  13  -8   0    6.70    0.90
  13  -8   0    5.30    0.90
  13  -8   0    7.40    1.10
  13   8   0    7.00    1.30
  13   8   0    5.00    1.20
  13   8   0    7.30    1.10
  14  -8   0    0.60    0.60
  14  -8   0    0.50    0.50
  14  -8   0    0.10    0.60
  14   8   0    0.00    0.60
  14   8   0    1.40    0.70
  15  -8   0   -0.20    0.50
  15  -8   0    0.60    0.70
  15  -8   0    0.00    0.40
  15   8   0   -0.40    0.50
  15   8   0   -0.30    0.50
  16  -8   0    0.90    0.30
  16  -8   0    0.80    0.40
  16   8   0    0.60    0.50
  16   8   0    1.20    0.40
   0  -9   0    0.10    0.10
   0  -9   0    0.00    0.10
  -1  -9   0  664.33   24.60
  -1  -9   0  663.83   24.60
  -2  -9   0  880.91   31.00
  -2  -9   0  807.42   31.00
  -2   9   0  822.02   30.90
   3  -9   0  207.88    8.00
  -3  -9   0  203.38    8.10
  -3   9   0  227.38    8.00
  -4  -9   0   11.50    0.90
  -4   9   0   11.70    0.90
  -5  -9   0    0.50    0.50
   5  -9   0    0.30    0.30
  -5   9   0    0.50    0.40
   6  -9   0    8.20    0.60
  -6  -9   0    7.60    1.20
   6   9   0    8.10    0.70
  -6   9   0    8.20    1.00
   7  -9   0  193.58    7.20
  -7  -9   0  194.58    7.80
  -7   9   0  181.28    7.60
   7   9   0  188.98    7.30
   8  -9   0   26.80    1.30
  -8  -9   0   24.50    2.40
  -8   9   0   25.60    2.20
   8   9   0   27.80    1.40
  -9  -9   0    2.30    1.70
   9  -9   0    3.00    0.60
   9   9   0    3.00    0.80
  -9   9   0    1.00    1.50
  10  -9   0  147.79    5.60
  10  -9   0  141.19    5.80
  10  -9   0  144.89    5.70
  10   9   0  149.19    5.70
  10   9   0  137.29    5.90
  10   9   0  138.59    5.80
  11  -9   0    3.90    0.90
  11  -9   0    3.80    1.10
  11   9   0    3.60    1.10
  11   9   0    3.70    0.90
  11   9   0    3.30    1.00
  12  -9   0    2.00    0.60
  12  -9   0    1.80    0.50
  12  -9   0    3.80    1.10
  12   9   0    2.80    1.00
  12   9   0    5.10    1.10
  12   9   0    4.30    1.10
  13  -9   0    1.10    0.50
  13  -9   0   -0.10    0.50
  13  -9   0    0.90    0.70
  13   9   0    1.20    0.70
  13   9   0   -1.10    0.70
  13   9   0    0.90    0.80
  14  -9   0    6.10    0.90
  14  -9   0    5.50    1.00
  14  -9   0    5.10    0.80
  14   9   0    6.80    1.10
  14   9   0    6.20    1.00
  15  -9   0    4.20    0.70
  15  -9   0    4.50    1.10
  15  -9   0    4.90    0.80
  15   9   0    6.00    0.80
  15   9   0    4.00    0.90
  16  -9   0   -0.10    0.30
  16  -9   0    0.40    0.40
  16   9   0    0.60    0.40
  16   9   0    0.40    0.50
   0 -10   0 1986.20   71.89
   0 -10   0 1910.71   71.89
  -1 -10   0   90.99    3.50
  -1 -10   0   91.99    3.50
  -2 -10   0  157.18    6.00
  -2 -10   0  162.88    6.00
  -2  10   0  141.49    5.90
  -2  10   0  167.38    5.90
  -3 -10   0  138.09    5.70
  -3  10   0  153.58    5.60
  -3  10   0  150.48    5.60
  -4 -10   0  268.77   10.30
   4 -10   0  242.28   10.00
  -4  10   0  294.37   10.10
  -4  10   0  265.87   10.10
   5 -10   0   12.70    0.70
  -5 -10   0   13.90    1.10
  -5  10   0   13.10    1.00
   5  10   0   11.20    0.80
   6 -10   0    5.00    0.50
  -6 -10   0    4.40    1.10
  -6  10   0    5.40    1.00
   6  10   0    4.60    0.70
  -7 -10   0   23.30    1.90
   7 -10   0   21.00    1.30
   7  10   0   24.50    1.30
  -7  10   0   26.00    1.80
  -8 -10   0   -0.30    1.10
   8 -10   0    0.80    0.40
   8  10   0    0.90    0.50
  -8  10   0    0.40    1.00
   9 -10   0  112.59    4.70
   9 -10   0  117.59    4.60
  -9  10   0  111.49    5.60
   9  10   0  120.39    4.70
  10 -10   0   52.69    2.40
  10 -10   0   49.00    2.60
  10 -10   0   54.89    2.30
  10  10   0   50.09    2.60
  10  10   0   51.89    2.40
  10  10   0   50.49    2.70
  11 -10   0    5.40    0.90
  11 -10   0    5.80    1.20
  11 -10   0    4.40    0.70
  11  10   0    5.10    1.10
  11  10   0    6.80    1.30
  11  10   0    5.90    1.20
  12 -10   0    6.40    1.10
  12 -10   0    5.40    0.80
  12 -10   0    4.20    0.90
  12  10   0    6.90    1.30
  12  10   0    5.10    1.10
  12  10   0    6.10    1.20
  13 -10   0    5.40    1.20
  13 -10   0    6.10    1.00
  13 -10   0    5.10    0.90
  13  10   0    4.80    1.50
  13  10   0    5.20    1.10
  13  10   0    3.70    1.10
  14 -10   0   -0.10    0.70
  14 -10   0    0.20    0.40
  14 -10   0   -0.80    0.50
  14  10   0    0.20    0.60
  14  10   0   -0.30    0.60
  15 -10   0   -0.70    0.60
  15 -10   0    0.10    0.50
  15 -10   0    0.50    0.40
  15  10   0    0.50    0.50
  15  10   0    0.10    0.50
  16 -10   0    0.50    0.40
  16 -10   0    0.10    0.30
  16  10   0   -0.10    0.40
  16  10   0   -0.10    0.50
  -1 -11   0   26.10    1.10
  -1 -11   0   24.40    1.10
  -2 -11   0  640.04   22.80
  -2 -11   0  585.04   22.80
  -3 -11   0    0.50    0.30
  -3  11   0    0.30    0.20
  -4 -11   0   61.39    2.90
   4 -11   0   61.69    2.60
  -4  11   0   72.99    2.70
  -4  11   0   68.49    2.80
   5 -11   0  105.29    4.00
  -5 -11   0  104.99    4.40
   5  11   0   97.49    4.10
  -5  11   0  106.99    4.20
  -6 -11   0   11.30    1.30
   6 -11   0   10.30    0.70
   6  11   0    9.80    0.80
  -6  11   0   11.10    1.10
   7 -11   0    0.20    0.30
  -7 -11   0    0.50    0.80
   7  11   0    0.10    0.50
  -7  11   0    0.20    0.80
  -8 -11   0  174.48    7.40
   8 -11   0  175.78    6.60
  -8  11   0  166.28    7.10
   8  11   0  166.48    6.60
   9 -11   0   63.69    2.60
   9 -11   0   58.29    2.60
   9  11   0   60.29    2.70
   9  11   0   58.79    2.90
  10 -11   0   10.30    1.30
  10 -11   0   10.40    1.00
  10 -11   0   10.90    0.90
  10  11   0   12.30    1.60
  10  11   0   12.50    1.20
  10  11   0    9.00    1.30
  11 -11   0    0.50    0.60
  11 -11   0    1.20    0.50
  11 -11   0    0.90    0.70
  11  11   0    2.00    0.90
  11  11   0    0.70    0.80
  12 -11   0   -0.20    0.60
  12 -11   0    1.10    0.60
  12 -11   0   -0.30    0.40
  12  11   0   -0.70    0.80
  12  11   0    1.00    0.80
  13 -11   0    1.60    0.60
  13 -11   0    0.80    0.50
  13 -11   0    1.40    0.70
  13  11   0    1.10    0.70
  13  11   0    0.90    0.80
  14 -11   0    0.50    0.50
  14 -11   0    0.40    0.50
  14 -11   0    0.40    0.50
  14  11   0   -0.20    0.80
  14  11   0   -0.40    0.70
  15 -11   0    0.40    0.60
  15 -11   0   -0.10    0.40
  15 -11   0    0.60    0.50
  15  11   0    0.40    0.50
  15  11   0    0.30    0.50
  16 -11   0    0.40    0.30
  16 -11   0    0.30    0.40
  16  11   0   -0.10    0.40
  16  11   0    0.30    0.40
  -1 -12   0    0.90    0.20
  -1 -12   0    1.10    0.30
  -2 -12   0  572.84   20.50
  -2 -12   0  529.25   20.50
  -3 -12   0  290.67   11.50
  -3  12   0  313.47   11.30
  -3  12   0  309.77   11.30
   4 -12   0   57.89    2.50
  -4 -12   0   63.29    2.80
  -4  12   0   61.49    2.60
  -4  12   0   68.29    2.60
   5 -12   0    4.10    0.40
  -5 -12   0    3.00    1.00
  -5  12   0    4.20    0.70
   5  12   0    3.70    0.70
  -6 -12   0    4.20    1.20
   6 -12   0    2.90    0.40
   6  12   0    3.50    0.70
  -6  12   0    3.50    0.90
   7 -12   0    1.70    0.50
  -7 -12   0    2.70    1.00
  -7  12   0    4.10    1.30
   7  12   0    2.20    0.60
  -8 -12   0    2.70    1.30
   8 -12   0    2.70    0.50
   8  12   0    3.00    0.80
   9 -12   0    1.10    0.60
   9 -12   0    0.60    0.40
   9  12   0    1.40    1.10
   9  12   0    0.40    0.60
   9  12   0    0.90    1.00
  10 -12   0   49.70    2.20
  10 -12   0   45.20    2.20
  10 -12   0   45.60    2.40
  10  12   0   49.99    2.30
  10  12   0   45.20    2.50
  10  12   0   44.60    2.50
  11 -12   0   32.50    2.00
  11 -12   0   37.90    2.00
  11 -12   0   34.70    1.80
  11  12   0   37.20    2.20
  11  12   0   38.20    2.00
  11  12   0   34.90    2.10
  12 -12   0    0.20    0.60
  12 -12   0    0.70    0.50
  12 -12   0   -0.60    0.60
  12  12   0    0.40    0.80
  12  12   0   -0.10    0.80
  12  12   0   -0.60    0.80
  13 -12   0    3.30    0.80
  13 -12   0    4.60    0.80
  13 -12   0    4.10    1.00
  13  12   0    4.90    1.10
  13  12   0    3.90    0.90
  14 -12   0    0.70    0.60
  14 -12   0    0.60    0.60
  14 -12   0    0.30    0.70
  14  12   0    1.50    0.70
  14  12   0    1.70    0.60
  15 -12   0    8.20    0.80
  15 -12   0    7.10    0.80
  15 -12   0    5.60    1.20
  15  12   0    8.00    0.90
  15  12   0    8.20    0.90
  16 -12   0   -0.30    0.40
  16 -12   0    0.00    0.30
  16  12   0    0.80    0.40
  16  12   0   -0.10    0.40
  -1 -13   0   16.80    0.80
  -1 -13   0   14.60    0.80
  -2 -13   0    9.80    0.80
  -2 -13   0    9.90    0.70
  -3 -13   0    9.00    0.80
   3 -13   0    6.20    0.50
  -3  13   0    7.90    0.40
  -3  13   0    7.70    0.50
  -4 -13   0    3.40    0.80
   4 -13   0    2.80    0.40
   4  13   0    3.60    0.60
  -4  13   0    4.90    0.70
  -4  13   0    3.60    0.50
  -5 -13   0  114.99    4.90
   5 -13   0  121.99    4.50
  -5  13   0  121.69    4.60
   5  13   0  109.29    4.60
   6 -13   0  102.19    4.00
  -6  13   0   99.89    4.20
   6  13   0  102.29    4.10
   7 -13   0   -0.20    0.30
  -7 -13   0   -0.30    0.90
  -7  13   0    0.70    0.80
   7  13   0    0.00    0.50
   8 -13   0    0.80    0.40
  -8 -13   0    0.20    1.50
   8  13   0    0.10    0.50
   9 -13   0    2.10    0.70
   9 -13   0    0.90    1.00
   9 -13   0    1.40    0.50
   9  13   0    0.30    0.90
   9  13   0    1.50    0.70
   9  13   0    0.90    1.00
  10 -13   0    2.00    0.60
  10 -13   0    2.20    0.90
  10 -13   0    2.40    0.60
  10  13   0    2.50    1.00
  10  13   0    1.70    1.00
  10  13   0    4.50    1.10
  11 -13   0    0.50    0.40
  11 -13   0    0.20    0.60
  11  13   0    1.60    1.10
  11  13   0   -0.90    0.80
  11  13   0    0.40    0.80
  12 -13   0   -0.40    0.50
  12 -13   0    0.20    0.70
  12 -13   0   -0.10    0.50
  12  13   0   -0.50    0.70
  12  13   0    0.80    0.90
  12  13   0    0.00    0.90
  13 -13   0    4.60    0.80
  13 -13   0    3.20    0.70
  13 -13   0    2.50    0.70
  13  13   0    4.00    1.10
  13  13   0    6.00    1.10
  14 -13   0    0.00    0.40
  14 -13   0    0.40    0.50
  14 -13   0    1.10    0.60
  14  13   0    0.20    0.60
  14  13   0    0.80    0.60
  15 -13   0    0.10    0.50
  15 -13   0    0.30    0.40
  15  13   0   -0.20    0.50
  15  13   0    0.80    0.50
  16 -13   0    0.80    0.50
  16  13   0    0.00    0.50
  16  13   0    0.50    0.50
 -16  13   0    1.40    0.50
  -1 -14   0  114.39    4.30
  -1 -14   0  109.89    4.30
  -2 -14   0  112.19    4.60
  -2 -14   0  124.29    4.80
  -3 -14   0   58.79    2.50
   3 -14   0   53.09    2.20
  -4 -14   0   79.49    3.50
   4 -14   0   77.79    3.10
  -4  14   0   77.69    3.20
   4  14   0   76.19    3.20
  -4  14   0   90.19    3.20
   5 -14   0    0.90    0.30
  -5 -14   0    0.10    0.60
  -5  14   0    0.40    0.40
   5  14   0    0.80    0.50
   6 -14   0  307.57   12.10
  -6 -14   0  342.17   12.60
   6  14   0  320.87   12.10
  -6  14   0  314.37   12.20
   7 -14   0    0.50    0.40
  -7 -14   0    0.60    1.10
   7  14   0    0.10    0.50
   8 -14   0   23.60    1.20
  -8 -14   0   21.70    2.80
   8  14   0   24.10    1.50
   9 -14   0    9.70    1.50
   9 -14   0    9.70    1.50
   9 -14   0   12.70    0.90
   9 -14   0   11.70    1.00
   9  14   0    9.10    1.70
   9  14   0   10.00    1.40
   9  14   0   11.50    1.20
  10 -14   0    0.40    0.60
  10 -14   0   -0.40    0.50
  10 -14   0    0.50    0.80
  10  14   0   -0.90    0.70
  10  14   0   -0.80    0.90
  10  14   0   -0.10    0.80
  11 -14   0    1.00    0.80
  11 -14   0    0.30    0.60
  11 -14   0   -0.10    0.50
  11  14   0    0.70    0.90
  11  14   0    1.80    0.90
  11  14   0   -0.20    0.80
  12 -14   0    1.10    0.70
  12 -14   0    1.60    0.50
  12 -14   0    1.80    0.60
  12  14   0    1.10    0.80
  12  14   0    2.70    0.90
  13 -14   0    0.80    0.70
  13 -14   0    0.90    0.50
  13 -14   0    3.00    0.70
  13  14   0    1.70    0.70
  13  14   0    1.00    0.70
  14 -14   0    0.60    0.50
  14 -14   0    0.10    0.40
  14 -14   0    0.30    0.60
  14  14   0    0.50    0.60
  14  14   0    0.00    0.60
  15 -14   0    3.60    0.70
  15 -14   0    3.40    0.70
  15  14   0    4.90    0.80
  15  14   0    4.30    0.80
  16 -14   0    0.70    0.30
  16  14   0   -0.20    0.50
 -16  14   0    0.50    0.50
  16  14   0    0.50    0.50
  -1 -15   0    3.00    0.40
  -1 -15   0    2.10    0.40
   2 -15   0  130.19    5.00
  -2 -15   0  131.39    5.10
  -3 -15   0   33.00    1.60
   3 -15   0   32.10    1.40
   3  15   0   29.90    1.50
   4 -15   0    6.20    0.50
  -4 -15   0    6.60    1.00
  -4  15   0    6.80    0.50
   4  15   0    5.90    0.80
  -5 -15   0   14.50    1.40
   5 -15   0   15.50    0.80
   5  15   0   13.20    1.00
  -5  15   0   15.70    1.10
   6 -15   0  349.07   13.10
  -6 -15   0  350.06   13.60
   6  15   0  347.07   13.20
   7 -15   0   42.70    1.80
  -7 -15   0   39.60    2.90
   7  15   0   41.80    2.00
  -8 -15   0    4.80    1.70
   8 -15   0    5.50    0.60
   8 -15   0    4.80    0.80
   8  15   0    4.80    1.00
   9 -15   0    2.00    0.80
   9 -15   0    2.40    0.70
   9 -15   0    2.10    0.60
   9  15   0    3.90    1.20
   9  15   0    4.70    1.10
   9  15   0    3.80    1.00
  10 -15   0   13.30    1.50
  10 -15   0   11.60    1.50
  10 -15   0   11.70    1.20
  10 -15   0   11.50    1.00
  10  15   0   11.50    1.60
  10  15   0   12.90    1.50
  10  15   0   12.40    1.30
  11 -15   0    3.60    0.70
  11 -15   0    5.90    1.20
  11 -15   0    3.50    0.80
  11  15   0    4.10    1.00
  11  15   0    4.50    1.20
  11  15   0    5.10    1.30
  12 -15   0    0.00    0.50
  12 -15   0   -0.50    0.90
  12 -15   0    0.40    0.70
  12  15   0    0.00    0.80
  12  15   0    1.70    0.80
  13 -15   0    4.50    0.80
  13 -15   0    1.90    0.50
  13 -15   0    1.90    0.70
  13  15   0    4.00    1.10
  13  15   0    2.50    0.80
  14 -15   0    8.80    0.80
  14 -15   0    7.60    1.00
  14 -15   0    8.30    0.90
  14  15   0    8.60    1.00
  14  15   0    8.40    1.10
  15 -15   0    1.00    0.40
  15 -15   0    0.70    0.60
  15  15   0    1.40    0.60
  15  15   0    0.50    0.50
  16 -15   0    1.30    0.40
  16  15   0    0.80    0.50
  16  15   0   -0.50    0.50
   0 -16   0  579.34   21.50
  -1 -16   0  197.68    7.40
   1 -16   0  185.38    7.50
  -1 -16   0  212.88    7.50
   2 -16   0    9.40    0.60
  -2 -16   0    9.80    0.80
  -2 -16   0    9.60    0.90
   2  16   0    8.80    0.80
  -3 -16   0  171.08    6.50
   3 -16   0  162.08    6.30
   3  16   0  164.78    6.40
  -4 -16   0   28.60    1.70
   4 -16   0   27.10    1.30
   4  16   0   27.60    1.40
   5 -16   0  224.88    8.50
  -5 -16   0  225.68    9.00
   5  16   0  227.08    8.60
   6 -16   0   24.90    1.20
  -6 -16   0   27.00    2.10
   6  16   0   23.80    1.40
   7 -16   0    1.40    0.40
  -7 -16   0    0.00    1.30
   7  16   0    2.90    0.90
  -8 -16   0    1.80    1.70
   8 -16   0    0.90    0.60
   8 -16   0    0.30    0.40
   8  16   0    0.60    0.60
   8  16   0   -0.20    1.00
   9 -16   0    1.90    0.50
   9 -16   0    1.60    0.70
   9 -16   0    2.90    0.80
   9  16   0    1.70    0.80
   9  16   0    3.40    1.20
   9  16   0    2.60    1.00
  10 -16   0    1.20    0.70
  10 -16   0    1.00    0.50
  10 -16   0    1.20    0.50
  10  16   0    1.40    1.00
  10  16   0    0.40    0.80
  10  16   0    1.80    0.90
  11 -16   0    2.40    0.70
  11 -16   0    5.30    1.20
  11 -16   0    4.20    0.80
  11  16   0    2.70    0.90
  11  16   0    4.00    1.00
  12 -16   0   38.60    2.00
  12 -16   0   43.70    2.00
  12  16   0   43.10    2.30
  12  16   0   45.80    2.30
  13 -16   0    6.90    0.80
  13 -16   0    5.60    1.60
  13 -16   0    4.20    1.00
  13  16   0    3.50    0.80
  13  16   0    4.70    0.90
  14 -16   0   -0.40    0.50
  14 -16   0    0.20    0.40
  14 -16   0    0.10    0.50
  14  16   0    0.90    0.60
  14  16   0    0.10    0.60
  15 -16   0    0.20    0.40
  15  16   0    0.30    0.50
 -15  16   0   -0.40    0.60
  15  16   0    0.20    0.50
  16 -16   0    0.30    0.30
  16  16   0   -0.80    0.50
   0 -17   0   -0.30    0.30
  -1 -17   0   79.39    3.00
  -1 -17   0   75.59    3.10
   1 -17   0   76.19    3.00
  -2 -17   0    1.50    0.70
  -2 -17   0    0.60    0.40
   2  17   0    2.10    0.60
  -3 -17   0  372.76   13.60
   3 -17   0  345.97   13.30
   3  17   0  353.76   13.40
   4 -17   0    2.10    0.40
  -4 -17   0    1.90    0.70
   4  17   0    1.60    0.60
   5 -17   0    2.10    0.60
  -5 -17   0    2.40    0.90
   5  17   0    3.40    0.80
  -6 -17   0    4.00    1.20
   6 -17   0    4.10    0.60
   6 -17   0    5.50    1.20
   6  17   0    3.70    0.70
  -7 -17   0   12.10    2.50
   7 -17   0    9.90    0.80
   7  17   0   11.00    1.10
   8 -17   0   -0.70    0.60
   8 -17   0    0.90    0.60
   8 -17   0    0.50    0.40
   8  17   0   -0.30    1.00
   8  17   0    0.10    0.70
   9 -17   0    0.90    0.60
   9 -17   0    1.50    0.70
   9 -17   0    1.00    0.40
   9  17   0    0.70    0.80
   9  17   0    1.50    0.90
   9  17   0    1.60    1.20
  10 -17   0    1.30    0.50
  10 -17   0    1.50    0.70
  10 -17   0    1.70    0.60
  10  17   0    1.20    0.90
  10  17   0    0.20    1.00
  11 -17   0    0.10    0.70
  11 -17   0    0.20    0.50
  11 -17   0   -0.20    0.50
  11  17   0    0.80    1.00
  11  17   0   -0.60    0.70
  12 -17   0   16.50    1.10
  12 -17   0   14.10    1.40
  12 -17   0   15.00    1.10
  12  17   0   15.50    1.50
  12  17   0   18.50    1.50
  13 -17   0    3.50    0.70
  13 -17   0    3.70    1.10
  13 -17   0    2.70    0.80
  13  17   0    5.10    1.10
  13  17   0    6.10    1.50
  14 -17   0    0.10    0.40
  14 -17   0    0.70    0.50
  14  17   0   -0.50    0.50
  14  17   0    0.20    0.60
  15 -17   0    0.40    0.40
  15  17   0    0.40    0.50
  15  17   0   -0.30    0.60
   0 -18   0  322.17   12.10
  -1 -18   0   41.20    1.80
  -1 -18   0   44.90    1.70
   1 -18   0   41.60    1.80
  -2 -18   0    0.30    0.50
   2 -18   0    0.10    0.30
   2  18   0    1.20    0.50
   3 -18   0   51.79    2.10
  -3 -18   0   49.70    2.40
   3  18   0   49.80    2.20
   4 -18   0    2.00    0.50
  -4 -18   0    0.60    0.70
   4  18   0    2.70    0.70
  -5 -18   0   24.80    2.00
   5 -18   0   27.30    1.60
   5 -18   0   29.10    1.30
   5  18   0   30.10    1.50
   6 -18   0    3.70    0.60
   6 -18   0    3.00    0.70
  -6 -18   0    2.40    1.20
   6  18   0    3.90    0.90
  -7 -18   0    3.90    1.40
   7 -18   0    2.20    0.80
   7 -18   0    2.60    0.50
   7  18   0    2.50    0.70
   8 -18   0    0.80    0.40
   8 -18   0    0.40    0.60
   8 -18   0    0.70    0.60
   8  18   0    0.10    1.00
   8  18   0    1.00    0.70
   9 -18   0   23.80    1.30
   9 -18   0   21.20    1.60
   9 -18   0   22.80    1.40
   9  18   0   17.90    2.20
   9  18   0   23.90    1.80
   9  18   0   23.20    1.60
  10 -18   0    2.80    0.70
  10 -18   0    3.90    0.90
  10 -18   0    2.90    0.70
  10  18   0    2.00    1.10
  10  18   0    3.30    1.20
  11 -18   0    3.20    0.80
  11 -18   0    3.00    0.80
  11 -18   0    3.70    0.80
  11  18   0    3.80    1.10
  11  18   0    3.40    0.90
  12 -18   0   -0.30    0.50
  12 -18   0    0.20    0.50
  12  18   0    1.00    0.80
  12  18   0    0.20    0.80
  13 -18   0    3.20    0.80
  13  18   0    2.80    0.70
  13  18   0    1.20    0.90
  14 -18   0    9.70    1.00
  14 -18   0    8.50    0.80
  14  18   0    9.90    1.00
  14  18   0    7.70    1.00
  15 -18   0    1.90    0.50
  15  18   0    1.30    0.60
  15  18   0    1.30    0.60
   0 -19   0    0.40    0.30
   1 -19   0   20.80    1.00
  -1 -19   0   20.00    1.10
  -2 -19   0  234.18    8.70
   2 -19   0  219.28    8.50
   2  19   0  221.48    8.60
  -3 -19   0   41.90    2.10
   3 -19   0   42.40    1.80
   3  19   0   43.40    2.00
   4 -19   0   30.60    1.70
   4 -19   0   31.80    1.40
  -4 -19   0   31.60    2.00
   4  19   0   33.20    1.60
   5 -19   0  143.09    5.70
   5 -19   0  145.09    5.50
  -5 -19   0  140.79    6.00
   5  19   0  142.59    5.60
   6 -19   0   69.19    3.10
   6 -19   0   68.09    2.80
  -6 -19   0   69.39    3.70
   6  19   0   66.79    3.00
   7 -19   0    1.70    0.70
   7 -19   0    1.30    0.60
  -7 -19   0    3.80    1.50
   7 -19   0    2.30    0.60
   7 -19   0    1.20    0.60
   7  19   0    2.30    0.80
   8 -19   0   16.20    1.20
   8 -19   0   19.00    1.10
   8 -19   0   16.50    1.40
   8  19   0   16.30    1.70
   8  19   0   18.10    1.40
   9 -19   0    2.90    0.70
   9 -19   0    4.90    0.80
   9 -19   0    3.80    1.10
   9  19   0    4.30    1.10
   9  19   0    4.70    1.30
  10 -19   0    0.20    0.50
  10 -19   0    0.70    0.60
  10 -19   0   -0.40    0.60
  10  19   0    0.60    0.90
  10  19   0   -1.10    1.50
  11 -19   0    1.60    0.60
  11 -19   0    1.10    0.70
  11 -19   0    0.60    0.50
  11  19   0    0.10    1.00
  11  19   0    0.70    0.80
  12 -19   0    9.90    1.00
  12 -19   0    9.40    1.00
  12  19   0   12.30    1.50
  12  19   0   11.40    1.30
  13 -19   0    1.90    0.60
  13  19   0    2.30    0.80
  13  19   0    2.00    0.70
  14 -19   0    3.20    0.80
  14 -19   0    2.00    0.50
  14  19   0    3.30    0.90
  14  19   0    2.80    0.60
  15  19   0    0.60    0.50
   0 -20   0   47.60    2.00
   1 -20   0  200.48    7.70
  -1 -20   0  207.88    7.80
   2 -20   0   45.40    2.00
   2  20   0   47.20    2.10
   3 -20   0   36.70    1.60
   3 -20   0   34.10    1.80
   3  20   0   35.00    1.70
   4 -20   0    1.00    0.40
  -4 -20   0    0.90    0.80
   4 -20   0    1.10    0.50
   4  20   0    2.60    0.60
   5 -20   0    6.80    1.10
  -5 -20   0    7.20    2.10
   5 -20   0    6.90    0.60
   5  20   0    7.10    1.30
   6 -20   0   78.59    3.20
   6 -20   0   77.09    3.40
   6  20   0   75.39    3.30
   7 -20   0   13.10    1.10
   7 -20   0   10.20    1.20
   7 -20   0   11.10    0.90
   7 -20   0   11.10    1.40
   7  20   0    9.60    1.70
   7  20   0   12.80    1.30
   8 -20   0    4.30    0.70
   8 -20   0    3.60    0.70
   8 -20   0    2.30    0.60
   8  20   0    6.20    1.30
   8  20   0    5.20    1.50
   9 -20   0    0.90    0.60
   9 -20   0    1.70    0.60
   9 -20   0    1.90    0.70
   9  20   0    0.90    1.00
   9  20   0    1.40    1.00
  10 -20   0   11.90    1.00
  10 -20   0   12.30    1.10
  10 -20   0   13.30    1.40
  10  20   0   14.20    1.60
  11 -20   0    8.90    1.20
  11 -20   0    5.80    0.90
  11 -20   0    6.80    0.90
  11  20   0    7.40    1.60
  11  20   0    7.10    1.30
  12 -20   0    2.30    0.80
  12 -20   0    3.00    0.70
  12 -20   0    3.40    0.90
  12  20   0    1.80    0.90
  12  20   0    4.70    1.20
  13 -20   0    0.10    0.40
  13 -20   0    0.10    0.50
  13  20   0    0.90    0.70
  13  20   0    0.00    0.70
  14 -20   0    2.40    0.60
  14  20   0    2.00    0.60
  15 -20   0    3.40    0.50
  15  20   0    4.90    0.80
   0 -21   0    0.50    0.30
  -1 -21   0   76.09    2.90
   1 -21   0   72.79    2.90
   1 -21   0   64.59    3.00
   2 -21   0   48.60    2.30
   2 -21   0   53.79    2.20
   2  21   0   51.49    2.30
   3 -21   0    3.80    0.80
   3 -21   0    2.80    0.80
   3  21   0    5.70    0.80
   4 -21   0   62.19    2.60
   4 -21   0   63.29    2.80
   4  21   0   62.59    2.70
   5 -21   0   27.60    1.40
   5 -21   0   26.70    1.60
   5  21   0   28.30    1.60
   6 -21   0    5.60    1.10
   6 -21   0    7.20    0.70
   6 -21   0    6.60    1.20
   6 -21   0    8.00    1.20
   6  21   0    7.20    1.10
   7 -21   0   18.30    1.20
   7 -21   0   19.70    1.60
   7 -21   0   16.30    1.40
   7 -21   0   18.00    1.10
  -7 -21   0   18.00    1.40
   7  21   0   17.60    1.90
   7  21   0   18.10    1.50
  -8 -21   0    0.60    0.80
   8 -21   0    0.80    0.60
   8 -21   0   -0.10    0.40
   8 -21   0    0.70    0.60
   8  21   0    2.30    0.90
   8  21   0    0.10    1.00
   9 -21   0    6.20    1.10
   9 -21   0    4.00    0.70
   9 -21   0    4.90    0.90
   9  21   0    3.90    1.10
  10 -21   0    1.30    0.60
  10 -21   0    3.40    0.80
  10 -21   0    1.20    0.50
  10  21   0    2.20    0.90
  11 -21   0    1.40    0.50
  11 -21   0    1.90    0.70
  11 -21   0    1.00    0.50
  11  21   0    2.40    0.80
  12 -21   0    3.30    0.80
  12 -21   0    2.60    0.80
  12  21   0    3.00    0.90
  13 -21   0    2.90    0.90
  13 -21   0    4.10    0.70
  13  21   0    5.30    1.10
  14 -21   0    5.80    0.70
  14  21   0    6.70    0.90
  15 -21   0   -0.10    0.30
  15  21   0    0.60    0.60
   0 -22   0   94.69    3.60
   0 -22   0   83.39    3.70
  -1 -22   0   42.10    1.80
  -1 -22   0   38.60    2.00
   1 -22   0   42.10    1.80
   1 -22   0   39.30    2.00
  -2 -22   0    0.60    0.50
   2 -22   0   -0.10    0.40
   2 -22   0    1.30    0.50
   2  22   0    0.70    0.50
   3 -22   0   21.90    1.10
   3 -22   0   21.00    1.30
   3  22   0   19.80    1.30
   4 -22   0   44.00    1.90
   4 -22   0   43.80    2.20
   4  22   0   44.20    2.10
   5 -22   0    4.10    1.00
   5 -22   0    3.50    0.60
   5  22   0    4.00    1.00
   6 -22   0   96.09    3.70
   6 -22   0   92.89    3.90
   6 -22   0   87.89    3.80
   6 -22   0   89.69    3.90
   6  22   0   89.89    4.20
   6  22   0   88.59    3.90
   7 -22   0   14.50    1.00
   7 -22   0   15.50    1.50
   7 -22   0   15.00    1.30
   7 -22   0   15.90    1.20
  -7 -22   0   16.00    1.30
   7  22   0   14.00    1.80
   7  22   0   15.50    1.50
   8 -22   0    0.40    0.50
   8 -22   0    1.40    0.60
   8 -22   0    0.50    0.60
  -8 -22   0    0.70    0.80
   8  22   0    0.60    1.00
   8  22   0    3.00    1.10
   9 -22   0   14.00    1.40
   9 -22   0   14.20    1.10
   9 -22   0   14.90    1.40
   9  22   0   16.00    1.80
  10 -22   0    5.10    0.90
  10 -22   0    3.90    1.10
  10 -22   0    5.10    1.00
  10  22   0    7.70    1.40
  11 -22   0    3.90    0.80
  11 -22   0    3.80    0.80
  11 -22   0    4.50    1.10
  11  22   0    2.70    0.90
  12 -22   0    0.90    0.60
  12 -22   0    0.00    0.50
  12 -22   0    0.20    0.60
  12  22   0   -0.10    0.80
  13 -22   0    0.70    0.60
  13 -22   0    0.70    0.40
  13  22   0    0.60    0.60
  14 -22   0    5.50    0.60
  14  22   0    6.60    0.90
  15 -22   0    4.10    0.50
   0 -23   0   -0.20    0.40
   0 -23   0    0.10    0.40
  -1 -23   0   31.00    1.50
  -1 -23   0   29.10    1.60
   1 -23   0   29.90    1.60
   2 -23   0    9.80    1.00
   2 -23   0   10.20    0.70
  -2 -23   0    9.40    1.10
   2  23   0    8.90    0.90
   3 -23   0   81.99    3.20
  -3 -23   0   72.89    3.40
   3 -23   0   80.99    3.40
   3  23   0   80.09    3.30
   4 -23   0   42.20    1.90
   4 -23   0   40.30    2.10
   4  23   0   40.40    2.10
   5 -23   0   90.99    3.80
   5 -23   0   96.89    3.60
   5 -23   0   85.39    3.80
   5 -23   0   78.99    3.70
   5  23   0   91.69    3.80
   6 -23   0    4.50    1.00
   6 -23   0    4.30    0.90
  -6 -23   0    4.50    1.00
   6 -23   0    4.90    0.70
   6 -23   0    5.90    1.10
   6  23   0    7.50    1.70
   6  23   0    4.90    1.20
  -7 -23   0    2.90    0.70
   7 -23   0    1.40    0.50
   7 -23   0    2.30    0.60
   7 -23   0    2.30    0.70
   7 -23   0    1.70    0.70
   7  23   0    3.50    1.00
   7  23   0    3.40    1.20
  -8 -23   0   15.30    1.40
   8 -23   0   16.60    1.40
   8 -23   0   13.10    1.80
   8 -23   0   16.00    1.20
   8 -23   0   15.00    1.10
   8  23   0   18.40    1.80
   9 -23   0    5.00    0.90
   9 -23   0    3.80    1.00
   9 -23   0    3.50    0.90
   9  23   0    5.00    1.10
  10 -23   0    2.60    0.60
  10 -23   0    4.40    0.90
  10 -23   0    3.20    1.10
  10  23   0    3.80    1.00
  11 -23   0   27.30    1.50
  11 -23   0   25.60    1.50
  11 -23   0   29.10    1.80
  11  23   0   27.80    1.90
  12 -23   0   10.30    1.30
  12 -23   0    8.40    1.00
  12 -23   0    9.20    0.90
  12  23   0    7.30    1.20
  13 -23   0    0.10    0.40
  13 -23   0    0.00    0.60
  13  23   0   -0.80    0.60
  14 -23   0    3.80    0.60
  14  23   0    4.10    0.90
   0 -24   0  298.87   12.00
   0 -24   0  331.57   11.90
   1 -24   0    0.30    0.40
   1 -24   0    0.70    0.40
  -1 -24   0    0.30    0.50
  -1 -24   0    0.20    0.50
   2 -24   0    0.00    0.40
  -2 -24   0    0.80    0.50
   2 -24   0    0.60    0.30
   2  24   0    1.10    0.60
   3 -24   0  175.78    6.60
   3 -24   0  175.78    6.80
  -3 -24   0  162.78    6.70
   3  24   0  168.28    6.70
   4 -24   0    6.70    0.70
   4 -24   0    7.40    1.00
   4  24   0    6.90    1.10
   5 -24   0   89.39    3.80
   5 -24   0   84.49    3.60
  -5 -24   0   84.39    3.60
   5 -24   0   85.09    3.70
   5 -24   0   89.99    3.60
   5  24   0   84.29    4.00
   5  24   0   89.99    3.80
   6 -24   0    1.20    0.50
   6 -24   0    1.40    0.60
   6 -24   0    0.60    0.50
  -6 -24   0    1.30    0.70
   6 -24   0    0.70    0.50
   6  24   0    1.50    0.90
   6  24   0    1.90    1.20
   7 -24   0    1.30    0.50
   7 -24   0    0.10    0.60
  -7 -24   0    0.80    0.60
   7 -24   0    0.60    0.60
   7 -24   0    0.50    0.50
   7  24   0    0.10    1.00
   7  24   0   -0.60    1.10
   8 -24   0    1.10    0.50
  -8 -24   0    1.50    0.70
   8 -24   0    0.90    0.80
   8 -24   0    1.40    0.60
   8 -24   0    1.60    0.60
   8  24   0    1.20    1.00
   9 -24   0    2.40    0.60
   9 -24   0    1.10    0.50
   9 -24   0    0.90    0.60
   9  24   0    2.30    1.00
  10 -24   0    5.50    1.10
  10 -24   0    6.60    0.90
  10 -24   0    4.30    0.90
  10  24   0    6.30    1.50
  11 -24   0   -0.10    0.50
  11 -24   0    0.20    0.50
  11 -24   0   -0.20    0.50
  11  24   0    0.00    0.80
  12 -24   0    4.90    0.90
  12 -24   0    3.10    0.70
  12 -24   0    2.10    0.60
  12  24   0    3.00    0.80
  13 -24   0    2.90    0.70
  13 -24   0    3.60    0.60
  13  24   0    2.50    0.70
  14 -24   0    1.10    0.40
  14  24   0    1.70    0.60
   0 -25   0    0.60    0.40
   0 -25   0    0.10    0.40
   1 -25   0   35.80    1.90
  -1 -25   0   36.00    1.90
  -1 -25   0   38.10    1.80
   1 -25   0   36.50    1.70
   1  25   0   39.30    1.80
  -2 -25   0   95.99    4.00
   2 -25   0   93.59    4.00
   2 -25   0   96.69    3.80
   2  25   0   97.49    3.90
   3 -25   0   35.50    1.90
  -3 -25   0   34.90    2.00
   3 -25   0   36.80    1.70
   3  25   0   38.10    1.90
   4 -25   0   18.10    1.10
   4 -25   0   18.20    1.40
   4 -25   0   18.10    1.40
   4 -25   0   16.80    1.20
  -4 -25   0   17.50    1.20
   4  25   0   19.30    1.40
   4  25   0   20.40    1.90
   5 -25   0   40.50    1.90
   5 -25   0   40.80    2.10
   5 -25   0   38.60    1.90
   5 -25   0   37.80    2.00
  -5 -25   0   39.20    1.90
   5  25   0   37.40    2.40
   5  25   0   38.90    2.20
   6 -25   0    7.10    1.00
   6 -25   0    6.00    1.10
  -6 -25   0    6.30    1.00
   6 -25   0    7.10    0.90
   6 -25   0    8.00    0.80
   6  25   0    6.00    1.40
   6  25   0    8.60    1.60
   7 -25   0    5.10    0.90
   7 -25   0    3.50    1.00
   7 -25   0    4.20    1.00
  -7 -25   0    3.90    0.90
   7 -25   0    3.40    1.20
   7  25   0    3.40    1.20
  -8 -25   0    0.90    0.70
   8 -25   0   -0.40    0.70
   8 -25   0   -0.50    0.50
   8 -25   0    0.40    0.50
   8 -25   0    0.70    0.50
   8  25   0    2.80    1.10
   9 -25   0    7.90    0.90
   9 -25   0    8.40    1.10
   9 -25   0    8.40    1.00
  -9 -25   0    9.60    1.30
   9  25   0    7.60    1.50
  10 -25   0    5.30    1.00
  10 -25   0    3.60    0.80
  10 -25   0    2.60    0.80
  10  25   0    6.50    1.50
  11 -25   0   26.40    1.50
  11 -25   0   28.40    1.70
  11 -25   0   25.60    1.50
  11  25   0   28.30    1.90
  12 -25   0   15.90    1.00
  12 -25   0   16.50    1.20
  12 -25   0   14.10    1.20
  12  25   0   13.70    1.30
  13 -25   0    1.00    0.40
  13 -25   0    1.20    0.70
  13  25   0    0.70    0.60
  14  25   0    2.30    0.60
   0 -26   0   82.49    3.70
   0 -26   0   93.89    3.60
  -1 -26   0   13.10    1.00
   1 -26   0   11.90    1.10
  -1 -26   0   11.90    1.20
   1 -26   0   11.40    0.90
   1  26   0   11.70    1.00
   2 -26   0    3.50    0.60
   2 -26   0    5.00    0.90
  -2 -26   0    3.00    1.10
   2  26   0    4.30    0.90
   3 -26   0   -0.10    0.40
   3 -26   0    0.20    0.60
  -3 -26   0    0.30    0.50
  -3 -26   0    0.00    0.60
   3 -26   0   -0.30    0.50
   3 -26   0    0.00    0.40
   3  26   0    0.40    0.60
   4 -26   0    6.70    0.80
  -4 -26   0    7.70    1.00
   4 -26   0    7.60    0.90
   4 -26   0    8.20    1.10
   4 -26   0    8.80    1.10
   4  26   0   10.90    1.60
   4  26   0    7.10    1.20
  -5 -26   0    6.20    1.00
   5 -26   0    7.10    1.10
   5 -26   0    7.10    0.90
   5 -26   0    6.90    0.80
   5 -26   0    7.80    1.20
   5  26   0    8.10    1.60
   5  26   0   10.20    1.40
   6 -26   0   12.10    1.20
   6 -26   0   12.90    1.00
   6 -26   0   11.20    1.30
   6 -26   0   10.80    1.00
  -6 -26   0   11.00    1.10
   6  26   0   12.30    1.70
   6  26   0    9.70    1.60
   7 -26   0   -0.30    0.60
   7 -26   0    0.80    0.50
   7 -26   0   -0.10    0.50
  -7 -26   0    0.90    0.60
   7 -26   0    0.50    0.50
   7  26   0   -0.60    1.00
  -8 -26   0    7.60    1.00
   8 -26   0    5.90    1.50
   8 -26   0    5.50    0.90
   8 -26   0    5.30    0.90
   8 -26   0    7.10    1.10
   8  26   0    9.20    1.60
  -9 -26   0   41.50    2.10
   9 -26   0   43.60    2.20
   9 -26   0   38.40    2.00
   9 -26   0   40.60    2.00
   9  26   0   40.70    2.50
  10 -26   0    7.70    0.90
  10 -26   0    7.00    1.00
  10 -26   0    9.50    1.20
  10  26   0    6.40    1.50
  11 -26   0    3.00    0.70
  11 -26   0    3.00    0.80
  11 -26   0    2.20    0.60
  12 -26   0    6.20    0.70
  12 -26   0    5.20    1.00
  12 -26   0    6.00    1.00
  12  26   0    5.00    1.10
  13 -26   0    4.30    0.60
  13  26   0    7.20    1.00
  14 -26   0    3.90    0.50
  14  26   0    4.80    0.90
   0 -27   0    0.20    0.50
   0 -27   0   -0.50    0.40
  -1 -27   0   24.00    1.40
  -1 -27   0   24.80    1.60
   1 -27   0   24.10    1.60
   1 -27   0   24.60    1.50
  -1 -27   0   22.00    1.40
   1 -27   0   26.00    1.30
   1  27   0   24.40    1.40
   2 -27   0   50.69    2.20
  -2 -27   0   47.30    2.40
   2 -27   0   43.10    2.60
  -2 -27   0   48.00    2.20
   2 -27   0   54.19    2.60
   2 -27   0   47.40    2.20
  -2 -27   0   47.80    2.50
   2  27   0   52.09    2.30
  -3 -27   0   11.30    1.30
   3 -27   0   12.10    1.30
   3 -27   0   13.30    0.90
   3 -27   0   11.90    1.20
  -3 -27   0   13.30    1.10
  -3 -27   0   12.20    1.40
   3 -27   0   12.00    1.00
   3  27   0   10.90    1.20
   4 -27   0   47.00    2.40
   4 -27   0   47.80    2.10
  -4 -27   0   46.80    2.20
   4 -27   0   45.90    2.20
   4 -27   0   47.40    2.40
   4  27   0   50.39    2.50
   4  27   0   47.00    2.60
   5 -27   0    3.50    0.70
   5 -27   0    3.40    1.00
  -5 -27   0    2.40    0.60
   5 -27   0    2.40    0.60
   5 -27   0    3.30    0.70
   5  27   0    5.50    1.40
   5  27   0    3.10    1.10
  -6 -27   0    0.40    0.60
   6 -27   0    2.00    0.60
   6 -27   0    1.10    0.60
   6 -27   0    0.50    0.50
   6 -27   0    0.40    0.50
   6  27   0   -0.30    1.00
   7 -27   0   -0.20    0.50
   7 -27   0    0.20    0.50
  -7 -27   0   -0.20    0.70
   7 -27   0   -0.30    0.50
   7 -27   0    0.00    0.60
   7  27   0    0.40    1.50
   8 -27   0    1.90    0.60
   8 -27   0    2.00    0.80
   8 -27   0    3.10    0.80
   8 -27   0    2.80    0.80
  -8 -27   0    3.20    0.70
   8  27   0    3.70    1.10
   9 -27   0    7.60    1.10
   9 -27   0    6.60    0.90
  -9 -27   0    7.70    1.10
   9 -27   0    5.50    0.90
   9  27   0    6.50    1.40
  10 -27   0   10.50    1.20
  10 -27   0   11.20    1.00
  10 -27   0    9.10    1.00
  10  27   0   11.00    1.50
  11 -27   0    2.40    0.60
  11 -27   0    3.40    0.90
  11  27   0    4.10    1.20
  12 -27   0    1.20    0.60
  12 -27   0    0.70    0.50
  12 -27   0    1.40    0.40
  12  27   0    0.70    0.60
  13 -27   0   -0.20    0.30
  13  27   0   -0.40    0.60
  14 -27   0    0.20    0.30
   0 -28   0   83.19    3.60
   0 -28   0   83.39    3.60
   0 -28   0   90.89    3.50
  -1 -28   0    4.80    1.00
  -1 -28   0    4.40    0.90
   1 -28   0    6.00    0.80
  -1 -28   0    5.80    1.10
   1 -28   0    4.30    1.00
   1 -28   0    5.80    1.40
   1 -28   0    5.20    1.00
   1 -28   0    3.10    0.90
   1  28   0    3.50    0.90
   2 -28   0   37.10    1.70
   2 -28   0   37.00    1.90
  -2 -28   0   35.80    2.00
   2 -28   0   38.70    2.00
  -2 -28   0   34.40    1.80
   2 -28   0   37.30    2.10
  -2 -28   0   36.90    2.10
   2 -28   0   38.80    2.00
   2  28   0   38.30    2.00
   3 -28   0    3.70    1.10
   3 -28   0    4.00    0.80
  -3 -28   0    3.80    1.20
   3 -28   0    4.70    0.70
   3 -28   0    3.90    0.90
   3 -28   0    3.70    1.00
  -3 -28   0    4.30    1.30
  -3 -28   0    4.00    0.90
   3  28   0    4.30    0.90
  -4 -28   0    4.30    0.90
   4 -28   0    5.70    0.70
   4 -28   0    4.20    1.00
   4 -28   0    6.80    0.90
   4 -28   0    6.20    1.10
   4  28   0    5.90    1.40
   4  28   0    7.40    1.50
  -5 -28   0   62.49    2.70
   5 -28   0   62.79    2.70
   5 -28   0   65.39    2.70
   5 -28   0   63.39    2.90
   5 -28   0   60.49    2.90
   5  28   0   58.79    3.10
   5  28   0   60.99    3.20
  -6 -28   0   33.60    1.80
   6 -28   0   36.80    2.10
   6 -28   0   34.60    1.80
   6 -28   0   35.20    2.00
   6 -28   0   36.00    1.80
   6  28   0   35.20    2.30
   7 -28   0   17.40    1.20
  -7 -28   0   18.90    1.30
   7 -28   0   21.50    1.60
   7 -28   0   18.10    1.20
   7 -28   0   18.00    1.40
   7  28   0   21.30    1.90
   8 -28   0    4.40    0.90
   8 -28   0    5.50    1.50
   8 -28   0    3.80    0.80
   8 -28   0    5.10    1.00
  -8 -28   0    3.50    0.70
   8  28   0    6.20    1.20
  -9 -28   0    7.10    1.00
   9 -28   0    6.00    0.90
   9 -28   0    5.20    1.00
   9 -28   0    4.20    0.90
   9  28   0    2.50    1.00
  10 -28   0    2.80    0.70
  10 -28   0    1.80    0.60
  10 -28   0    1.10    0.50
  10  28   0    2.20    0.90
  11 -28   0    0.00    0.50
  11 -28   0   -0.50    0.50
  11 -28   0    0.20    0.40
  11  28   0    0.70    0.70
  12 -28   0    4.30    0.90
  12 -28   0    3.90    0.90
  12 -28   0    3.30    0.60
  12  28   0    3.40    0.70
  13 -28   0    1.20    0.90
  13 -28   0    0.60    0.30
  13  28   0    0.10    0.60
   0 -29   0    0.70    0.90
   0 -29   0    0.10    0.50
   0 -29   0   -0.10    0.60
   0 -29   0    0.10    0.50
   0 -29   0    0.10    0.60
   1 -29   0   14.40    1.10
   1 -29   0   14.90    1.00
   1 -29   0   12.10    1.20
   1 -29   0   12.60    1.20
   1 -29   0   12.40    1.50
  -1 -29   0   11.70    1.20
  -1 -29   0   13.70    1.10
  -1 -29   0   12.40    1.30
   1  29   0   12.40    1.10
   2 -29   0    0.40    0.60
  -2 -29   0    1.20    0.80
   2 -29   0    0.30    0.50
   2 -29   0    0.00    0.50
   2 -29   0    0.50    0.70
  -2 -29   0    0.70    0.60
  -2 -29   0    0.30    0.50
   2 -29   0    0.30    0.60
   2  29   0    1.10    0.70
  -3 -29   0    6.70    1.30
   3 -29   0    6.90    0.90
   3 -29   0    7.70    0.80
   3 -29   0    7.00    1.30
   3 -29   0    6.90    1.20
   3 -29   0    7.20    1.10
  -3 -29   0    8.40    1.00
  -3 -29   0    7.70    1.30
   3  29   0    8.10    1.30
  -4 -29   0   23.30    1.40
   4 -29   0   25.40    1.30
  -4 -29   0   20.50    2.80
   4 -29   0   21.80    1.60
   4 -29   0   23.50    1.40
   4 -29   0   23.40    1.60
   4  29   0   23.20    1.80
   4  29   0   21.70    1.90
   5 -29   0    0.20    0.50
   5 -29   0    0.60    0.50
   5 -29   0    0.30    0.50
   5 -29   0    0.50    0.50
  -5 -29   0    0.90    0.60
   5  29   0    1.30    1.00
   5  29   0   -1.30    1.20
   6 -29   0   14.50    1.10
   6 -29   0   14.30    1.40
   6 -29   0   13.50    1.30
  -6 -29   0   14.40    1.10
   6 -29   0   13.50    1.10
   6  29   0   13.50    1.70
   7 -29   0    2.80    0.80
  -7 -29   0    4.00    0.90
   7 -29   0    3.70    0.80
   7 -29   0    4.20    1.00
   7  29   0    8.30    1.60
  -8 -29   0    9.90    1.00
   8 -29   0    7.90    0.90
   8 -29   0    8.00    0.80
   8 -29   0    7.30    1.10
   8 -29   0    9.00    1.50
   8  29   0    7.80    1.50
   9 -29   0   11.80    1.00
   9 -29   0   13.10    1.20
   9 -29   0    9.70    1.00
  -9 -29   0   12.40    1.10
   9  29   0   11.20    1.60
  10 -29   0    0.10    0.50
  10 -29   0    0.50    0.50
  10 -29   0    0.00    0.40
  10  29   0   -0.80    1.30
  11 -29   0    0.10    0.40
  11 -29   0    0.50    0.50
  11 -29   0   -0.40    0.40
  11  29   0    0.70    0.70
  12 -29   0    0.50    0.30
  12 -29   0    0.40    0.50
  12  29   0   -0.10    0.60
  13 -29   0    0.00    0.30
  13  29   0    1.80    0.70
   0 -30   0    0.10    0.60
   0 -30   0    0.40    0.90
   0 -30   0    0.60    0.60
   0 -30   0    0.40    0.50
   0 -30   0    0.90    0.50
   0  30   0    0.00    0.60
   1 -30   0    3.00    0.90
   1 -30   0    3.10    0.70
  -1 -30   0    5.00    1.10
   1 -30   0    2.40    0.80
  -1 -30   0    4.40    1.00
   1 -30   0    4.40    1.00
  -1 -30   0    4.40    0.90
   1 -30   0    4.50    0.80
   1  30   0    4.70    1.00
  -2 -30   0    4.00    0.90
  -2 -30   0    6.10    1.10
   2 -30   0    6.60    0.90
  -2 -30   0    5.30    1.10
   2 -30   0    6.40    1.10
   2 -30   0    6.60    1.10
   2 -30   0    7.10    1.30
   2 -30   0    6.30    0.80
   2  30   0    8.80    1.20
   3 -30   0   60.79    2.90
  -3 -30   0   64.09    2.80
   3 -30   0   65.39    2.70
   3 -30   0   63.69    3.00
   3 -30   0   64.19    2.80
  -3 -30   0   62.79    3.00
   3 -30   0   63.59    3.00
  -3 -30   0   62.19    3.00
   3  30   0   62.79    3.00
  -4 -30   0    7.80    2.60
   4 -30   0    8.70    1.00
  -4 -30   0    8.70    0.90
   4 -30   0   10.50    1.20
   4 -30   0    7.40    1.10
   4 -30   0   10.20    1.40
   4  30   0    9.20    1.50
   4  30   0    7.90    1.60
  -5 -30   0    2.10    0.90
   5 -30   0    1.00    0.90
   5 -30   0    1.40    0.50
   5 -30   0    1.70    0.60
   5  30   0    2.20    1.50
   6 -30   0   42.50    2.30
   6 -30   0   40.40    2.00
  -6 -30   0   41.20    2.00
   6 -30   0   40.90    2.00
   6 -30   0   40.90    2.20
   6  30   0   40.10    2.50
   7 -30   0    0.00    0.50
   7 -30   0   -0.20    0.50
  -7 -30   0    0.30    0.60
   7 -30   0    0.40    0.60
   7 -30   0    0.30    0.60
   7  30   0    0.30    1.00
   8 -30   0    1.70    0.50
   8 -30   0    1.40    0.60
   8 -30   0    1.30    0.70
   8 -30   0    0.80    0.50
  -8 -30   0    1.80    0.60
   8  30   0    2.20    1.00
   9 -30   0    0.70    0.50
  -9 -30   0    1.80    0.70
   9 -30   0    3.10    1.00
   9 -30   0    1.00    0.50
   9  30   0    1.40    0.90
  10 -30   0    0.60    0.40
  10 -30   0    0.50    0.60
  10 -30   0   -0.50    0.60
  10  30   0   -0.80    0.80
  11 -30   0    1.80    0.60
  11 -30   0    1.40    0.50
  11 -30   0    2.90    0.60
  11  30   0    4.00    1.10
  12 -30   0    0.80    0.40
  12 -30   0    0.30    0.40
  12  30   0    0.40    0.80
  13 -30   0    0.20    0.30
   0 -31   0   -0.90    1.30
   0 -31   0   -0.60    0.60
   0 -31   0   -0.20    0.60
   0 -31   0   -0.10    0.60
   0 -31   0   -0.10    0.50
   0  31   0   -0.20    0.60
   1 -31   0   84.99    3.80
   1 -31   0   85.69    3.60
  -1 -31   0   86.89    3.60
   1 -31   0   84.79    3.80
   1 -31   0   88.49    3.60
  -1 -31   0   88.89    3.80
   1 -31   0   84.79    3.60
  -1 -31   0   85.99    3.70
   1  31   0   84.99    3.70
   2 -31   0    1.40    0.60
  -2 -31   0    1.20    0.60
   2 -31   0    1.70    0.70
  -2 -31   0    4.60    1.10
   2 -31   0    1.50    0.50
  -2 -31   0    1.40    0.60
   2 -31   0    1.80    0.70
   2 -31   0    2.40    0.60
   2  31   0    3.70    0.90
   3 -31   0    1.50    0.60
  -3 -31   0    3.40    1.20
  -3 -31   0    2.10    0.90
  -3 -31   0    1.80    0.50
   3 -31   0    2.30    0.60
   3 -31   0    1.70    0.60
   3 -31   0    2.80    0.90
   3 -31   0    3.20    0.80
   3  31   0    1.30    0.90
   3  31   0    3.20    1.00
   4 -31   0    0.60    0.60
  -4 -31   0    1.10    0.60
   4 -31   0    0.70    0.50
   4 -31   0    0.70    0.50
   4 -31   0    0.90    0.50
   4  31   0    1.30    1.10
   4  31   0    1.10    1.00
   5 -31   0    0.10    0.50
   5 -31   0    0.20    0.50
  -5 -31   0    0.60    0.60
   5 -31   0   -0.50    0.50
   5 -31   0    0.40    0.50
   5  31   0   -0.10    0.90
   6 -31   0   33.00    1.70
  -6 -31   0   36.00    1.80
   6 -31   0   36.90    2.10
   6 -31   0   32.20    1.70
   6 -31   0   33.50    1.90
   6  31   0   34.50    2.30
  -7 -31   0    1.30    0.60
   7 -31   0    0.60    0.60
   7 -31   0    0.20    0.60
   7 -31   0    0.20    0.50
   7 -31   0    0.00    0.50
   7  31   0   -0.60    0.90
   8 -31   0    6.50    0.90
   8 -31   0    7.40    1.40
   8 -31   0    8.50    1.20
   8 -31   0    7.80    0.80
  -8 -31   0   10.50    1.00
   8  31   0    5.40    1.50
   9 -31   0    6.90    1.00
   9 -31   0    8.00    0.80
  -9 -31   0    8.40    1.10
   9  31   0    7.50    1.30
  10 -31   0    1.10    0.40
  10 -31   0    0.30    0.50
  10 -31   0    1.10    0.40
  10  31   0    1.70    0.80
  11 -31   0   -0.20    0.50
  11 -31   0    0.20    0.40
  11 -31   0   -0.20    0.30
  11  31   0    0.50    0.60
  12 -31   0    0.10    0.30
  12 -31   0    0.10    0.40
  12  31   0   -0.80    0.60
   0 -32   0    1.90    0.70
   0 -32   0    1.80    0.60
   0 -32   0    0.80    0.50
   0  32   0    1.30    0.70
   1 -32   0   20.30    2.00
   1 -32   0   22.50    1.40
   1 -32   0   22.40    1.40
   1 -32   0   20.10    1.80
  -1 -32   0   21.60    1.50
   1 -32   0   22.10    1.40
  -1 -32   0   20.40    1.30
  -1 -32   0   20.80    1.60
   1  32   0   20.20    1.50
  -2 -32   0    9.80    1.30
   2 -32   0   11.30    1.30
  -2 -32   0   12.60    1.10
   2 -32   0   11.10    1.30
  -2 -32   0    9.90    1.30
   2 -32   0    8.60    1.30
   2 -32   0   11.60    1.10
   2 -32   0   10.70    1.10
   3 -32   0   46.20    2.50
   3 -32   0   52.99    2.50
   3 -32   0   47.90    2.20
   3 -32   0   50.89    2.50
   3 -32   0   50.69    2.40
  -3 -32   0   50.19    2.50
  -3 -32   0   43.80    2.60
  -3 -32   0   51.79    2.60
   3  32   0   47.70    2.60
   3  32   0   44.80    3.00
  -4 -32   0    8.00    1.00
   4 -32   0    7.40    1.10
   4 -32   0    8.80    1.20
   4 -32   0    7.40    0.90
   4 -32   0    7.70    0.90
   4  32   0    7.60    1.50
  -5 -32   0    3.10    0.80
   5 -32   0    2.30    0.60
   5 -32   0    1.50    0.60
   5 -32   0    1.60    0.60
   5 -32   0    2.10    0.60
   5  32   0    1.60    1.00
   6 -32   0   -1.10    0.50
   6 -32   0    0.50    0.50
   6 -32   0    0.00    0.50
   6 -32   0    0.50    0.50
  -6 -32   0   -0.80    0.50
   6  32   0   -0.40    0.90
  -7 -32   0   16.90    1.20
   7 -32   0   15.40    1.50
   7 -32   0   15.70    1.40
   7 -32   0   15.10    1.30
   7 -32   0   15.30    1.10
   7  32   0   14.00    1.80
   8 -32   0    1.30    0.60
   8 -32   0    2.50    0.90
  -8 -32   0    3.90    0.90
   8 -32   0    3.40    0.70
   8 -32   0    3.60    1.30
   8  32   0    3.10    1.00
   9 -32   0    2.20    0.60
   9 -32   0    1.30    0.60
  -9 -32   0    1.40    0.60
   9 -32   0    1.30    0.50
   9  32   0    2.10    0.80
  10 -32   0   -0.20    0.50
  10 -32   0    0.50    0.40
  10 -32   0    0.40    0.40
  10  32   0    0.00    0.70
  11 -32   0    0.30    0.40
  11 -32   0    0.30    0.40
  11  32   0    1.00    0.60
  12 -32   0    2.00    0.40
  12 -32   0    1.30    0.50
  12  32   0    2.90    0.70
   0 -33   0    0.50    0.80
   0 -33   0    0.30    0.50
   0 -33   0    0.80    0.60
   0  33   0    0.30    0.70
  -1 -33   0   12.30    1.50
  -1 -33   0   15.40    1.40
   1 -33   0   14.40    1.30
   1 -33   0   14.10    1.60
  -1 -33   0   16.10    1.40
   1 -33   0   14.00    1.10
   1 -33   0   14.40    1.60
   1 -33   0   11.10    1.50
  -1  33   0   13.20    1.30
   1  33   0   12.10    1.30
   2 -33   0    7.70    1.00
  -2 -33   0    6.20    1.20
  -2 -33   0    7.00    0.90
  -2 -33   0    4.90    1.20
   2 -33   0    7.30    0.90
   2 -33   0    6.00    1.10
   2 -33   0    6.10    1.10
   2  33   0    9.80    1.30
   3 -33   0    0.40    0.60
   3 -33   0    2.10    0.60
   3 -33   0    1.70    0.60
   3 -33   0    1.40    0.60
  -3 -33   0    1.20    0.70
  -3 -33   0    1.40    0.60
   3 -33   0    1.40    0.70
   3  33   0    2.70    0.90
   3  33   0    2.30    1.10
   4 -33   0    0.50    0.60
   4 -33   0   -0.20    0.50
   4 -33   0    0.50    0.50
  -4 -33   0    0.40    0.50
   4 -33   0    1.10    0.60
   4  33   0   -0.40    0.80
  -5 -33   0    0.00    0.50
   5 -33   0    0.40    0.50
   5 -33   0   -0.20    0.50
   5 -33   0    0.00    0.60
   5 -33   0   -0.30    0.50
   5  33   0   -0.70    0.90
  -6 -33   0   19.30    1.30
   6 -33   0   19.30    1.30
   6 -33   0   21.40    1.50
   6 -33   0   18.50    1.20
   6 -33   0   18.90    1.50
   6  33   0   20.60    1.80
   7 -33   0    0.10    0.50
  -7 -33   0   -0.40    0.50
   7 -33   0   -0.20    0.50
   7 -33   0    0.10    0.40
   7 -33   0    0.50    0.60
   7  33   0   -0.40    0.90
   8 -33   0    0.00    0.60
   8 -33   0    0.10    0.40
   8 -33   0   -0.30    0.40
  -8 -33   0   -0.10    0.50
   8  33   0    0.20    0.80
   9 -33   0    0.50    0.40
   9 -33   0    0.40    0.50
   9 -33   0   -0.40    0.40
  -9 -33   0    0.60    0.50
   9  33   0    0.70    0.80
  10 -33   0    0.40    0.60
  10 -33   0    1.20    0.40
  10 -33   0    1.90    0.60
  10  33   0    0.00    0.70
  11 -33   0    0.20    0.40
  11 -33   0    0.40    0.30
  11  33   0   -0.20    0.60
  12 -33   0    5.90    0.80
  12 -33   0    5.00    0.50
   0 -34   0    0.40    0.60
   0 -34   0    0.10    0.60
   0 -34   0    1.00    0.60
   0  34   0    0.00    0.70
   1 -34   0   20.50    1.40
   1 -34   0   24.10    1.60
   1 -34   0   22.10    1.40
   1 -34   0   23.80    1.50
  -1 -34   0   24.00    1.70
  -1 -34   0   22.60    1.50
  -1 -34   0   21.50    1.40
   1 -34   0   23.80    1.80
   1  34   0   19.70    1.60
  -1  34   0   22.80    1.50
   2 -34   0   -0.20    0.80
   2 -34   0   -0.20    0.60
  -2 -34   0    0.10    0.70
  -2 -34   0    0.10    0.50
   2 -34   0    0.00    0.50
   2 -34   0   -0.40    0.60
  -2 -34   0   -1.10    0.60
   2 -34   0   -0.70    0.60
   2  34   0    0.80    0.90
   3 -34   0   12.20    1.30
  -3 -34   0   12.00    1.50
  -3 -34   0   13.00    1.10
   3 -34   0   12.90    1.40
   3 -34   0   14.80    1.10
   3 -34   0   13.50    1.40
   3 -34   0   12.40    1.10
   3  34   0   11.60    1.50
  -4 -34   0   15.00    1.10
   4 -34   0   13.50    1.30
   4 -34   0   16.40    1.20
   4 -34   0   16.60    1.50
   4 -34   0   16.60    1.20
   4  34   0   13.30    1.50
   5 -34   0   10.70    0.90
  -5 -34   0   10.60    1.00
   5 -34   0    8.70    1.00
   5 -34   0    8.40    1.20
   5 -34   0   11.00    1.20
   5  34   0   14.00    1.60
  -6 -34   0    0.40    0.50
   6 -34   0    0.60    0.50
   6 -34   0    0.20    0.50
   6 -34   0    0.00    0.50
   6 -34   0    0.40    0.60
   6  34   0    1.20    0.90
   7 -34   0    0.90    0.60
  -7 -34   0    0.60    0.50
   7 -34   0    0.80    0.40
   7 -34   0   -0.10    0.50
   7 -34   0    0.30    0.50
   7  34   0    0.60    0.90
   8 -34   0    4.80    0.70
  -8 -34   0    3.20    0.80
   8 -34   0    3.70    0.90
   8 -34   0    4.00    1.20
   8 -34   0    4.00    0.80
   8  34   0    2.90    0.90
  -9 -34   0    0.00    0.50
   9 -34   0    1.10    0.50
   9 -34   0    0.50    0.40
   9 -34   0   -0.20    0.40
   9  34   0   -1.00    0.70
  10 -34   0    4.90    0.70
  10 -34   0    4.60    0.80
  10  34   0    5.30    1.00
  11 -34   0    3.30    0.70
  11 -34   0    2.50    0.50
  11  34   0    3.80    1.00
   0 -35   0   -0.10    0.60
   0 -35   0   -0.10    0.50
   0 -35   0   -0.20    0.60
  -1 -35   0   87.29    3.70
  -1 -35   0   82.69    3.50
   1 -35   0   86.89    3.70
  -1 -35   0   81.39    3.40
   1 -35   0   79.09    3.40
   1 -35   0   79.59    3.70
   1 -35   0   81.29    3.60
   1  35   0   74.09    3.60
  -1  35   0   76.09    3.50
   2 -35   0   37.40    1.90
   2 -35   0   35.00    1.90
   2 -35   0   36.70    1.90
   2 -35   0   36.90    2.10
   2 -35   0   37.60    2.10
  -2 -35   0   39.70    2.20
  -2 -35   0   37.00    2.00
  -2 -35   0   34.60    1.80
   3 -35   0    2.20    0.60
   3 -35   0   -0.10    0.50
  -3 -35   0    0.80    0.70
   3 -35   0    0.40    1.20
   3 -35   0    0.40    0.70
   3 -35   0    0.90    0.60
  -3 -35   0    0.50    0.50
   3  35   0    0.90    0.80
   4 -35   0    4.90    1.10
  -4 -35   0    4.90    0.80
   4 -35   0    6.40    1.60
   4 -35   0    5.80    0.90
   4 -35   0    4.60    0.90
   4  35   0    7.90    1.40
   5 -35   0   37.00    2.10
   5 -35   0   41.10    2.20
  -5 -35   0   40.40    1.90
   5 -35   0   36.70    1.90
   5  35   0   36.20    2.30
   6 -35   0    0.10    0.50
   6 -35   0   -0.20    0.50
  -6 -35   0   -0.30    0.50
   6 -35   0   -0.10    0.50
   6 -35   0    0.00    0.50
   6  35   0   -0.30    0.80
  -7 -35   0    8.70    0.90
   7 -35   0    9.50    1.10
   7 -35   0    9.00    1.00
   7 -35   0    8.10    0.80
   7 -35   0    8.30    1.20
   8 -35   0   -0.30    0.60
   8 -35   0    0.70    0.60
  -8 -35   0    0.30    0.50
   8 -35   0    0.10    0.40
   8 -35   0    0.00    0.40
   8  35   0    1.20    0.80
  -9 -35   0    0.40    0.50
   9 -35   0    0.70    0.40
   9 -35   0    0.30    0.40
   9 -35   0    3.10    0.90
   9  35   0    0.20    0.80
  10 -35   0    0.20    0.40
  10 -35   0    0.50    0.30
  11 -35   0    0.10    0.40
  11 -35   0    0.10    0.30
   0 -36   0    6.00    0.90
   0 -36   0    7.30    1.10
   0 -36   0    5.40    1.20
   0  36   0    4.70    1.20
   1 -36   0    6.40    0.90
  -1 -36   0    4.70    1.20
  -1 -36   0    3.90    0.90
   1 -36   0    4.20    1.30
   1 -36   0    3.30    0.90
  -1 -36   0    2.90    0.70
   1 -36   0    3.50    1.20
  -1  36   0    3.00    0.80
   1  36   0    4.80    1.40
   2 -36   0    1.30    0.70
   2 -36   0   -0.80    0.50
  -2 -36   0   -0.40    0.50
  -2 -36   0    0.00    0.60
   2 -36   0    0.50    0.60
   2 -36   0    1.00    0.60
  -2 -36   0   -0.80    0.60
   2 -36   0    0.50    0.70
  -2  36   0    0.10    0.70
   2  36   0    1.40    0.80
  -3 -36   0   88.69    3.70
   3 -36   0   86.89    3.90
   3 -36   0   83.99    3.70
   3 -36   0   89.69    3.90
   3 -36   0   89.29    3.70
  -3 -36   0   86.79    3.90
   3 -36   0   87.59    3.70
   3  36   0   90.19    3.90
   4 -36   0    3.30    1.10
  -4 -36   0    2.20    0.60
   4 -36   0    3.10    1.10
   4 -36   0    4.30    0.80
   4 -36   0    3.30    1.00
   4  36   0    2.40    1.00
   5 -36   0    0.00    0.60
   5 -36   0    0.70    0.60
   5 -36   0    0.00    0.50
  -5 -36   0   -0.10    0.40
   5 -36   0    0.20    0.50
   5  36   0    0.70    0.90
   6 -36   0    0.60    0.50
   6 -36   0    0.40    0.50
   6 -36   0    0.30    0.60
  -6 -36   0    1.20    0.50
   6  36   0    0.90    0.80
   7 -36   0   17.60    1.50
   7 -36   0   13.90    1.50
  -7 -36   0   18.30    1.10
   7 -36   0   15.10    1.10
   7 -36   0   17.50    1.20
   7  36   0   20.50    1.60
   8 -36   0    0.60    0.60
   8 -36   0    0.90    0.40
   8 -36   0    0.20    0.70
  -8 -36   0    1.00    0.50
   8 -36   0    0.50    0.40
   8  36   0    0.70    0.80
   9 -36   0    5.10    0.60
   9 -36   0    6.50    0.90
  -9 -36   0    4.70    0.70
   9  36   0    4.70    1.10
  10 -36   0    2.50    0.50
  10  36   0    1.90    0.70
  11 -36   0   -0.10    0.30
  11 -36   0   -0.10    0.30
   0 -37   0   -0.30    0.60
   0 -37   0   -0.20    0.50
   0 -37   0    0.00    0.50
   0  37   0    1.20    0.90
   1 -37   0    0.90    0.60
   1 -37   0   -0.20    0.50
   1 -37   0    0.20    0.50
  -1 -37   0    1.40    0.70
  -1 -37   0    0.50    0.60
  -1 -37   0    0.70    0.60
   1 -37   0    0.70    0.70
  -1  37   0    2.20    0.80
   2 -37   0    0.30    0.60
  -2 -37   0    0.70    0.60
  -2 -37   0   -0.10    0.60
   2 -37   0    0.00    0.50
   2 -37   0    0.80    0.60
   2 -37   0    0.40    0.50
  -2  37   0    1.50    0.70
   2  37   0    0.80    0.80
   3 -37   0   33.40    1.80
   3 -37   0   36.10    2.00
   3 -37   0   32.00    1.80
   3 -37   0   34.00    2.10
  -3 -37   0   31.30    2.10
  -3 -37   0   35.50    1.80
   3 -37   0   34.40    1.80
   3  37   0   35.70    2.10
   4 -37   0    3.50    0.80
  -4 -37   0    3.50    0.80
   4 -37   0    4.70    1.00
   4 -37   0    4.00    1.10
   4 -37   0    5.20    1.00
   4  37   0    1.60    0.80
   5 -37   0   -0.50    0.50
   5 -37   0    0.00    0.50
  -5 -37   0    1.00    0.50
   5 -37   0   -0.10    0.50
   5  37   0    1.80    0.80
   6 -37   0    1.80    0.60
   6 -37   0    1.00    0.50
  -6 -37   0    2.50    0.60
   6 -37   0    1.80    0.60
   6 -37   0    1.00    0.60
   6  37   0    1.80    0.90
   7 -37   0    0.60    0.50
  -7 -37   0    1.10    0.50
   7 -37   0    1.10    0.70
   7 -37   0    1.30    0.60
   7 -37   0    0.90    0.40
   7  37   0    1.40    0.80
   8 -37   0    3.00    0.80
  -8 -37   0    4.30    0.70
   8 -37   0    4.70    1.00
   8 -37   0    6.00    1.30
   8 -37   0    3.90    0.60
   8  37   0    3.60    0.80
  -9 -37   0    0.80    0.40
   9 -37   0    0.70    0.40
   9 -37   0    2.10    0.60
   9  37   0    1.30    0.90
  10 -37   0    0.80    0.30
  10 -37   0    1.10    0.40
   0 -38   0    0.50    0.50
   0 -38   0    0.80    0.60
   0 -38   0    0.10    0.60
   0  38   0    0.90    1.00
   1 -38   0    1.70    0.60
  -1 -38   0    0.40    0.70
   1 -38   0    0.30    0.50
   1 -38   0    2.20    0.80
  -1 -38   0    1.10    0.60
  -1 -38   0    0.60    0.50
   1 -38   0    0.80    0.50
  -1  38   0    0.90    0.80
   2 -38   0   -0.50    0.50
   2 -38   0    0.90    0.60
   2 -38   0   -0.80    0.50
   2 -38   0    1.30    0.70
  -2 -38   0   -0.30    0.50
  -2 -38   0    0.30    0.60
   2  38   0   -0.20    0.70
  -2  38   0    0.40    0.80
   3 -38   0    1.50    0.70
  -3 -38   0    2.60    0.60
   3 -38   0    1.70    0.60
   3 -38   0    3.10    1.00
  -3 -38   0    1.50    0.70
   3 -38   0    3.40    0.80
   3 -38   0    1.20    0.60
   3  38   0    2.00    0.80
  -3  38   0    2.40    1.00
   4 -38   0    0.60    0.50
  -4 -38   0    0.30    0.50
   4 -38   0    0.20    0.50
   4 -38   0    0.10    0.50
   4 -38   0    1.30    0.70
   4  38   0    0.00    0.80
   5 -38   0    0.60    0.50
   5 -38   0   -0.40    0.50
   5 -38   0   -0.10    0.50
   5 -38   0   -1.30    0.60
  -5 -38   0    0.30    0.50
   5  38   0    1.10    0.70
   6 -38   0    3.40    1.10
   6 -38   0    4.20    0.90
  -6 -38   0    4.20    0.70
   6 -38   0    4.20    1.10
   6 -38   0    3.50    0.70
   6  38   0    3.50    0.90
   7 -38   0   13.40    2.20
  -7 -38   0   13.10    1.00
   7 -38   0   13.50    1.10
   7 -38   0   13.50    0.90
   7 -38   0   16.60    1.30
   7  38   0   12.70    1.30
   8 -38   0    1.20    0.40
   8 -38   0    0.60    0.40
  -8 -38   0    1.50    0.40
   8 -38   0    1.40    0.70
   8  38   0    1.70    0.70
   9 -38   0    4.10    0.70
   9 -38   0    4.60    0.60
  -9 -38   0    2.80    0.60
   9  38   0    4.00    1.00
  10 -38   0    0.20    0.30
  10 -38   0    0.10    0.30
   0 -39   0    0.60    0.60
   0 -39   0   -0.60    0.50
   0 -39   0   -0.30    0.50
   1 -39   0    9.80    1.00
   1 -39   0    9.00    1.20
   1 -39   0    6.70    0.90
   1 -39   0    9.50    1.60
  -1 -39   0    8.30    1.10
  -1 -39   0    8.60    1.30
  -1 -39   0    9.60    1.00
  -1  39   0    8.70    1.60
   1  39   0    7.70    1.20
   2 -39   0   -0.60    0.50
   2 -39   0   -0.10    0.50
  -2 -39   0   -0.40    0.50
   2 -39   0   -0.20    0.50
  -2 -39   0    0.40    0.60
   2 -39   0    0.10    0.60
  -2  39   0    0.80    0.80
   2  39   0   -0.40    0.80
   3 -39   0    5.80    1.10
   3 -39   0    8.40    0.90
  -3 -39   0    9.90    0.90
  -3 -39   0    4.80    1.50
   3 -39   0   10.00    1.20
   3 -39   0    7.40    1.30
   3  39   0   10.70    1.30
  -3  39   0    7.60    1.30
   4 -39   0   31.00    1.80
   4 -39   0   27.70    2.20
  -4 -39   0   34.50    1.60
   4 -39   0   30.50    1.90
   4  39   0   32.20    1.90
  -4  39   0   31.20    1.90
   5 -39   0    0.70    0.50
  -5 -39   0    1.00    0.50
   5 -39   0    0.80    0.50
   5 -39   0    2.50    0.80
   5 -39   0    0.70    0.50
   5  39   0    1.00    0.80
   6 -39   0    0.10    0.70
  -6 -39   0    0.40    0.40
   6 -39   0    0.20    0.40
   6 -39   0   -0.50    0.40
   6 -39   0    0.00    0.50
   6  39   0    0.30    0.70
   7 -39   0   20.80    1.60
   7 -39   0   19.80    1.10
   7 -39   0   21.20    1.30
  -7 -39   0   21.10    1.10
   7  39   0   20.70    1.40
   8 -39   0   10.70    0.80
   8 -39   0   10.90    1.50
   8 -39   0   11.20    1.00
  -8 -39   0   11.80    0.80
   8  39   0   12.90    1.20
   9 -39   0   17.00    1.00
   9 -39   0   15.50    1.10
  -9 -39   0   17.00    0.90
   0 -40   0   24.40    1.50
   0 -40   0   23.80    1.60
   0 -40   0   24.20    1.40
   1 -40   0    7.50    1.20
  -1 -40   0    7.80    1.30
   1 -40   0   11.20    1.40
   1 -40   0    8.90    1.00
  -1 -40   0    8.00    0.90
   1  40   0   10.70    1.40
   2 -40   0    1.20    0.60
  -2 -40   0    0.30    0.50
   2 -40   0    0.00    0.60
   2 -40   0    1.20    0.50
  -2 -40   0    0.30    0.60
   2 -40   0    0.30    0.50
  -2  40   0    1.60    1.10
   2  40   0    1.00    0.80
   3 -40   0   -0.90    0.60
   3 -40   0    0.10    0.50
   3 -40   0    0.30    0.50
   3 -40   0    0.00    0.50
   3  40   0   -0.80    0.70
  -3  40   0   -1.70    0.90
  -4 -40   0    1.60    0.50
   4 -40   0    1.90    0.60
   4 -40   0    2.90    1.00
   4 -40   0    2.20    0.50
  -4  40   0    1.30    0.90
   4  40   0    4.10    1.10
  -5 -40   0    7.40    0.80
   5 -40   0    7.00    0.80
   5 -40   0    7.70    1.10
   5 -40   0    9.20    1.30
   5 -40   0    8.40    1.00
  -5  40   0    8.90    1.40
   5  40   0    6.00    1.20
  -6 -40   0   11.20    0.80
   6 -40   0   10.20    0.80
   6 -40   0   11.40    1.00
   6 -40   0   10.30    1.30
   6  40   0   10.50    1.20
   7 -40   0   -0.10    0.40
   7 -40   0    0.20    0.50
  -7 -40   0    0.30    0.40
   7 -40   0    0.50    0.60
   7  40   0    0.40    0.70
   8 -40   0    0.30    0.30
   8 -40   0    0.30    0.40
  -8 -40   0    1.40    0.60
   8  40   0    0.00    0.70
  -9 -40   0    0.60    0.50
   9 -40   0    0.70    0.30
   9 -40   0    0.70    0.30
   0 -41   0    0.70    0.60
   0 -41   0    0.90    0.50
   0 -41   0   -0.20    0.50
   0  41   0    0.20    0.60
   1 -41   0    5.50    0.90
  -1 -41   0    5.10    1.20
   1 -41   0    3.40    0.70
   1 -41   0    3.50    1.10
  -1 -41   0    5.00    0.70
   1  41   0    4.60    1.00
  -2 -41   0    1.10    0.60
   2 -41   0    1.00    0.60
   2 -41   0    0.70    0.50
   2 -41   0    0.80    0.50
   2 -41   0    1.00    0.50
  -2 -41   0    3.20    0.70
   2  41   0    2.30    0.70
   3 -41   0    3.30    0.80
   3 -41   0    3.00    1.00
   3 -41   0    2.10    0.60
  -3 -41   0    3.50    0.70
   3  41   0    2.80    0.70
   4 -41   0    1.10    0.50
   4 -41   0    1.00    0.50
   4 -41   0    0.00    0.40
  -4 -41   0    0.30    0.40
   4  41   0    0.50    0.70
  -4  41   0    1.20    1.10
   5 -41   0    3.40    0.70
  -5 -41   0    2.80    0.60
   5 -41   0    3.00    1.10
   5 -41   0    3.10    0.90
   5  41   0    3.10    0.80
   6 -41   0   -0.20    0.50
   6 -41   0   -0.30    0.40
  -6 -41   0   -0.10    0.30
   6 -41   0    0.10    0.40
   6  41   0   -0.30    0.70
   7 -41   0    1.80    0.60
  -7 -41   0    2.60    0.50
   7 -41   0    3.80    0.60
   7 -41   0    2.90    0.70
   7  41   0    3.60    1.00
   8 -41   0    0.80    0.30
   8 -41   0    0.60    0.40
  -8 -41   0    0.30    0.40
   0 -42   0    9.60    1.20
   0 -42   0   10.60    0.90
   0  42   0   11.00    1.10
  -1 -42   0    1.00    0.40
   1 -42   0    1.40    0.50
   1 -42   0    1.10    0.50
   1 -42   0    1.60    0.60
  -1 -42   0    1.10    0.60
   1  42   0    2.10    0.70
   2 -42   0    3.40    0.90
   2 -42   0    1.70    0.70
   2 -42   0    4.80    0.80
   2 -42   0    3.30    0.80
  -2 -42   0    2.90    0.70
   2  42   0    2.40    0.70
  -3 -42   0    5.20    0.70
   3 -42   0    5.40    0.80
   3 -42   0    5.40    1.00
   3 -42   0    4.40    1.00
   3  42   0    5.30    1.10
  -4 -42   0    0.20    0.40
   4 -42   0   -0.40    0.40
   4 -42   0   -0.20    0.40
   4 -42   0    0.50    0.60
   4  42   0   -0.40    0.60
   5 -42   0   10.20    1.00
  -5 -42   0   10.70    0.80
   5 -42   0   10.70    1.10
   5 -42   0   10.80    0.80
   5  42   0   10.80    1.10
   6 -42   0    0.70    0.50
   6 -42   0    0.30    0.40
   6 -42   0    0.60    0.40
   6  42   0    1.20    0.70
  -7 -42   0   -0.10    0.30
   7 -42   0    0.10    0.40
   7 -42   0   -0.40    0.40
   7  42   0   -0.50    1.30
  -8 -42   0    2.00    0.50
   0 -43   0   -0.30    0.40
   0 -43   0   -0.30    0.60
   0  43   0   -0.90    0.50
   1 -43   0    1.30    0.50
  -1 -43   0    0.30    0.40
  -1 -43   0    0.80    0.60
   1 -43   0    0.10    0.50
   1 -43   0    0.20    0.40
  -1  43   0   -0.30    0.50
   1  43   0    0.10    0.60
  -2 -43   0    1.40    0.40
   2 -43   0    1.30    0.60
   2 -43   0    1.30    0.50
  -2 -43   0    0.80    0.70
   2 -43   0    1.80    0.50
   2  43   0    2.60    0.70
   3 -43   0    2.90    0.70
   3 -43   0    1.60    0.60
  -3 -43   0    2.90    0.60
   3 -43   0    1.10    0.50
   3  43   0    1.40    0.70
   4 -43   0    3.00    0.90
  -4 -43   0    1.50    0.40
   4 -43   0    1.90    0.50
   4 -43   0    1.80    0.50
   4  43   0    1.80    0.70
   5 -43   0    4.50    0.60
   5 -43   0    5.30    1.00
   5 -43   0    5.20    0.80
  -5 -43   0    5.50    0.60
   5  43   0    6.20    1.00
   6 -43   0    9.80    1.10
   6 -43   0    8.20    1.10
  -6 -43   0   10.60    0.70
   6  43   0   10.10    1.20
   7 -43   0    0.10    0.40
  -7 -43   0    0.00    0.30
   7 -43   0    0.70    0.40
   0 -44   0    0.10    0.40
   0 -44   0    0.30    0.50
   0  44   0    3.70    0.90
  -1 -44   0    4.80    1.20
   1 -44   0    5.00    1.10
  -1 -44   0    6.10    0.70
   1 -44   0    5.80    0.70
  -1  44   0    7.80    0.90
   1  44   0    3.90    1.00
   2 -44   0    2.90    0.90
  -2 -44   0    2.10    0.60
   2 -44   0    0.40    0.80
   2 -44   0    1.50    0.50
  -2 -44   0   -0.10    0.70
  -2  44   0    1.50    0.50
   2  44   0    0.40    0.60
   3 -44   0    0.10    0.50
   3 -44   0    0.00    0.40
  -3 -44   0    0.50    0.40
   3 -44   0   -0.80    0.60
   3  44   0    0.70    0.70
   4 -44   0    9.60    0.80
   4 -44   0    6.90    1.00
  -4 -44   0   10.10    0.70
   4 -44   0    9.90    1.10
   4  44   0    8.60    1.10
   5 -44   0    1.50    0.50
   5 -44   0    2.70    0.60
   5 -44   0    2.10    0.80
  -5 -44   0    1.00    0.30
   5  44   0   -0.20    0.70
  -6 -44   0    0.00    0.30
   6 -44   0   -0.10    0.40
   6 -44   0    0.40    0.40
   0 -45   0   -0.20    0.30
   0 -45   0    0.30    0.60
   0  45   0    0.50    0.60
   1 -45   0   -0.20    0.50
   1 -45   0    0.10    0.50
  -1 -45   0   -1.20    0.60
  -1 -45   0   -0.60    0.30
   1  45   0    0.60    0.70
  -1  45   0   -0.40    0.50
  -2 -45   0    1.70    0.50
   2 -45   0    1.20    0.50
  -2  45   0    2.10    0.70
   2  45   0    1.40    0.60
   3 -45   0    3.00    0.90
  -3 -45   0    0.90    0.30
   3  45   0    1.80    0.70
  -3  45   0    0.80    0.50
  -4 -45   0    2.50    0.50
   4 -45   0    1.60    0.60
   4 -45   0    3.30    1.00
   4 -45   0    3.30    0.60
  -5 -45   0   -0.10    0.30
   5 -45   0    0.60    0.50
   5 -45   0    0.60    0.40
   0 -46   0    3.80    0.60
   0  46   0    4.90    0.90
   1 -46   0   -0.70    0.40
   1 -46   0   -0.20    0.50
  -1 -46   0   -0.30    0.40
   1  46   0    0.20    0.60
  -1  46   0    0.30    0.50
  -2 -46   0    7.30    0.70
   2  46   0    7.30    1.00
  -2  46   0    5.80    0.90
  -3 -46   0    0.20    0.30
   3 -46   0    0.00    0.50
  -3  46   0    1.00    0.50
   3  46   0   -0.60    0.70
  -4 -46   0    0.50    0.30
  -4  46   0   -0.40    0.50
   0 -47   0   -0.20    0.40
   0  47   0    0.50    0.60
  -1 -47   0    3.20    0.50
   1  47   0    0.80    0.80
  -1  47   0    3.00    0.80
  -2 -47   0    0.40    0.30
  -2  47   0   -0.80    0.60
  17   0  -1   -0.10    0.40
  17   0  -1    0.20    0.30
  16   0  -1   -0.30    0.40
  16   0  -1    0.00    0.40
  15   0  -1   -0.20    0.50
  15   0  -1    0.80    0.50
  15   0  -1   -0.10    0.60
  14   0  -1    0.20    0.50
  14   0  -1    0.80    0.60
  14   0  -1   -0.20    0.50
  13   0  -1   -0.10    0.60
  13   0  -1    0.60    0.60
  13   0  -1   -0.30    0.50
  12   0  -1   -0.10    1.00
  12   0  -1   -0.20    0.50
  11   0  -1    2.70    0.60
  11   0  -1    3.40    0.90
  11   0  -1    1.80    0.70
  10   0  -1    0.90    0.90
  10   0  -1   -0.10    0.70
  10   0  -1   -0.20    0.40
  -9   0   1    2.20    1.20
   9   0  -1   -0.30    0.40
   8   0  -1   -0.20    0.40
  -8   0   1   -0.70    0.60
  -7   0   1   46.70    2.50
   7   0  -1   48.10    2.00
   6   0  -1    0.10    0.30
  -6   0   1    0.30    0.50
  -5   0   1  275.97   10.60
  -4   0   1    0.10    0.30
   3   0  -1  196.58    7.80
  -3   0   1  213.48    7.80
  -2   0   1   -0.10    0.10
   2   0  -1    0.00    0.20
  -1   0   1    4.70    0.30
   1   0  -1    4.00    0.30
   0   0  -1    0.10    0.10
   0   0   1    0.20    0.10
  -1   0  -1    1.60    0.20
   1   0   1    1.90    0.20
  -2   0  -1    0.40    0.20
  -2   0  -1   -0.10    0.10
  -3   0  -1 1697.23   62.69
  -4   0  -1    0.20    0.30
  -5   0  -1   97.49    4.10
   6   0   1   -0.10    0.30
  -6   0  -1    0.30    0.50
   7   0   1  291.57   10.80
  -7   0  -1  283.27   11.30
   8   0   1   -0.20    0.40
  -8   0  -1   -0.30    0.90
  -9   0  -1   12.20    2.60
   9   0   1    7.20    0.80
  10   0   1    0.90    0.90
  10   0   1    0.20    0.50
  10   0   1    1.50    0.70
  11   0   1    1.30    0.60
  11   0   1    1.70    0.90
  11   0   1    0.70    0.70
  12   0   1    1.00    0.80
  12   0   1   -0.20    0.60
  12   0   1   -0.20    0.60
  13   0   1    0.80    0.80
  13   0   1    0.20    0.60
  13   0   1    0.80    0.60
  14   0   1   -0.90    0.50
  14   0   1   -1.10    0.70
  14   0   1    0.20    0.70
  15   0   1    1.90    0.70
  15   0   1    2.80    0.70
  16   0   1    0.30    0.40
  16   0   1    0.20    0.50
  17  -1  -1    1.40    0.40
  17  -1  -1    0.60    0.40
  17   1  -1    0.80    0.40
  17   1  -1    1.00    0.30
  16  -1  -1    0.10    0.40
  16  -1  -1    0.90    0.50
  16   1  -1    0.10    0.50
  16   1  -1    0.50    0.40
  15  -1  -1    1.40    0.50
  15  -1  -1    1.70    0.70
  15  -1  -1    1.70    0.60
  15   1  -1    1.10    0.50
  15   1  -1    2.10    0.60
  15   1  -1    2.50    0.70
  14  -1  -1   -0.20    0.50
  14  -1  -1    0.10    0.60
  14  -1  -1    0.10    0.60
  14   1  -1   -0.30    0.50
  14   1  -1   -1.30    0.60
  14   1  -1   -0.30    0.60
  13  -1  -1    0.60    0.60
  13  -1  -1    0.30    0.70
  13  -1  -1   -0.30    0.60
  13   1  -1    0.20    0.60
  13   1  -1   -0.60    0.60
  13   1  -1   -0.60    0.60
  12  -1  -1    4.80    1.60
  12  -1  -1    1.80    1.10
  12  -1  -1    3.80    0.90
  12   1  -1    5.10    0.90
  12   1  -1    2.60    1.10
  11  -1  -1    3.80    1.00
  11  -1  -1    4.10    0.90
  11  -1  -1    5.60    0.90
  11   1  -1    3.80    0.90
  11   1  -1    3.80    0.90
  11   1  -1    4.60    1.20
  10  -1  -1    0.90    0.70
  10  -1  -1    0.90    0.50
  10  -1  -1    1.30    0.90
  10   1  -1    1.50    0.70
  10   1  -1    0.80    0.60
  10   1  -1    1.80    0.90
  -9  -1   1   27.50    2.50
   9  -1  -1   25.80    1.40
   9   1  -1   27.70    1.40
  -9   1   1   27.60    2.50
   8  -1  -1  152.38    6.00
  -8  -1   1  150.98    6.50
  -8   1   1  159.68    6.60
   8   1  -1  152.58    6.00
   7  -1  -1    0.40    0.40
  -7  -1   1    0.30    0.70
   7   1  -1    0.00    0.40
  -7   1   1    1.20    0.60
   6  -1  -1   34.30    1.50
  -6  -1   1   35.70    1.90
   6   1  -1   34.20    1.50
  -6   1   1   33.00    1.90
  -5   1   1   55.09    2.50
  -4  -1   1 2613.94   97.29
   3  -1  -1   85.59    3.70
  -3  -1   1   96.69    3.60
  -3   1   1   94.39    3.60
  -2  -1   1  133.39    4.90
   2  -1  -1  118.59    4.90
   2   1  -1  126.79    4.90
  -2   1   1  136.09    4.90
  -1  -1   1    4.90    0.30
   1  -1  -1    4.80    0.30
  -1   1   1    4.80    0.30
   0  -1   1    0.70    0.10
   0  -1  -1    0.70    0.10
   0   1  -1    0.40    0.10
   0   1   1    0.60    0.10
  -1  -1  -1    1.70    0.20
   1  -1   1    2.00    0.20
  -1   1  -1    2.20    0.20
   1   1   1    1.50    0.20
  -2  -1  -1   13.00    0.70
  -2  -1  -1   12.70    0.70
  -2   1  -1   13.60    0.70
  -2   1  -1   13.40    0.70
  -3  -1  -1   34.60    1.60
  -3  -1  -1   31.20    1.60
  -3   1  -1   34.00    1.60
  -3   1  -1   38.20    1.60
  -4  -1  -1  116.69    4.70
  -4   1  -1  118.29    4.70
  -5  -1  -1  658.73   24.40
  -5   1  -1  639.34   24.40
   6  -1   1    6.10    0.60
  -6  -1  -1    6.60    1.00
   6   1   1    6.80    0.70
  -6   1  -1    7.90    1.10
   7  -1   1    2.20    0.60
  -7  -1  -1    2.30    0.80
  -7   1  -1    3.90    1.20
   7   1   1    1.80    0.40
  -8  -1  -1    9.30    1.80
   8  -1   1    9.30    0.80
  -8   1  -1    7.60    1.70
   8   1   1    9.70    0.80
   9  -1   1  111.99    4.30
  -9  -1  -1  106.49    5.50
  -9   1  -1  101.09    5.40
   9   1   1  110.99    4.30
  10  -1   1    6.20    1.10
  10  -1   1    4.60    1.30
  10  -1   1    5.70    0.80
  10   1   1    6.00    0.90
  10   1   1    7.40    1.40
  10   1   1    8.00    1.20
  11  -1   1    9.60    1.20
  11  -1   1   13.10    1.50
  11  -1   1   11.70    1.00
  11   1   1   11.70    1.50
  11   1   1    9.70    1.00
  11   1   1   10.40    1.20
  12  -1   1    2.20    0.60
  12  -1   1    1.90    0.70
  12  -1   1    3.10    0.90
  12   1   1    1.40    0.60
  12   1   1    1.50    0.90
  12   1   1    2.70    0.70
  13  -1   1    0.70    0.80
  13  -1   1   -0.30    0.50
  13  -1   1   -0.40    0.60
  13   1   1    0.50    0.60
  13   1   1    0.70    0.60
  13   1   1    0.00    0.70
  14  -1   1    5.20    0.90
  14  -1   1    2.90    0.80
  14   1   1    4.50    0.90
  14   1   1    4.80    1.10
  14   1   1    3.30    1.20
  15  -1   1    1.50    0.60
  15  -1   1    1.60    0.50
  15   1   1    2.70    0.70
  15   1   1    1.90    0.60
  16  -1   1    4.80    0.60
  16  -1   1    4.90    0.70
  16   1   1    4.90    0.80
  16   1   1    5.60    0.60
  17  -2  -1    0.30    0.30
  17  -2  -1    0.20    0.40
  17   2  -1    0.20    0.30
  17   2  -1   -0.20    0.40
  16  -2  -1   -0.40    0.50
  16  -2  -1    0.10    0.40
  16   2  -1   -0.30    0.40
  16   2  -1    0.10    0.40
  15  -2  -1    9.30    1.10
  15  -2  -1    9.10    0.90
  15  -2  -1    8.10    0.80
  15   2  -1    7.00    0.80
  15   2  -1    6.60    1.20
  15   2  -1    7.60    1.00
  14  -2  -1    2.20    0.70
  14  -2  -1    1.50    0.60
  14  -2  -1    1.90    0.60
  14   2  -1    0.10    0.60
  14   2  -1    1.10    0.70
  14   2  -1    0.90    0.60
  13  -2  -1    3.80    1.10
  13  -2  -1    2.30    0.60
  13  -2  -1    0.40    0.60
  13   2  -1    1.80    0.70
  13   2  -1    4.00    0.90
  13   2  -1    1.80    0.70
  12  -2  -1   21.50    1.90
  12  -2  -1   24.70    1.90
  12  -2  -1   25.70    1.40
  12   2  -1   23.70    2.20
  12   2  -1   22.40    1.50
  12   2  -1   22.70    2.10
  11  -2  -1    0.70    0.70
  11  -2  -1    1.10    0.60
  11  -2  -1    1.10    0.80
  11   2  -1    1.10    0.70
  11   2  -1    2.10    0.60
  11   2  -1    1.30    0.80
  10  -2  -1    1.20    0.50
  10  -2  -1    1.00    0.90
  10  -2  -1    0.60    0.70
  10   2  -1    1.30    0.90
  10   2  -1    1.20    0.50
  10   2  -1    1.30    0.80
  -9  -2   1   42.40    3.00
   9  -2  -1   44.80    2.00
   9   2  -1   44.10    2.00
  -9   2   1   43.00    2.90
   8  -2  -1   18.10    1.20
  -8  -2   1   18.50    1.80
   8   2  -1   21.30    1.10
  -8   2   1   18.50    1.80
   7  -2  -1   34.20    1.50
  -7  -2   1   30.90    2.00
  -7   2   1   32.90    2.00
   7   2  -1   33.70    1.50
   6  -2  -1   15.90    0.90
  -6  -2   1   15.40    1.20
  -6   2   1   17.00    1.30
   6   2  -1   14.80    0.90
  -5  -2   1   26.20    1.40
  -5   2   1   25.20    1.40
  -4  -2   1   10.70    0.80
  -4   2   1    9.80    0.80
   3  -2  -1   65.09    2.70
  -3  -2   1   69.49    2.70
   3   2  -1   62.09    2.70
  -3   2   1   70.19    2.70
  -2  -2   1   42.50    1.70
   2  -2  -1   40.70    1.70
  -2   2   1   45.10    1.70
   2   2  -1   37.30    1.70
  -1  -2   1    6.50    0.30
   1  -2  -1    5.70    0.30
  -1   2   1    6.20    0.30
   0  -2  -1   55.29    2.10
   0  -2   1   55.19    2.10
   0   2  -1   58.79    2.10
   0   2   1   53.39    2.10
   1  -2   1    0.30    0.10
  -1  -2  -1    0.10    0.10
  -1   2  -1    0.20    0.10
   1   2   1    0.20    0.10
  -2  -2  -1   20.70    1.00
  -2  -2  -1   20.00    0.90
  -2   2  -1   20.00    0.90
  -2   2  -1   19.90    0.90
  -3  -2  -1  178.28    7.40
  -3  -2  -1  187.58    7.40
  -3   2  -1  207.68    7.40
  -3   2  -1  200.88    7.40
  -4  -2  -1   26.60    1.40
  -4   2  -1   26.00    1.40
  -5  -2  -1   21.90    1.30
  -5   2  -1   21.90    1.30
   6  -2   1    6.40    0.60
  -6  -2  -1    5.30    0.90
   6   2   1    6.00    0.70
  -6   2  -1    5.80    1.10
   7  -2   1  128.59    5.00
   7   2   1  130.69    5.00
  -7   2  -1  129.59    5.60
  -8  -2  -1    1.50    1.10
   8  -2   1    0.60    0.50
  -8   2  -1    3.00    1.10
   8   2   1    0.80    0.50
  -9  -2  -1    0.80    1.40
   9  -2   1   -0.10    0.40
   9   2   1    0.00    0.50
  -9   2  -1   -0.30    1.40
  10  -2   1    1.20    0.70
  10  -2   1    1.00    0.50
  10  -2   1   -0.10    0.90
  10   2   1    2.80    0.80
  10   2   1    1.30    0.90
  10   2   1    1.70    0.80
  11  -2   1   13.90    1.20
  11  -2   1   13.80    1.50
  11  -2   1   15.70    1.10
  11   2   1   16.00    1.30
  11   2   1   13.10    1.50
  11   2   1   15.20    1.20
  12  -2   1    5.00    1.00
  12  -2   1    5.70    1.30
  12  -2   1    3.70    0.80
  12   2   1    4.90    1.00
  12   2   1    3.20    0.90
  12   2   1    4.20    1.30
  13  -2   1    0.50    0.50
  13  -2   1    1.10    0.60
  13  -2   1   -0.10    0.70
  13   2   1   -0.50    0.60
  13   2   1    1.00    0.60
  13   2   1    0.60    0.70
  14  -2   1    0.00    0.50
  14  -2   1    0.10    0.70
  14  -2   1   -0.70    0.60
  14   2   1   -0.50    0.70
  14   2   1    0.60    0.50
  15  -2   1    3.30    0.70
  15  -2   1    4.50    0.90
  15   2   1    3.20    0.70
  15   2   1    3.70    0.80
  16  -2   1    3.60    0.60
  16  -2   1    2.50    0.70
  16   2   1    2.30    0.70
  16   2   1    3.70    0.60
  17  -3  -1    0.40    0.40
  17  -3  -1    0.10    0.30
  17   3  -1    0.60    0.40
  17   3  -1    0.40    0.30
  16  -3  -1    0.80    0.40
  16  -3  -1    0.40    0.50
  16   3  -1    0.20    0.40
  16   3  -1    0.70    0.40
  15  -3  -1    0.70    0.50
  15  -3  -1    0.90    0.40
  15  -3  -1   -0.40    0.60
  15   3  -1    0.30    0.50
  15   3  -1    0.30    0.50
  15   3  -1    0.10    0.80
  14  -3  -1   -0.60    0.60
  14  -3  -1    0.60    0.50
  14  -3  -1    0.70    0.60
  14   3  -1    0.10    0.60
  14   3  -1   -0.60    0.60
  14   3  -1   -0.20    0.50
  13  -3  -1    0.70    0.60
  13  -3  -1    0.30    0.60
  13  -3  -1    0.00    0.70
  13   3  -1   -0.40    0.60
  13   3  -1   -0.10    1.10
  13   3  -1    1.50    0.70
  12  -3  -1    5.40    1.20
  12  -3  -1    7.40    0.90
  12  -3  -1    8.80    1.10
  12   3  -1    7.30    1.30
  12   3  -1    6.10    1.00
  12   3  -1    8.50    1.60
  11  -3  -1   39.90    2.20
  11  -3  -1   40.20    2.00
  11  -3  -1   41.30    2.10
  11   3  -1   40.40    2.20
  11   3  -1   39.50    2.30
  11   3  -1   41.40    2.00
  10  -3  -1   74.29    3.00
  10  -3  -1   69.49    3.10
  10  -3  -1   69.39    3.30
  10   3  -1   69.09    3.20
  10   3  -1   69.79    3.30
  10   3  -1   71.59    3.00
  -9  -3   1    0.40    1.00
   9  -3  -1    0.80    0.50
  -9   3   1    0.00    1.20
   9   3  -1    0.80    0.50
  -8  -3   1  195.78    8.20
   8   3  -1  200.18    7.60
  -7  -3   1   76.29    3.60
   7  -3  -1   77.59    3.10
  -7   3   1   78.99    3.50
   7   3  -1   77.49    3.10
   6  -3  -1   88.89    3.50
  -6  -3   1   90.29    3.80
   6   3  -1   88.79    3.50
  -6   3   1   86.79    3.80
  -5  -3   1   19.50    1.20
  -5   3   1   18.70    1.20
  -4  -3   1 3609.24  136.09
   4  -3  -1 3538.25  134.89
  -4   3   1 3816.12  135.99
   3  -3  -1   14.80    0.90
  -3  -3   1   16.90    0.90
  -3   3   1   15.70    0.80
   3   3  -1   14.00    0.90
   2  -3  -1  452.65   17.30
  -2  -3   1  483.95   17.30
  -2   3   1  490.65   17.30
   2   3  -1  432.76   17.30
   1  -3  -1   23.30    0.90
  -1  -3   1   23.60    1.00
   1   3  -1   22.30    1.00
  -1   3   1   23.10    0.90
   0  -3  -1  110.29    4.40
   0  -3   1  121.29    4.40
   0   3   1  120.39    4.40
   0   3  -1  123.29    4.40
   1  -3   1    1.50    0.20
  -1  -3  -1    1.70    0.20
  -1   3  -1    1.60    0.20
   1   3   1    1.60    0.20
  -2  -3  -1   41.90    1.70
  -2  -3  -1   36.60    1.60
  -2   3  -1   41.30    1.60
  -2   3  -1   38.10    1.60
  -3  -3  -1  558.64   21.20
  -3  -3  -1  524.95   21.20
  -3   3  -1  575.84   21.20
  -3   3  -1  615.34   21.20
  -4  -3  -1  419.16   15.90
  -4   3  -1  424.36   15.90
  -5  -3  -1    8.60    1.10
  -5   3  -1    7.00    0.90
   6  -3   1   43.40    1.80
  -6  -3  -1   44.80    2.30
   6   3   1   41.30    1.80
  -6   3  -1   41.80    2.20
   7  -3   1    0.20    0.40
  -7  -3  -1    0.30    0.70
   7   3   1    0.20    0.40
  -7   3  -1   -0.30    0.70
   8  -3   1   18.80    1.20
  -8  -3  -1   18.80    2.10
   8   3   1   20.10    1.10
  -8   3  -1   19.90    2.00
   9  -3   1   37.80    1.80
  -9  -3  -1   34.80    3.30
  -9   3  -1   39.70    3.30
   9   3   1   39.00    1.80
  10  -3   1   23.10    1.30
  10  -3   1   21.10    1.80
  10  -3   1   22.30    1.50
  10   3   1   21.50    1.80
  10   3   1   24.00    1.60
  10   3   1   22.10    1.30
  11  -3   1    6.20    1.00
  11  -3   1    5.50    1.00
  11  -3   1    5.00    0.90
  11   3   1    4.50    0.90
  11   3   1    6.10    1.10
  11   3   1    4.70    1.30
  12  -3   1    8.50    1.40
  12  -3   1    6.20    1.00
  12  -3   1    7.80    1.00
  12   3   1    7.60    1.00
  12   3   1    9.50    1.40
  12   3   1    8.10    1.10
  13  -3   1    0.00    0.60
  13  -3   1    0.80    0.50
  13  -3   1    0.40    0.70
  13   3   1    0.30    0.60
  13   3   1    0.50    0.60
  13   3   1   -0.60    0.70
  14  -3   1    4.40    1.00
  14  -3   1    4.30    0.80
  14  -3   1    4.00    1.00
  14   3   1    3.00    0.80
  14   3   1    2.40    0.80
  15  -3   1    9.00    1.00
  15  -3   1   10.20    0.80
  15   3   1    9.70    0.90
  15   3   1    8.70    1.00
  16  -3   1    0.30    0.40
  16  -3   1    0.40    0.40
  16   3   1    0.80    0.40
  16   3   1    0.60    0.50
  17  -4  -1    0.20    0.30
  17  -4  -1    0.30    0.40
  17   4  -1    0.10    0.40
  17   4  -1    0.40    0.40
  16  -4  -1    0.50    0.40
  16  -4  -1   -0.20    0.40
  16   4  -1    0.20    0.40
  16   4  -1    0.10    0.40
  15  -4  -1    3.20    1.00
  15  -4  -1    2.80    0.70
  15  -4  -1    3.50    0.80
  15   4  -1    1.50    0.70
  15   4  -1    2.40    0.80
  15   4  -1    3.20    0.70
  14  -4  -1    0.60    0.50
  14  -4  -1    0.10    0.60
  14  -4  -1    0.70    0.60
  14   4  -1    0.50    0.60
  14   4  -1   -0.50    0.70
  14   4  -1    0.50    0.60
  13  -4  -1    1.00    0.60
  13  -4  -1   -0.10    0.70
  13  -4  -1    0.70    0.50
  13   4  -1    0.60    0.60
  13   4  -1   -0.70    0.60
  13   4  -1    0.60    0.60
  12  -4  -1    1.20    0.60
  12  -4  -1    1.20    0.70
  12  -4  -1    1.00    0.50
  12   4  -1    0.50    0.70
  12   4  -1    3.10    0.90
  12   4  -1    1.00    0.80
  11  -4  -1    0.60    0.60
  11  -4  -1   -0.30    0.50
  11  -4  -1   -0.50    0.70
  11   4  -1    0.30    0.80
  11   4  -1   -0.20    0.50
  11   4  -1    0.10    0.80
  10  -4  -1    6.10    1.30
  10  -4  -1    4.00    0.80
  10  -4  -1    3.90    0.80
  10   4  -1    5.90    0.90
  10   4  -1    4.60    1.00
  10   4  -1    3.40    0.80
   9  -4  -1   16.00    1.00
  -9  -4   1   17.50    2.20
   9   4  -1   17.60    1.10
  -9   4   1   21.90    2.30
  -8  -4   1  874.81   34.40
   8  -4  -1  930.71   33.80
  -8   4   1  937.41   34.40
   8   4  -1  901.71   33.80
  -7  -4   1    2.50    0.80
   7  -4  -1    1.80    0.40
  -7   4   1    0.60    0.60
   7   4  -1    2.30    0.50
   6  -4  -1    0.70    0.30
  -6  -4   1    1.10    0.50
  -6   4   1    1.50    0.50
   6   4  -1    1.00    0.40
  -5  -4   1   63.39    2.80
  -5   4   1   61.39    2.70
  -4  -4   1 8914.11  352.46
   4  -4  -1 9999.00  351.96
  -4   4   1 9650.03  352.46
   3  -4  -1  486.75   18.40
   3   4  -1  477.85   18.50
  -3   4   1  515.75   18.40
  -2  -4   1    7.40    0.50
   2  -4  -1    7.20    0.50
  -2   4   1    7.00    0.40
   2   4  -1    6.80    0.50
  -1  -4   1   49.40    2.00
   1  -4  -1   49.90    1.90
   1   4  -1   49.00    2.00
  -1   4   1   52.19    1.90
   0  -4   1 1741.13   61.19
   0   4   1 1553.04   61.19
   0   4  -1 1665.03   61.19
   1  -4   1   52.99    2.10
  -1  -4  -1   52.89    2.10
   1   4   1   58.09    2.10
  -1   4  -1   51.89    2.10
  -2  -4  -1   11.20    0.60
  -2  -4  -1   10.00    0.70
  -2   4  -1   12.00    0.60
  -2   4  -1   11.40    0.60
  -3  -4  -1  464.55   17.60
  -3  -4  -1  449.95   17.60
  -3   4  -1  498.35   17.60
  -3   4  -1  468.85   17.50
  -4  -4  -1  431.46   16.60
  -4   4  -1  446.96   16.50
  -5  -4  -1  271.87   10.70
  -5   4  -1  282.27   10.70
  -6  -4  -1   98.09    4.30
   6  -4   1   97.59    3.80
   6   4   1   94.49    3.80
  -6   4  -1   99.49    4.20
   7  -4   1    2.30    0.50
  -7  -4  -1    2.10    0.80
   7   4   1    2.10    0.50
  -7   4  -1    2.90    0.90
  -8  -4  -1   42.20    2.90
   8  -4   1   40.30    1.80
   8   4   1   40.80    1.90
  -8   4  -1   43.30    2.80
   9  -4   1    0.80    0.40
  -9  -4  -1    1.40    1.50
   9   4   1    0.70    0.50
  -9   4  -1    1.00    1.50
  10  -4   1    0.90    0.70
  10  -4   1    0.80    0.50
  10  -4   1    0.10    0.90
  10   4   1    0.30    0.90
  10   4   1    0.60    0.80
  10   4   1   -0.70    0.50
  11  -4   1    0.00    0.80
  11  -4   1   -0.30    0.60
  11  -4   1   -0.20    0.50
  11   4   1   -1.10    0.80
  11   4   1    0.20    0.70
  11   4   1    0.20    0.60
  12  -4   1   29.60    1.60
  12  -4   1   25.50    1.50
  12  -4   1   28.90    1.90
  12   4   1   27.30    1.70
  12   4   1   29.20    2.00
  12   4   1   26.90    1.60
  13  -4   1    3.70    0.90
  13  -4   1    3.50    0.90
  13  -4   1    3.60    0.90
  13   4   1    2.90    0.80
  13   4   1    5.00    0.90
  13   4   1    6.40    1.10
  14  -4   1    0.20    0.50
  14  -4   1   -0.20    0.60
  14  -4   1    0.10    0.60
  14   4   1   -0.80    0.60
  14   4   1    0.10    0.50
  15  -4   1    8.70    0.80
  15  -4   1    6.80    0.80
  15   4   1    9.20    0.90
  15   4   1    8.30    1.00
  16  -4   1    0.20    0.40
  16  -4   1    0.00    0.40
  16   4   1    0.30    0.40
  16   4   1    0.10    0.60
  17  -5  -1    0.20    0.30
  17  -5  -1    0.10    0.30
  17   5  -1    0.70    0.40
  17   5  -1    0.10    0.40
  16  -5  -1    0.10    0.40
  16  -5  -1    1.20    0.40
  16   5  -1    0.90    0.40
  16   5  -1    1.00    0.50
  15  -5  -1    0.90    0.50
  15  -5  -1    3.20    0.90
  15  -5  -1    0.80    0.50
  15   5  -1    0.90    0.60
  15   5  -1    1.20    0.90
  15   5  -1    1.00    0.50
  14  -5  -1    1.30    0.50
  14  -5  -1    1.90    0.70
  14  -5  -1    1.60    0.60
  14   5  -1    0.80    0.60
  14   5  -1    1.40    0.70
  14   5  -1    2.40    0.70
  13  -5  -1    0.80    0.60
  13  -5  -1    1.50    0.60
  13  -5  -1    0.60    0.70
  13   5  -1    1.30    0.70
  13   5  -1    1.10    0.70
  13   5  -1   -0.40    0.70
  12  -5  -1    0.20    0.60
  12  -5  -1    0.80    0.50
  12  -5  -1    1.30    0.70
  12   5  -1    1.00    0.70
  12   5  -1    0.50    0.70
  12   5  -1    1.30    0.80
  11  -5  -1    0.90    0.80
  11  -5  -1    1.30    0.60
  11  -5  -1    1.10    0.50
  11   5  -1    1.00    0.80
  11   5  -1    0.90    0.80
  11   5  -1    0.30    0.60
  10  -5  -1    7.60    0.80
  10  -5  -1    5.90    1.30
  10  -5  -1    7.10    1.10
  10   5  -1    5.60    0.90
  10   5  -1    7.80    1.30
  10   5  -1    7.30    1.30
   9  -5  -1   13.50    0.90
  -9  -5   1   11.60    2.20
   9   5  -1   14.70    1.00
  -9   5   1   12.20    2.20
   8  -5  -1    2.30    0.60
  -8  -5   1    1.70    0.90
  -8   5   1    1.50    0.80
   8   5  -1    1.40    0.50
  -7  -5   1   27.10    2.00
   7  -5  -1   27.60    1.30
   7   5  -1   28.50    1.40
  -7   5   1   29.50    1.80
   6  -5  -1    2.00    0.50
  -6  -5   1    1.30    0.50
   6   5  -1    1.90    0.60
  -6   5   1    1.30    0.50
  -5  -5   1   27.20    1.50
  -5   5   1   23.70    1.30
   4  -5  -1  837.32   30.60
  -4  -5   1  804.32   30.60
  -4   5   1  827.62   30.60
   3  -5  -1  865.31   32.00
  -3  -5   1  840.72   32.10
   3   5  -1  838.62   32.10
  -3   5   1  910.01   32.00
  -2  -5   1  442.16   16.70
   2  -5  -1  445.56   16.70
   2   5  -1  443.96   16.70
  -2   5   1  465.05   16.70
  -1  -5   1  151.08    5.50
   1  -5  -1  140.89    5.50
  -1   5   1  149.49    5.50
   1   5  -1  145.49    5.50
   0  -5  -1   13.60    0.60
   0  -5   1   14.80    0.60
   0   5  -1   14.10    0.60
   0   5   1   14.90    0.60
   1  -5   1   17.20    0.70
  -1  -5  -1   15.30    0.70
  -1   5  -1   15.90    0.70
   1   5   1   17.70    0.80
  -2  -5  -1   13.10    0.70
  -2  -5  -1   12.60    0.70
  -2   5  -1   13.90    0.70
  -2   5  -1   12.60    0.60
  -3  -5  -1 1050.09   39.80
  -3  -5  -1 1043.50   39.80
  -3   5  -1 1140.59   39.70
  -3   5  -1 1055.99   39.70
  -4  -5  -1    4.10    0.70
  -4   5  -1    4.20    0.60
  -5  -5  -1    0.30    0.40
   5  -5   1    0.70    0.40
  -5   5  -1    0.40    0.40
  -6  -5  -1   94.89    4.30
   6  -5   1  102.79    3.90
   6   5   1   97.89    3.90
  -6   5  -1  103.29    4.30
   7  -5   1   75.79    3.00
  -7  -5  -1   72.59    3.60
   7   5   1   76.59    3.10
  -7   5  -1   73.99    3.60
   8  -5   1   10.10    0.80
  -8  -5  -1   11.50    2.00
  -8   5  -1   11.10    1.90
   8   5   1   10.30    0.90
  -9  -5  -1   28.80    3.10
   9  -5   1   34.70    1.60
  -9   5  -1   30.80    3.20
   9   5   1   32.20    1.60
  10  -5   1    9.80    0.90
  10  -5   1    6.60    1.10
  10  -5   1    7.30    1.40
  10   5   1   10.10    1.00
  10   5   1   10.70    1.50
  10   5   1    7.90    1.30
  11  -5   1   22.30    1.50
  11  -5   1   24.00    1.70
  11  -5   1   24.20    1.40
  11   5   1   23.20    1.80
  11   5   1   23.30    1.50
  11   5   1   23.20    1.60
  12  -5   1   10.30    1.00
  12  -5   1   11.30    1.10
  12  -5   1   10.50    1.30
  12   5   1   11.10    1.20
  12   5   1   11.30    1.10
  12   5   1    9.60    1.40
  13  -5   1    2.70    0.60
  13  -5   1    1.80    0.70
  13  -5   1    2.10    0.60
  13   5   1    1.70    0.90
  13   5   1    2.40    0.90
  13   5   1    2.00    0.70
  14  -5   1    1.30    0.50
  14  -5   1    1.50    0.70
  14  -5   1    3.10    1.00
  14   5   1    1.60    0.60
  14   5   1    0.30    0.70
  15  -5   1    2.60    0.70
  15  -5   1    2.90    0.60
  15   5   1    1.90    0.50
  15   5   1    4.80    0.90
  16  -5   1    0.50    0.40
  16  -5   1    0.40    0.40
  16   5   1    0.10    0.50
  16   5   1    0.50    0.50
  17  -6  -1    1.10    0.30
  17  -6  -1    0.20    0.40
  17   6  -1    0.50    0.40
  17   6  -1    0.90    0.40
  16  -6  -1   -0.20    0.40
  16  -6  -1    0.80    0.40
  16   6  -1    0.10    0.40
  16   6  -1   -0.10    0.40
  15  -6  -1    4.20    0.70
  15  -6  -1    5.00    0.80
  15  -6  -1    5.20    1.00
  15   6  -1    4.80    1.40
  15   6  -1    3.50    0.90
  15   6  -1    5.00    0.80
  14  -6  -1   19.90    1.40
  14  -6  -1   19.50    1.30
  14  -6  -1   18.60    1.30
  14   6  -1   17.80    1.90
  14   6  -1   20.50    1.40
  14   6  -1   20.20    1.40
  13  -6  -1   39.60    1.90
  13  -6  -1   37.20    1.90
  13  -6  -1   38.90    2.10
  13   6  -1   38.10    2.00
  13   6  -1   37.00    2.10
  13   6  -1   37.40    2.00
  12  -6  -1    0.30    0.60
  12  -6  -1    1.10    0.70
  12  -6  -1    0.30    0.40
  12   6  -1    0.10    0.70
  12   6  -1    0.20    0.70
  12   6  -1   -0.20    0.60
  11  -6  -1    0.30    0.70
  11  -6  -1   -0.10    0.50
  11  -6  -1    0.00    0.50
  11   6  -1   -0.50    0.80
  11   6  -1   -0.40    0.80
  11   6  -1    0.00    0.60
  10  -6  -1    6.20    1.00
  10  -6  -1    4.70    1.20
  10  -6  -1    5.40    0.80
  10   6  -1    4.80    0.90
  10   6  -1    3.60    0.90
  10   6  -1    5.60    1.30
  -9  -6   1    0.60    1.30
   9  -6  -1    0.50    0.50
   9   6  -1    0.50    0.50
  -9   6   1   -0.50    1.10
  -8  -6   1    4.40    1.50
   8  -6  -1    5.00    0.70
  -8   6   1    4.20    1.50
  -7  -6   1   -0.70    1.00
   7  -6  -1   -0.30    0.40
  -7   6   1   -0.40    0.50
   7   6  -1   -0.70    0.40
  -6  -6   1    6.60    1.00
   6  -6  -1    5.90    0.60
   6   6  -1    6.50    0.70
  -6   6   1    6.20    0.90
  -5  -6   1   75.29    3.20
   5  -6  -1   70.29    2.90
  -5   6   1   74.79    3.10
   4  -6  -1   77.69    3.30
  -4  -6   1   78.99    3.30
  -4   6   1   85.39    3.30
   3  -6  -1   68.69    2.80
  -3  -6   1   68.09    2.80
  -3   6   1   75.09    2.80
   3   6  -1   66.39    2.90
  -2  -6   1  104.69    4.00
   2  -6  -1  102.19    3.90
  -2   6   1  102.49    3.90
   2   6  -1  101.39    4.00
  -1  -6   1  199.88    7.20
   1  -6  -1  182.28    7.20
  -1   6   1  198.38    7.20
   1   6  -1  189.98    7.20
   0  -6   1    7.90    0.40
   0  -6  -1    7.00    0.40
   0   6  -1    7.90    0.40
   0   6   1    8.00    0.40
  -1  -6  -1   93.69    3.60
   1  -6   1   95.99    3.50
  -1   6  -1   87.89    3.50
   1   6   1   96.49    3.60
  -2  -6  -1  207.68    8.10
  -2  -6  -1  222.88    8.10
  -2   6  -1  218.58    8.00
  -2   6  -1  209.68    8.00
  -3  -6  -1    1.10    0.30
  -3   6  -1    1.70    0.40
  -3   6  -1    1.50    0.40
  -4  -6  -1    5.80    0.70
  -4   6  -1    6.60    0.70
  -4   6  -1    6.20    0.80
  -5  -6  -1    3.10    0.80
   5  -6   1    4.50    0.50
  -5   6  -1    4.70    0.80
  -6  -6  -1    5.00    1.00
   6  -6   1    5.50    0.60
  -6   6  -1    5.80    1.00
   6   6   1    6.40    0.70
  -7  -6  -1    0.00    0.80
   7  -6   1    0.10    0.30
  -7   6  -1    0.40    0.70
   7   6   1    0.00    0.40
  -8  -6  -1   54.69    3.30
   8  -6   1   52.89    2.20
  -8   6  -1   51.49    3.20
   8   6   1   53.69    2.30
   9  -6   1    0.50    0.40
  -9  -6  -1    2.80    1.60
  -9   6  -1    0.00    1.50
   9   6   1    0.20    0.50
  10  -6   1    2.20    0.70
  10  -6   1    5.30    0.70
  10  -6   1    3.60    1.00
  10   6   1    3.10    0.90
  10   6   1    3.80    0.90
  10   6   1    2.70    0.70
  11  -6   1    7.00    1.30
  11  -6   1    8.20    0.90
  11  -6   1    7.10    1.00
  11   6   1    8.90    1.10
  11   6   1    4.90    1.30
  11   6   1    7.60    1.30
  12  -6   1    3.50    0.90
  12  -6   1    1.90    0.80
  12  -6   1    2.50    0.80
  12   6   1    1.70    0.80
  12   6   1    1.80    0.70
  12   6   1    1.00    0.90
  13  -6   1    5.60    0.90
  13  -6   1    6.30    0.90
  13  -6   1    5.30    1.10
  13   6   1    7.60    1.40
  13   6   1    6.40    1.10
  14  -6   1    0.50    0.50
  14  -6   1    0.60    0.60
  14  -6   1    0.80    0.60
  14   6   1    1.60    0.60
  14   6   1    1.10    0.70
  15  -6   1    0.60    0.50
  15  -6   1    0.70    0.40
  15   6   1    0.30    0.60
  15   6   1    0.50    0.50
  16  -6   1    2.60    0.60
  16  -6   1    2.00    0.40
  16   6   1    2.60    0.70
  16   6   1    2.50    0.80
  17  -7  -1    2.30    0.50
  17   7  -1    0.50    0.40
  16  -7  -1    0.80    0.40
  16  -7  -1    0.90    0.40
  16   7  -1    1.20    0.50
  16   7  -1    0.60    0.40
  15  -7  -1    7.00    0.80
  15  -7  -1    4.10    1.00
  15  -7  -1    5.70    0.80
  15   7  -1    7.70    1.00
  15   7  -1    7.10    0.80
  14  -7  -1    3.70    0.80
  14  -7  -1    3.50    0.90
  14  -7  -1    4.90    0.90
  14   7  -1    4.10    1.00
  14   7  -1    4.00    0.90
  14   7  -1    3.20    0.80
  13  -7  -1    3.50    0.80
  13  -7  -1    4.90    0.80
  13  -7  -1    2.70    0.70
  13   7  -1    2.40    0.80
  13   7  -1    3.70    0.80
  13   7  -1    2.60    0.70
  12  -7  -1    5.50    0.90
  12  -7  -1    3.20    0.80
  12  -7  -1    2.70    0.70
  12   7  -1    3.90    1.00
  12   7  -1    4.90    1.10
  12   7  -1    3.60    0.90
  11  -7  -1    9.20    1.30
  11  -7  -1    9.00    1.00
  11  -7  -1   10.40    1.00
  11   7  -1    8.60    1.10
  11   7  -1   10.30    1.50
  11   7  -1    8.70    1.20
  10  -7  -1    8.00    0.80
  10  -7  -1   10.80    1.30
  10  -7  -1    8.00    1.00
  10   7  -1    7.00    1.20
  10   7  -1    6.70    1.40
  10   7  -1    7.90    0.90
  -9  -7   1   45.20    3.30
   9  -7  -1   47.20    2.10
   9   7  -1   48.50    2.20
  -9   7   1   49.20    3.20
  -8  -7   1  348.57   14.10
   8  -7  -1  370.76   13.50
   8   7  -1  369.76   13.60
  -8   7   1  351.06   14.00
  -7  -7   1    7.20    1.30
   7  -7  -1    9.70    0.70
  -7   7   1   10.70    1.30
   7   7  -1   10.80    0.80
  -6  -7   1    0.90    0.60
   6  -7  -1    0.90    0.40
  -6   7   1   -0.20    0.40
   6   7  -1    0.50    0.40
  -5  -7   1   46.30    2.20
   5  -7  -1   47.00    2.00
  -5   7   1   49.10    2.20
  -4  -7   1  166.38    6.50
   4  -7  -1  160.78    6.40
  -4   7   1  167.98    6.40
  -3  -7   1    0.20    0.20
   3  -7  -1    0.00    0.30
   3   7  -1    0.20    0.40
  -3   7   1   -0.20    0.20
  -2  -7   1    0.30    0.20
   2  -7  -1    0.40    0.20
  -2   7   1    0.40    0.10
  -1  -7   1    0.40    0.10
   1  -7  -1    0.30    0.10
   1   7  -1    0.30    0.20
  -1   7   1    0.30    0.10
   0  -7   1  286.37   10.40
   0  -7  -1  268.07   10.40
   0   7  -1  279.37   10.40
   0   7   1  287.27   10.40
  -1  -7  -1    4.70    0.40
  -1   7  -1    4.40    0.20
   1   7   1    4.60    0.40
  -1   7  -1    4.50    0.30
  -2  -7  -1    5.60    0.50
  -2  -7  -1    6.10    0.50
  -2   7  -1    6.50    0.40
  -2   7  -1    5.60    0.40
  -3  -7  -1   31.80    1.50
  -3   7  -1   32.80    1.40
  -3   7  -1   32.20    1.40
  -4  -7  -1   12.00    1.00
  -4   7  -1   13.30    0.90
  -4   7  -1   12.30    0.80
  -5  -7  -1    7.40    1.00
   5  -7   1    8.70    0.60
  -5   7  -1    9.90    0.90
  -6  -7  -1   60.69    3.00
   6  -7   1   62.59    2.50
   6   7   1   64.49    2.60
  -6   7  -1   64.99    3.00
   7  -7   1    0.80    0.30
  -7  -7  -1    2.10    0.90
  -7   7  -1    0.70    0.80
   7   7   1    0.20    0.50
  -8  -7  -1   40.10    2.90
   8  -7   1   39.90    1.80
  -8   7  -1   40.30    2.90
   8   7   1   40.00    1.90
  -9  -7  -1    3.70    1.80
   9  -7   1    1.30    0.40
   9   7   1    2.60    0.60
  -9   7  -1    2.50    1.50
  10  -7   1    5.00    0.90
  10  -7   1    4.80    0.80
  10  -7   1    5.10    1.10
  10   7   1    5.20    1.20
  10   7   1    4.20    1.00
  10   7   1    4.20    1.30
  11  -7   1   19.30    1.30
  11  -7   1   18.60    1.60
  11   7   1   18.40    1.60
  11   7   1   18.70    1.40
  11   7   1   17.90    1.50
  12  -7   1    1.50    0.60
  12  -7   1    1.70    0.60
  12  -7   1    0.60    0.70
  12   7   1    1.10    0.80
  12   7   1    1.20    0.70
  12   7   1    0.30    0.70
  13  -7   1    1.90    0.60
  13  -7   1    1.40    0.60
  13  -7   1    2.20    0.80
  13   7   1    2.00    0.80
  13   7   1    1.50    0.60
  14  -7   1    1.90    0.50
  14  -7   1    1.00    0.60
  14  -7   1    1.50    0.60
  14   7   1    1.80    0.70
  14   7   1    2.00    0.60
  15  -7   1    0.20    0.40
  15  -7   1    0.20    0.50
  15   7   1   -0.60    0.50
  15   7   1    0.20    0.50
  16  -7   1    2.90    0.60
  16  -7   1    2.90    0.70
  16   7   1    2.60    0.70
  16   7   1    2.70    0.70
 -17   8   1   -0.10    0.40
  16  -8  -1    0.30    0.40
  16  -8  -1    0.00    0.40
  16   8  -1    0.50    0.40
  16   8  -1   -0.60    0.40
  15  -8  -1    0.50    0.60
  15  -8  -1    1.60    0.50
  15  -8  -1    1.10    0.40
  15   8  -1    0.90    0.60
  15   8  -1    1.60    0.50
  14  -8  -1   11.40    1.00
  14  -8  -1   10.40    1.10
  14  -8  -1    9.30    1.20
  14   8  -1   11.90    1.20
  14   8  -1   10.20    1.10
  14   8  -1   14.30    1.30
  13  -8  -1   -0.10    0.50
  13  -8  -1    0.20    0.50
  13  -8  -1    0.50    0.60
  13   8  -1   -0.10    0.70
  13   8  -1    0.90    0.70
  13   8  -1    0.70    0.70
  12  -8  -1   16.50    1.10
  12  -8  -1   15.70    1.30
  12  -8  -1   14.60    1.20
  12   8  -1   15.80    1.50
  12   8  -1   15.40    1.30
  12   8  -1   15.50    1.40
  11  -8  -1    6.80    0.90
  11  -8  -1    7.60    0.80
  11  -8  -1    9.50    1.30
  11   8  -1    7.00    1.20
  11   8  -1    6.90    1.40
  10  -8  -1    7.40    1.30
  10  -8  -1    9.90    0.90
  10  -8  -1    7.20    0.90
  10   8  -1   11.00    1.00
  10   8  -1    8.30    1.30
  10   8  -1    7.50    1.40
  -9  -8   1   -1.30    1.10
   9  -8  -1   -0.20    0.40
   9   8  -1   -0.10    0.50
  -9   8   1   -2.00    1.10
   8  -8  -1  387.76   14.70
  -8  -8   1  398.46   15.40
   8   8  -1  393.96   14.80
  -8   8   1  389.56   15.20
   7  -8  -1   45.80    2.00
  -7  -8   1   45.70    2.60
  -7   8   1   46.20    2.40
   7   8  -1   48.20    2.10
  -6  -8   1  367.36   14.10
   6  -8  -1  365.86   13.70
   6   8  -1  362.76   13.70
  -6   8   1  370.76   14.00
  -5  -8   1    7.10    0.90
   5  -8  -1    7.20    0.50
  -5   8   1    8.00    0.80
   5   8  -1    6.60    0.60
  -4  -8   1    3.80    0.60
   4  -8  -1    3.00    0.80
  -4   8   1    3.70    0.50
   3  -8  -1  214.48    8.00
  -3  -8   1  208.48    8.10
   3   8  -1  202.08    8.20
  -3   8   1  224.58    8.00
   2  -8  -1 2569.34   94.59
  -2  -8   1 2688.93   94.79
   2   8  -1 2507.65   94.59
  -2   8   1 2455.55   94.59
  -1  -8   1   17.50    0.80
   1  -8  -1   17.40    0.70
   1   8  -1   17.00    0.80
  -1   8   1   17.20    0.70
   0  -8  -1   24.50    1.10
   0  -8   1   27.10    1.00
   0   8  -1   26.20    1.00
   0   8   1   25.70    1.10
  -1  -8  -1    1.20    0.30
  -1  -8  -1    1.20    0.30
  -1   8  -1    1.10    0.10
   1   8   1    1.40    0.30
  -1   8  -1    1.30    0.20
  -2  -8  -1  316.67   12.30
  -2  -8  -1  333.27   12.30
  -2   8  -1  325.07   12.20
  -2   8  -1  336.37   12.20
  -3  -8  -1  611.04   23.80
  -3   8  -1  665.63   23.70
  -3   8  -1  635.04   23.60
  -4  -8  -1   40.20    2.00
  -4   8  -1   42.40    1.90
  -4   8  -1   41.70    1.90
   5  -8   1    3.00    0.40
  -5  -8  -1    2.50    0.80
  -5   8  -1    2.80    0.80
  -6  -8  -1  182.08    7.60
   6  -8   1  192.88    7.10
   6   8   1  179.58    7.10
  -6   8  -1  195.78    7.50
  -7  -8  -1  270.57   10.60
   7  -8   1  265.37    9.90
  -7   8  -1  253.87   10.40
   7   8   1  263.97   10.00
  -8  -8  -1    2.50    1.20
   8  -8   1    1.10    0.40
  -8   8  -1    0.90    1.20
   8   8   1    1.20    0.50
   9  -8   1    0.30    1.00
   9  -8   1    0.20    0.40
  -9   8  -1    0.00    1.50
   9   8   1    0.10    0.60
  10  -8   1   13.30    1.00
  10  -8   1   10.40    1.40
  10  -8   1   10.30    1.10
  10   8   1   10.70    1.20
  10   8   1    9.50    1.30
  10   8   1   10.80    1.50
  11  -8   1    4.30    0.80
  11  -8   1    4.00    1.20
  11  -8   1    3.70    0.90
  11   8   1    3.40    1.00
  11   8   1    4.40    1.10
  11   8   1    4.10    0.90
  12  -8   1    0.20    0.70
  12  -8   1   -0.20    0.50
  12  -8   1    0.50    0.50
  12   8   1   -1.30    0.70
  12   8   1    1.10    0.80
  12   8   1    0.20    0.80
  13  -8   1    2.20    0.60
  13  -8   1    1.60    0.70
  13  -8   1    2.20    0.60
  13   8   1    1.80    1.00
  13   8   1    1.30    0.70
  14  -8   1    0.50    0.60
  14  -8   1   -0.10    0.90
  14  -8   1    1.00    0.50
  14   8   1    0.80    0.70
  15  -8   1    0.40    0.50
  15  -8   1   -0.50    0.30
  15   8   1   -0.20    0.50
  15   8   1    0.50    0.50
  16  -8   1    6.40    0.60
  16  -8   1    3.50    0.70
  16   8   1    5.50    0.70
  16   8   1    5.60    0.70
  16  -9  -1    0.30    0.30
  16  -9  -1    0.30    0.40
  16   9  -1    0.40    0.40
  16   9  -1    0.40    0.40
  15  -9  -1    1.40    0.50
  15  -9  -1    0.30    0.60
  15  -9  -1    1.00    0.50
  15   9  -1    1.10    0.60
  15   9  -1    1.10    0.50
  14  -9  -1    0.50    0.70
  14  -9  -1    0.30    0.50
  14  -9  -1    1.20    0.50
  14   9  -1    1.80    0.80
  14   9  -1    0.30    0.60
  14   9  -1    0.50    0.60
  13  -9  -1    1.70    0.60
  13  -9  -1    1.50    0.60
  13  -9  -1    1.80    0.70
  13   9  -1    0.60    0.70
  13   9  -1    2.20    0.80
  13   9  -1    1.60    0.70
  12  -9  -1   16.00    1.30
  12  -9  -1   15.80    1.20
  12  -9  -1   16.40    1.10
  12   9  -1   17.20    1.50
  12   9  -1   16.00    1.50
  12   9  -1   14.80    1.40
  11  -9  -1    4.20    0.90
  11  -9  -1    2.00    0.80
  11  -9  -1    2.00    0.60
  11   9  -1    2.00    0.90
  11   9  -1    2.00    0.80
  11   9  -1    4.00    1.10
  10  -9  -1    0.50    0.50
  10  -9  -1    0.70    0.80
  10  -9  -1    0.60    0.60
  10   9  -1    0.90    0.60
  10   9  -1   -0.50    0.80
  10   9  -1    0.80    0.90
  -9  -9   1   -0.40    1.30
   9  -9  -1    2.30    0.60
  -9   9   1    4.50    1.40
   9   9  -1    2.60    0.80
  -8  -9   1  304.47   12.00
   8  -9  -1  289.77   11.30
   8   9  -1  308.37   11.40
  -8   9   1  295.87   11.80
   7  -9  -1    2.10    0.40
  -7  -9   1    1.90    0.80
  -7   9   1    2.00    0.70
   7   9  -1    2.90    0.60
   6  -9  -1    4.50    0.50
  -6  -9   1    4.90    1.00
   6   9  -1    4.30    0.70
  -6   9   1    5.70    0.90
   5  -9  -1  164.88    6.30
  -5  -9   1  167.48    6.60
  -5   9   1  169.28    6.50
   5   9  -1  163.48    6.40
   4  -9  -1  296.07   11.30
  -4  -9   1  295.67   11.30
  -4   9   1  300.97   11.20
  -3  -9   1  539.35   20.30
   3  -9  -1  540.05   20.30
   3   9  -1  527.45   20.40
  -3   9   1  573.44   20.20
   2  -9  -1   23.30    1.10
  -2  -9   1   24.00    1.10
   2   9  -1   23.70    1.20
  -2   9   1   25.30    1.00
   1  -9  -1  171.18    6.50
  -1  -9   1  176.38    6.50
  -1   9   1  172.08    6.40
   1   9  -1  172.58    6.50
   0  -9  -1    0.20    0.20
   0   9  -1    0.50    0.20
   0   9   1    0.70    0.20
  -1  -9  -1   29.40    1.30
  -1  -9  -1   33.40    1.40
  -2  -9  -1    4.10    0.60
  -2  -9  -1    4.10    0.50
  -2   9  -1    4.40    0.30
  -2   9  -1    4.50    0.30
  -3  -9  -1    0.60    0.30
  -3   9  -1    0.60    0.30
  -3   9  -1    0.50    0.30
  -4  -9  -1   83.29    3.60
   4  -9   1   78.99    3.30
  -4   9  -1   90.39    3.50
  -4   9  -1   87.19    3.50
   5  -9   1   75.99    3.00
  -5  -9  -1   72.79    3.30
  -5   9  -1   76.69    3.20
  -6  -9  -1    1.30    0.70
   6  -9   1    1.20    0.40
  -6   9  -1    0.90    0.60
   6   9   1    0.80    0.50
  -7  -9  -1   46.00    2.70
   7  -9   1   43.40    1.90
  -7   9  -1   44.30    2.60
   7   9   1   45.20    2.00
   8  -9   1    7.50    0.70
  -8  -9  -1    7.20    2.10
  -8   9  -1    9.60    2.00
   9  -9   1   21.10    1.40
   9  -9   1   23.80    1.20
   9   9   1   22.00    1.40
   9   9   1   24.10    2.00
  -9   9  -1   16.30    3.00
  10  -9   1    3.40    0.90
  10  -9   1    3.90    0.70
  10  -9   1    1.80    0.90
  10   9   1    2.00    1.00
  10   9   1    2.90    0.80
  10   9   1    1.90    0.90
  11  -9   1    1.50    0.60
  11  -9   1    1.80    0.80
  11  -9   1    1.70    0.50
  11   9   1    1.90    0.90
  11   9   1    2.20    0.90
  11   9   1    0.60    0.80
  12  -9   1    0.90    0.60
  12  -9   1    0.70    0.50
  12  -9   1    0.80    0.70
  12   9   1    2.20    0.80
  12   9   1    0.50    0.80
  13  -9   1    0.40    0.60
  13  -9   1    0.30    0.50
  13  -9   1   -0.40    0.50
  13   9   1   -0.20    0.70
  13   9   1    0.80    0.70
  14  -9   1   -0.60    0.60
  14  -9   1   -0.30    0.50
  14  -9   1   -0.10    0.60
  14   9   1    1.00    0.60
  14   9   1    0.10    0.60
  15  -9   1    0.90    0.40
  15  -9   1    0.20    0.50
  15   9   1    0.50    0.50
  15   9   1    0.50    0.50
  16  -9   1    0.10    0.40
  16  -9   1    0.00    0.40
  16   9   1    0.60    0.50
  16   9   1    0.10    0.40
  16 -10  -1   -0.20    0.30
  16 -10  -1   -0.10    0.40
  16  10  -1    0.20    0.40
  16  10  -1   -0.40    0.40
  15 -10  -1    0.10    0.40
  15 -10  -1    0.40    0.60
  15 -10  -1   -0.40    0.40
  15  10  -1    0.00    0.40
  15  10  -1   -0.10    0.50
  14 -10  -1    8.40    0.90
  14 -10  -1    9.30    0.90
  14  10  -1    8.60    1.10
  14  10  -1    6.10    1.40
  14  10  -1    8.20    1.10
  13 -10  -1   -0.10    0.50
  13 -10  -1   -0.30    0.60
  13 -10  -1    0.40    0.50
  13  10  -1    1.30    0.80
  13  10  -1   -1.00    0.80
  13  10  -1    0.20    0.70
  12 -10  -1    1.20    0.70
  12 -10  -1    1.40    0.60
  12 -10  -1    1.20    0.50
  12  10  -1    1.80    0.80
  12  10  -1    0.10    0.80
  12  10  -1    0.50    0.80
  11 -10  -1    1.90    0.60
  11 -10  -1    2.70    0.80
  11 -10  -1    1.80    0.90
  11  10  -1    0.60    0.70
  11  10  -1    1.20    0.70
  11  10  -1    2.50    0.90
  10 -10  -1   16.20    1.10
  10 -10  -1   15.10    1.40
  10 -10  -1   16.40    1.20
  10  10  -1   15.30    1.60
  10  10  -1   15.10    1.20
  10  10  -1   14.30    1.50
   9 -10  -1    9.90    0.80
  -9 -10   1    7.60    1.80
   9  10  -1   11.50    1.00
  -9  10   1    8.10    1.60
  -8 -10   1   32.40    2.40
   8 -10  -1   30.90    1.50
  -8  10   1   30.10    2.30
   8  10  -1   30.50    1.60
  -7 -10   1   27.50    1.90
   7 -10  -1   24.40    1.20
   7  10  -1   25.90    1.40
  -7  10   1   25.40    1.80
  -6 -10   1    1.20    0.60
   6 -10  -1    1.70    0.40
  -6  10   1    1.30    0.50
   6  10  -1    1.80    0.50
  -5 -10   1   30.00    1.60
   5 -10  -1   29.60    1.30
  -5  10   1   30.20    1.50
   5  10  -1   27.90    1.40
  -4 -10   1   72.29    2.90
   4 -10  -1   57.69    2.80
   4 -10  -1   68.19    2.80
   3 -10  -1  221.28    8.30
  -3 -10   1  217.98    8.40
   3  10  -1  197.88    8.50
  -3  10   1  241.28    8.30
   2 -10  -1  335.67   13.00
  -2 -10   1  362.86   13.10
  -2  10   1  346.77   13.00
   2  10  -1  352.56   13.10
   1 -10  -1   23.10    1.00
  -1 -10   1   24.80    1.00
  -1  10   1   24.50    1.00
   1  10  -1   23.50    1.10
   0 -10  -1  278.27   10.60
   0  10   1  291.97   10.60
  -1 -10  -1  149.59    5.50
  -1 -10  -1  139.19    5.50
  -2 -10  -1   59.49    2.50
  -2 -10  -1   55.99    2.70
  -2  10  -1   66.59    2.40
  -2  10  -1   63.89    2.30
  -3 -10  -1   -0.20    0.30
  -3  10  -1    0.40    0.20
  -3  10  -1    0.40    0.20
  -4 -10  -1    2.80    0.70
   4 -10   1    2.40    0.40
  -4  10  -1    2.60    0.70
   5 -10   1    1.70    0.40
  -5 -10  -1    0.60    0.50
  -5  10  -1    1.90    0.50
   6 -10   1   61.19    2.40
  -6 -10  -1   58.09    2.90
   6  10   1   54.49    2.40
  -6  10  -1   58.39    2.80
  -7 -10  -1  176.88    7.50
   7 -10   1  173.68    6.80
  -7  10  -1  183.58    7.30
   7  10   1  179.68    6.90
  -8 -10  -1   90.69    4.70
   8 -10   1   96.29    3.70
   8  10   1   93.39    3.80
  -8  10  -1   89.09    4.50
   9 -10   1   32.00    1.70
   9 -10   1   35.10    1.90
   9  10   1   33.00    2.00
   9  10   1   31.00    2.20
   9  10   1   32.90    1.70
  10 -10   1    6.00    1.00
  10 -10   1    6.10    1.30
  10 -10   1    6.00    0.80
  10  10   1    5.50    1.30
  10  10   1    5.80    1.40
  10  10   1    7.00    1.10
  11 -10   1   41.00    2.20
  11 -10   1   41.20    2.00
  11 -10   1   40.30    1.90
  11  10   1   39.40    2.20
  11  10   1   38.50    2.30
  12 -10   1    4.10    0.90
  12 -10   1    4.20    0.90
  12 -10   1    4.20    1.20
  12  10   1    3.20    0.90
  12  10   1    5.60    1.20
  13 -10   1   -0.10    0.60
  13 -10   1    0.00    0.50
  13 -10   1    0.20    0.50
  13  10   1    0.20    0.80
  13  10   1    0.10    0.60
  14 -10   1   -0.20    0.60
  14 -10   1   -0.20    0.60
  14 -10   1    0.80    0.60
  14  10   1   -0.60    0.50
  15 -10   1    0.80    0.40
  15 -10   1    0.50    0.50
  15  10   1    0.90    0.50
  15  10   1    1.20    0.60
  16 -10   1    0.00    0.40
  16 -10   1   -0.10    0.40
  16  10   1    0.20    0.50
  16  10   1    0.10    0.40
  16 -11  -1    3.10    0.70
  16 -11  -1    2.80    0.60
  16  11  -1    2.90    0.70
  15 -11  -1   -0.50    0.60
  15 -11  -1    0.00    0.40
  15 -11  -1   -0.70    0.40
  15  11  -1   -0.40    0.50
  15  11  -1    0.50    0.50
  14 -11  -1    0.40    0.50
  14 -11  -1    0.40    0.50
  14 -11  -1    0.60    0.60
  14  11  -1    0.80    0.70
  14  11  -1    1.00    0.60
  14  11  -1   -0.90    1.10
  13 -11  -1    0.10    0.50
  13 -11  -1    0.80    0.50
  13 -11  -1    0.60    0.60
  13  11  -1    0.90    0.80
  13  11  -1   -0.20    0.70
  13  11  -1   -0.80    0.60
  12 -11  -1   12.90    1.00
  12 -11  -1   13.30    1.30
  12  11  -1   11.30    1.30
  12  11  -1   11.50    1.30
  12  11  -1   10.90    1.40
  11 -11  -1   49.50    2.30
  11 -11  -1   49.90    2.30
  11 -11  -1   49.80    2.50
  11  11  -1   49.20    2.50
  11  11  -1   51.09    2.60
  10 -11  -1   86.19    3.50
  10 -11  -1   78.29    3.60
  10 -11  -1   82.59    3.50
  10  11  -1   86.69    3.60
  10  11  -1   82.99    3.70
  10  11  -1   82.19    3.80
   9 -11  -1   20.20    1.20
   9 -11  -1   19.70    1.30
   9  11  -1   20.40    1.30
   9  11  -1   19.10    1.70
  -8 -11   1   75.39    3.90
   8 -11  -1   80.99    3.20
  -8  11   1   73.59    3.80
   8  11  -1   78.09    3.30
  -7 -11   1   19.90    1.70
   7 -11  -1   16.30    0.90
   7  11  -1   17.40    1.10
  -7  11   1   17.60    1.50
  -6 -11   1   21.20    1.70
   6 -11  -1   21.60    1.10
  -6  11   1   20.90    1.40
   6  11  -1   21.20    1.20
  -5 -11   1    6.70    0.90
   5 -11  -1    5.80    0.50
   5  11  -1    5.40    0.70
  -5  11   1    6.60    0.80
   4 -11  -1   20.60    1.20
   4 -11  -1   20.00    1.00
  -4 -11   1   20.80    1.30
  -4  11   1   23.10    1.10
  -3 -11   1    2.60    0.60
   3 -11  -1    2.40    0.50
  -3  11   1    2.30    0.30
  -2 -11   1  481.35   17.20
   2 -11  -1  439.56   17.00
   2  11  -1  455.95   17.20
  -2  11   1  464.05   17.00
   1 -11  -1   41.20    1.60
  -1 -11   1   42.40    1.70
  -1  11   1   42.50    1.60
   1  11  -1   42.00    1.70
   0 -11  -1  289.47   11.50
   0 -11  -1  318.77   11.50
   0  11   1  320.37   11.50
  -1 -11  -1    4.10    0.50
  -1 -11  -1    5.10    0.40
  -2 -11  -1  281.87   10.30
  -2 -11  -1  264.77   10.30
  -2  11  -1  271.87   10.10
  -3 -11  -1  143.09    5.90
  -3  11  -1  157.68    5.70
  -3  11  -1  153.08    5.70
  -4 -11  -1   33.10    1.80
   4 -11   1   36.00    1.50
  -4  11  -1   36.30    1.70
  -4  11  -1   37.90    1.70
   5 -11   1   26.20    1.20
  -5 -11  -1   26.50    1.60
  -5  11  -1   26.60    1.50
  -6 -11  -1    9.00    1.60
   6 -11   1   12.80    0.70
   6  11   1   11.70    0.90
  -6  11  -1   10.50    1.30
  -7 -11  -1    6.80    1.50
   7 -11   1    3.60    0.50
   7  11   1    3.40    0.80
  -7  11  -1    2.80    0.90
   8 -11   1    0.60    0.40
  -8 -11  -1   -1.60    1.00
   8  11   1    1.60    0.60
  -8  11  -1   -1.10    1.10
   9 -11   1  123.59    4.60
   9 -11   1  115.69    4.70
   9  11   1  112.69    5.00
   9  11   1  109.99    4.90
   9  11   1  118.29    4.70
  10 -11   1   18.10    1.30
  10 -11   1   18.90    1.10
  10 -11   1   17.60    1.60
  10  11   1   17.10    1.50
  10  11   1   18.70    1.70
  10  11   1   17.20    1.50
  11 -11   1    0.60    0.90
  11 -11   1    0.40    0.80
  11 -11   1    0.20    0.40
  11  11   1    0.40    0.90
  11  11   1    1.50    0.90
  12 -11   1   -0.50    0.50
  12 -11   1    0.00    0.50
  12 -11   1    0.20    0.70
  12  11   1    1.10    0.80
  12  11   1   -0.40    0.80
  13 -11   1    0.60    0.70
  13 -11   1   -0.10    0.50
  13 -11   1   -0.50    0.50
  13  11   1   -0.60    0.70
  13  11   1    0.60    0.70
  14 -11   1    1.90    0.70
  14 -11   1    3.40    0.60
  14 -11   1    2.10    0.60
  14  11   1    1.90    0.60
  14  11   1    2.60    0.70
  15 -11   1    2.40    0.50
  15 -11   1    2.20    0.70
  15  11   1    1.60    0.60
  15  11   1    2.30    0.50
  16 -11   1    1.10    0.40
  16 -11   1    1.00    0.50
  16  11   1    1.20    0.50
  16  11   1    0.80    0.50
  16 -12  -1    2.40    0.60
  16 -12  -1    2.60    0.50
  16  12  -1    2.30    0.70
  15 -12  -1   -0.70    0.60
  15 -12  -1    0.50    0.50
  15 -12  -1    0.60    0.40
  15  12  -1    1.20    0.50
  15  12  -1    0.00    0.50
  14 -12  -1    7.00    0.90
  14 -12  -1    6.80    0.90
  14 -12  -1    7.60    0.80
  14  12  -1    7.10    1.50
  14  12  -1    8.40    1.20
  13 -12  -1   11.90    1.20
  13 -12  -1   13.60    1.00
  13 -12  -1   12.70    1.10
  13  12  -1   13.10    1.50
  13  12  -1   14.10    1.40
  13  12  -1   15.20    1.40
  12 -12  -1    3.20    1.00
  12 -12  -1    5.00    0.80
  12 -12  -1    4.10    0.80
  12  12  -1    2.60    0.80
  12  12  -1    2.30    0.80
  12  12  -1    4.00    1.10
  11 -12  -1    0.80    0.70
  11 -12  -1    0.70    0.50
  11 -12  -1    0.80    0.50
  11  12  -1    1.30    0.90
  11  12  -1    0.40    0.80
  11  12  -1    1.60    0.70
  10 -12  -1    6.40    0.80
  10 -12  -1    5.30    1.20
  10 -12  -1    4.50    0.90
  10  12  -1    5.20    1.40
  10  12  -1    4.60    1.00
  10  12  -1    3.30    1.00
   9 -12  -1   28.90    1.60
   9 -12  -1   30.00    1.50
   9  12  -1   30.90    1.60
   9  12  -1   29.20    2.00
   8 -12  -1   62.09    2.60
  -8 -12   1   62.09    3.50
  -8  12   1   56.19    3.30
   8  12  -1   63.29    2.70
   7 -12  -1    2.10    0.40
  -7 -12   1    5.60    1.50
  -7  12   1    2.50    0.80
   7  12  -1    2.50    0.70
   6 -12  -1   64.59    2.60
  -6 -12   1   66.29    3.20
  -6  12   1   64.29    2.90
   6  12  -1   67.19    2.80
   5 -12  -1   12.20    0.70
  -5 -12   1   11.70    1.20
  -5  12   1   12.60    0.90
   5  12  -1   11.70    0.90
   4 -12  -1  272.47   10.40
  -4 -12   1  271.77   10.50
   4 -12  -1  267.57   10.30
   4  12  -1  261.77   10.40
  -4  12   1  302.17   10.40
   3 -12  -1    0.50    0.30
  -3 -12   1    0.20    0.30
  -3  12   1    0.00    0.20
   2 -12  -1   17.50    0.80
  -2 -12   1   18.70    0.90
   2  12  -1   16.50    1.00
  -2  12   1   16.40    0.70
  -1 -12   1    0.60    0.20
  -1 -12   1    0.90    0.20
  -1  12   1    1.10    0.20
   0 -12  -1  628.24   22.60
   0 -12  -1  592.04   22.60
  -1 -12  -1   20.10    1.00
  -1 -12  -1   23.90    1.10
  -2 -12  -1   48.10    2.20
  -2 -12  -1   52.89    2.20
  -3 -12  -1    4.00    0.70
   3 -12   1    2.20    0.40
  -3  12  -1    2.20    0.40
  -3  12  -1    2.80    0.40
   4 -12   1  155.68    6.10
  -4 -12  -1  156.78    6.40
  -4  12  -1  176.08    6.20
  -4  12  -1  152.98    6.10
   5 -12   1   11.10    0.70
  -5 -12  -1   12.20    1.20
   5  12   1   10.90    0.90
  -5  12  -1   11.40    1.00
  -6 -12  -1   67.09    3.30
   6 -12   1   69.19    2.70
   6  12   1   65.99    2.80
  -6  12  -1   64.19    3.00
  -7 -12  -1   20.40    2.20
   7 -12   1   19.60    1.10
  -7  12  -1   21.20    1.90
   7  12   1   20.10    1.30
   8 -12   1   16.60    1.00
  -8 -12  -1   15.80    2.40
   8  12   1   16.40    1.20
   9 -12   1   47.70    2.20
   9 -12   1   49.60    2.10
   9 -12   1   48.30    2.60
   9  12   1   44.30    2.50
   9  12   1   49.60    2.30
   9  12   1   44.70    2.60
  10 -12   1    0.40    0.80
  10 -12   1    0.00    0.60
  10 -12   1   -0.10    0.40
  10  12   1    1.00    1.00
  10  12   1    0.60    0.80
  10  12   1   -0.30    0.80
  11 -12   1    2.20    0.60
  11 -12   1    2.00    0.50
  11 -12   1    1.60    1.30
  11  12   1    1.50    1.10
  11  12   1    2.60    0.90
  12 -12   1    0.00    0.50
  12 -12   1    0.80    0.70
  12 -12   1    0.40    0.50
  12  12   1    0.10    0.80
  12  12   1    0.80    0.80
  13 -12   1    9.30    1.00
  13 -12   1    7.60    1.10
  13 -12   1   10.90    1.00
  13  12   1    9.90    1.20
  13  12   1   10.10    1.30
  14 -12   1    0.20    0.60
  14 -12   1    0.30    0.40
  14 -12   1    0.60    0.60
  14  12   1   -0.40    0.50
  14  12   1    0.40    0.60
  15 -12   1   -0.40    0.50
  15 -12   1    0.20    0.30
  15  12   1    0.50    0.50
  15  12   1    0.70    0.50
  16 -12   1    0.10    0.30
  16 -12   1   -0.90    0.50
  16  12   1    0.10    0.40
  16  12   1    0.30    0.50
  16 -13  -1    2.90    0.50
 -16  13   1    2.80    0.70
  16  13  -1    2.60    0.70
  15 -13  -1    0.20    0.40
  15 -13  -1   -0.70    0.40
  15 -13  -1   -0.40    0.60
  15  13  -1    0.40    0.50
  15  13  -1    0.20    0.50
  14 -13  -1    5.70    0.90
  14 -13  -1    5.90    0.90
  14 -13  -1    7.10    0.80
  14  13  -1    4.60    1.00
  14  13  -1    5.20    1.10
  13 -13  -1    1.30    0.60
  13 -13  -1    2.20    0.60
  13 -13  -1    1.80    0.60
  13  13  -1    1.00    0.80
  13  13  -1    0.30    0.70
  13  13  -1    5.00    1.30
  12 -13  -1    0.10    0.60
  12 -13  -1    0.40    0.50
  12 -13  -1    0.30    0.50
  12  13  -1   -0.30    0.80
  12  13  -1    0.40    0.80
  12  13  -1    0.80    0.80
  11 -13  -1   19.30    1.20
  11 -13  -1   16.20    1.40
  11 -13  -1   18.20    1.40
  11  13  -1   20.70    1.80
  11  13  -1   19.70    1.50
  11  13  -1   19.20    1.70
  10 -13  -1    0.00    0.60
  10 -13  -1    1.20    0.80
  10 -13  -1    1.10    0.80
  10 -13  -1    0.00    0.40
  10  13  -1    1.90    0.90
  10  13  -1    1.20    0.90
  10  13  -1   -0.40    0.60
   9 -13  -1   12.20    1.00
   9 -13  -1   12.10    0.90
   9 -13  -1   13.00    1.70
   9  13  -1   12.80    1.50
   9  13  -1   13.70    1.10
   8 -13  -1    4.40    0.60
  -8 -13   1    2.60    1.20
   8  13  -1    4.60    0.80
   7 -13  -1   10.60    0.80
  -7 -13   1   12.80    1.80
  -7  13   1   10.70    1.40
   7  13  -1    9.90    1.10
   6 -13  -1  351.46   13.00
  -6 -13   1  346.47   13.50
  -6  13   1  349.47   13.20
   6  13  -1  344.87   13.10
  -5 -13   1   35.10    2.00
   5 -13  -1   37.20    1.60
  -5  13   1   36.70    1.70
   5  13  -1   34.50    1.70
   4 -13  -1   -0.40    0.50
  -4 -13   1    0.10    0.40
   4 -13  -1    0.30    0.30
  -4  13   1   -0.10    0.30
   4  13  -1   -0.40    0.40
   3 -13  -1   22.20    1.00
  -3 -13   1   23.50    1.20
   3 -13  -1   18.60    1.00
  -3  13   1   22.80    1.00
   2 -13  -1   48.80    2.00
  -2 -13   1   51.39    2.10
  -2 -13   1   49.30    2.20
  -2  13   1   53.29    1.90
  -1 -13   1  221.28    8.60
  -1 -13   1  228.08    8.60
   1 -13  -1  220.18    8.60
   1 -13  -1  239.58    8.60
  -1  13   1  248.28    8.60
   0 -13  -1   29.90    1.20
   0 -13  -1   28.80    1.20
  -1 -13  -1  129.69    4.80
  -1 -13  -1  116.89    4.70
  -2 -13  -1    0.50    0.40
  -2 -13  -1    0.60    0.30
  -3 -13  -1   11.30    0.90
   3 -13   1   11.00    0.70
  -3  13  -1   11.00    0.60
  -3  13  -1   13.70    0.60
  -4 -13  -1    1.60    0.60
   4 -13   1    1.80    0.40
  -4  13  -1    3.70    0.70
  -4  13  -1    2.20    0.60
  -5 -13  -1   14.30    1.30
   5 -13   1   11.50    0.70
   5  13   1   11.40    1.00
  -5  13  -1   12.00    1.00
  -6 -13  -1   13.10    1.60
   6 -13   1   11.60    0.70
   6  13   1   13.00    1.00
  -6  13  -1   12.00    1.30
   7 -13   1   27.60    1.30
  -7 -13  -1   26.80    2.50
   7  13   1   27.10    1.50
  -8 -13  -1    9.10    2.50
   8 -13   1    4.60    0.60
   8  13   1    6.60    1.00
   9 -13   1    9.10    1.00
   9 -13   1    8.10    1.70
   9 -13   1    8.90    0.80
   9  13   1    7.90    1.30
   9  13   1    5.40    1.50
   9  13   1    5.50    1.10
  10 -13   1    3.10    0.80
  10 -13   1    4.10    0.70
  10 -13   1    3.70    1.00
  10  13   1    2.00    0.80
  10  13   1    2.20    1.00
  11 -13   1    9.90    1.00
  11 -13   1    8.70    0.80
  11 -13   1    8.10    1.30
  11  13   1    9.70    1.40
  11  13   1    7.10    1.30
  12 -13   1    5.10    0.80
  12 -13   1    6.40    1.10
  12 -13   1    4.60    0.80
  12  13   1    3.80    1.00
  12  13   1    5.30    1.20
  13 -13   1   -0.20    0.50
  13 -13   1   -0.30    0.60
  13 -13   1   -0.50    0.40
  13  13   1    0.70    0.70
  13  13   1    1.80    0.80
  14 -13   1    1.50    0.50
  14 -13   1    1.70    0.60
  14 -13   1    0.90    0.60
  14  13   1    1.80    0.60
  14  13   1    1.20    0.70
  15 -13   1    1.20    0.50
  15 -13   1    1.60    0.40
  15  13   1    3.20    0.80
  15  13   1    3.00    0.70
  16 -13   1    8.30    0.60
  16  13   1    8.30    1.00
  16 -14  -1   -0.10    0.30
  16  14  -1    0.00    0.50
  16  14  -1    0.70    0.40
 -16  14   1   -0.10    0.50
  15 -14  -1    0.60    0.40
  15 -14  -1    0.80    0.50
  15 -14  -1    0.20    0.60
  15  14  -1   -0.10    0.50
  15  14  -1    0.80    0.50
  14 -14  -1    0.90    0.50
  14 -14  -1    0.70    0.50
  14 -14  -1    0.40    0.50
  14  14  -1    0.50    0.60
  14  14  -1    1.00    0.60
  13 -14  -1    0.90    0.60
  13 -14  -1    0.40    0.50
  13 -14  -1    1.60    0.60
  13  14  -1   -1.50    0.70
  13  14  -1    0.30    0.70
  13  14  -1    2.00    1.00
  12 -14  -1    2.80    0.70
  12 -14  -1    2.30    0.60
  12 -14  -1    3.20    0.80
  12  14  -1    4.10    1.20
  12  14  -1    1.90    0.80
  12  14  -1    2.30    0.90
  11 -14  -1   -0.10    0.50
  11 -14  -1    0.40    1.20
  11 -14  -1    0.10    0.50
  11  14  -1   -0.40    1.00
  11  14  -1    0.40    0.70
  11  14  -1    1.00    0.80
  10 -14  -1    3.40    0.70
  10 -14  -1    3.10    0.80
  10 -14  -1    5.20    1.10
  10 -14  -1    3.30    0.80
  10  14  -1    4.10    1.00
  10  14  -1    4.40    0.80
  10  14  -1    2.30    1.10
   9 -14  -1   -0.50    0.90
   9 -14  -1    0.30    0.40
   9 -14  -1    0.30    0.70
   9 -14  -1    0.50    0.60
   9  14  -1    0.10    0.60
   9  14  -1    0.60    0.90
   9  14  -1    0.60    1.10
  -8 -14   1   34.30    2.90
   8 -14  -1   36.40    1.70
   8  14  -1   35.70    1.80
   7 -14  -1   68.19    2.80
  -7 -14   1   69.99    3.50
   7  14  -1   65.49    2.90
  -6 -14   1   57.79    3.80
   6 -14  -1   69.79    2.70
   6  14  -1   71.29    2.90
  -6  14   1   70.09    3.00
   5 -14  -1    4.10    0.50
  -5 -14   1    2.60    0.60
   5  14  -1    3.30    0.70
  -5  14   1    3.60    0.70
  -4 -14   1   41.50    2.00
   4 -14  -1   40.10    1.70
  -4  14   1   45.80    1.80
   4  14  -1   41.20    1.90
  -3 -14   1    3.20    0.60
   3 -14  -1    3.50    0.40
   3 -14  -1    3.00    0.50
  -3  14   1    4.00    0.40
   3  14  -1    2.50    0.60
  -2 -14   1  208.98    7.60
  -2 -14   1  190.18    7.60
  -1 -14   1  426.16   15.30
  -1 -14   1  401.76   15.40
   0 -14  -1  351.26   13.60
   0 -14  -1  382.76   13.60
  -1 -14  -1  226.28    9.10
  -1 -14  -1  258.57    9.10
   2 -14   1   56.09    2.30
  -2 -14  -1   63.29    2.50
  -2 -14  -1   54.39    2.50
  -3 -14  -1   28.80    1.50
   3 -14   1   25.60    1.20
  -4 -14  -1   96.39    4.30
   4 -14   1   99.69    3.90
  -4  14  -1  108.29    4.00
   5 -14   1   78.09    3.00
  -5 -14  -1   75.69    3.50
   5  14   1   70.39    3.10
  -5  14  -1   75.79    3.10
   6 -14   1  153.48    5.70
  -6 -14  -1  148.89    6.30
   6  14   1  144.19    5.80
  -7 -14  -1   41.00    2.90
   7 -14   1   41.20    1.80
   7  14   1   39.50    2.00
   8 -14   1    3.40    0.60
  -8 -14  -1    5.40    1.60
   8 -14   1    3.60    1.00
   8  14   1    3.60    1.00
   9 -14   1   19.10    1.30
   9 -14   1   16.10    1.90
   9 -14   1   22.10    1.30
   9  14   1   17.40    1.50
   9  14   1   20.10    1.80
   9  14   1   18.10    1.90
  10 -14   1    1.50    0.70
  10 -14   1    1.30    0.90
  10 -14   1    1.30    0.60
  10  14   1    0.80    1.00
  10  14   1    2.50    0.90
  11 -14   1   10.50    1.00
  11 -14   1   10.10    1.40
  11 -14   1    9.90    0.90
  11  14   1   10.60    1.40
  11  14   1   11.60    1.40
  12 -14   1    8.40    1.20
  12 -14   1    5.90    0.90
  12 -14   1    6.80    0.90
  12  14   1    5.90    1.20
  12  14   1    9.30    1.40
  13 -14   1    0.30    0.60
  13 -14   1    0.00    0.60
  13 -14   1    0.50    0.50
  13  14   1    1.00    0.70
  13  14   1    0.90    0.80
  14 -14   1   -0.10    0.60
  14 -14   1    0.60    0.40
  14 -14   1    0.70    0.50
  14  14   1    0.20    0.60
  14  14   1    0.90    0.60
  15 -14   1    6.00    0.60
  15  14   1    7.70    0.90
  15  14   1    6.00    0.90
  16 -14   1    0.00    0.30
  16  14   1    0.00    0.50
  16 -15  -1    0.90    0.40
  16  15  -1    1.00    0.50
  16  15  -1    0.10    0.40
 -16  15   1    0.50    0.50
  15 -15  -1    2.90    0.70
  15 -15  -1    2.70    0.60
  15  15  -1    2.60    0.80
  15  15  -1    4.30    0.90
  14 -15  -1    0.90    0.40
  14 -15  -1    3.10    0.80
  14 -15  -1    1.40    0.60
  14  15  -1    0.70    0.60
  14  15  -1    3.80    0.90
  13 -15  -1    3.80    0.90
  13 -15  -1    2.60    0.80
  13 -15  -1    3.10    0.80
  13  15  -1    3.80    1.10
  13  15  -1    2.60    0.80
  12 -15  -1    4.30    1.00
  12 -15  -1    5.40    0.90
  12 -15  -1    6.10    1.30
  12  15  -1    6.10    1.40
  12  15  -1    6.60    1.30
  12  15  -1    5.20    1.30
  11 -15  -1    1.10    0.60
  11 -15  -1    1.00    0.80
  11 -15  -1    1.50    0.80
  11 -15  -1    1.50    0.50
  11  15  -1    2.40    0.80
  11  15  -1    2.00    0.90
  11  15  -1    2.50    0.90
  10 -15  -1   -0.80    0.70
  10 -15  -1   -0.40    0.50
  10 -15  -1   -0.20    0.70
  10 -15  -1   -0.20    0.40
  10  15  -1    1.20    0.90
  10  15  -1   -0.40    1.00
  10  15  -1    1.40    0.70
   9 -15  -1   -0.40    0.60
   9 -15  -1    0.40    0.40
   9 -15  -1    0.20    0.60
   9 -15  -1    0.40    0.90
   9  15  -1   -0.40    0.50
   9  15  -1    1.90    0.90
   9  15  -1    0.20    1.10
  -8 -15   1    3.10    1.40
   8 -15  -1    1.80    0.60
  -7 -15   1   14.30    2.00
   7 -15  -1   17.40    1.00
   7  15  -1   18.50    1.20
   6 -15  -1    5.10    0.50
  -6 -15   1    6.10    1.30
   6  15  -1    4.90    0.80
   5 -15  -1   22.80    1.10
  -5 -15   1   22.80    1.60
  -5  15   1   23.50    1.20
   5  15  -1   21.30    1.20
   4 -15  -1  200.98    7.60
  -4 -15   1  197.28    7.90
  -4  15   1  212.78    7.60
   4  15  -1  194.98    7.70
  -3 -15   1    1.00    0.40
   3 -15  -1    1.50    0.30
  -3  15   1    1.10    0.30
   3  15  -1    1.00    0.50
  -2 -15   1    0.50    0.40
   2 -15  -1    0.70    0.30
  -2 -15   1    0.70    0.40
  -2 -15   1    0.20    0.30
   2  15  -1    0.60    0.40
  -1 -15   1   21.60    1.00
  -1 -15   1   22.70    1.20
  -1 -15   1   23.60    1.00
   0 -15  -1    7.70    0.50
   0 -15  -1    7.50    0.50
   0 -15   1    5.90    0.50
  -1 -15  -1   23.10    1.10
   1 -15   1   19.30    1.00
  -1 -15  -1   19.60    1.10
   2 -15   1  289.47   11.10
  -2 -15  -1  314.47   11.30
  -2 -15  -1  287.97   11.30
  -3 -15  -1   68.99    3.00
   3 -15   1   66.39    2.70
   4 -15   1  134.59    5.00
  -4 -15  -1  133.19    5.40
  -4  15  -1  138.49    5.00
   4  15   1  118.59    5.10
   5 -15   1  184.88    7.00
  -5 -15  -1  194.78    7.50
   5  15   1  172.38    7.00
  -6 -15  -1   29.30    2.20
   6 -15   1   28.40    1.30
   6  15   1   25.10    1.50
  -7 -15  -1   33.00    2.80
   7 -15   1   37.10    1.70
   7  15   1   38.40    1.90
   8 -15   1    1.80    0.50
   8 -15   1    1.80    0.60
  -8 -15  -1    1.00    2.00
   8  15   1    3.30    0.80
   9 -15   1   11.50    1.60
   9 -15   1   12.70    0.90
   9 -15   1   13.00    1.10
   9  15   1    9.20    1.70
   9  15   1   12.80    1.60
  10 -15   1    0.70    0.40
  10 -15   1   -0.20    0.50
  10  15   1    0.30    0.90
  10  15   1    0.20    0.80
  11 -15   1    8.80    1.40
  11 -15   1    9.30    1.00
  11 -15   1   10.00    0.90
  11  15   1   10.60    1.40
  11  15   1    8.40    1.40
  12 -15   1    1.60    0.80
  12 -15   1    1.50    0.60
  12 -15   1    3.30    0.70
  12  15   1    2.60    0.90
  12  15   1    0.90    0.80
  13 -15   1    2.10    0.80
  13 -15   1    4.60    0.80
  13  15   1    4.70    1.10
  13  15   1    4.20    1.20
  14 -15   1    1.10    0.60
  14 -15   1   -0.20    0.60
  14 -15   1    0.80    0.40
  14  15   1    1.70    0.60
  14  15   1    3.30    0.90
  15 -15   1    1.00    0.40
  15  15   1    1.20    0.50
  15  15   1    4.00    1.20
  16 -15   1    0.20    0.30
  16 -16  -1    0.00    0.30
  16  16  -1    0.40    0.40
  15  16  -1    1.70    0.50
  15  16  -1    1.10    0.50
 -15  16   1    0.10    0.50
  14 -16  -1    2.10    0.60
  14 -16  -1    1.30    0.60
  14 -16  -1    1.10    0.50
  14  16  -1    1.90    0.60
  14  16  -1    1.10    0.70
  13 -16  -1    1.40    0.70
  13 -16  -1    1.30    0.50
  13 -16  -1    0.50    0.50
  13  16  -1    0.20    0.80
  13  16  -1   -0.20    0.70
  12 -16  -1    2.50    0.70
  12 -16  -1    0.90    0.50
  12 -16  -1    1.20    0.70
  12  16  -1    1.60    0.90
  12  16  -1    0.40    0.80
  12  16  -1    1.00    1.00
  11 -16  -1    0.20    0.80
  11 -16  -1    2.40    0.60
  11 -16  -1    2.90    0.80
  11 -16  -1    1.60    0.50
  11  16  -1    3.00    1.00
  11  16  -1    1.10    0.90
  11  16  -1    3.20    0.90
  10 -16  -1    5.90    0.90
  10 -16  -1    5.80    1.30
  10 -16  -1    6.20    1.30
  10  16  -1    6.30    1.70
  10  16  -1    7.70    1.40
  10  16  -1    8.10    1.20
   9 -16  -1   -0.20    0.40
   9 -16  -1    0.20    0.60
   9 -16  -1   -0.70    0.50
   9  16  -1   -0.20    0.60
   9  16  -1   -1.00    0.90
   9  16  -1   -0.40    1.20
   8 -16  -1   13.40    0.90
  -8 -16   1    7.40    2.60
   8 -16  -1   15.30    1.10
   8  16  -1   14.40    1.20
   8  16  -1   11.70    1.60
   7 -16  -1   72.19    2.90
  -7 -16   1   73.99    3.80
   7  16  -1   69.49    3.10
   6 -16  -1  273.97   10.00
  -6 -16   1  252.37   10.50
   6  16  -1  269.27   10.10
  -5 -16   1   83.99    3.80
   5 -16  -1   85.99    3.40
   5  16  -1   89.49    3.60
   4 -16  -1    0.30    0.30
  -4 -16   1    0.20    0.50
  -4  16   1    0.40    0.30
   4  16  -1    0.30    0.50
  -3 -16   1    2.70    0.70
   3 -16  -1    2.10    0.40
   3  16  -1    3.30    0.70
   2 -16  -1  113.49    4.40
  -2 -16   1  115.09    4.50
  -2 -16   1  106.09    4.50
  -2 -16   1  130.19    4.50
   2  16  -1  109.39    4.50
  -1 -16   1   12.30    0.80
  -1 -16   1   14.10    0.60
  -1 -16   1   12.70    0.60
   0 -16   1   16.60    0.90
   0 -16  -1   18.30    0.80
   0 -16  -1   19.20    0.80
   1 -16   1   67.99    2.80
  -1 -16  -1   76.49    2.90
  -1 -16  -1   70.19    2.90
  -2 -16  -1  165.18    6.20
   2 -16   1  152.28    6.00
  -3 -16  -1   25.00    1.50
   3 -16   1   24.10    1.10
  -4 -16  -1   43.60    2.20
   4 -16   1   42.30    1.80
   4  16   1   39.50    1.90
   5 -16   1    0.60    0.30
  -5 -16  -1    0.90    0.80
   5  16   1    1.70    0.60
  -6 -16  -1    0.90    1.00
   6 -16   1    0.90    0.40
   6 -16   1    0.80    0.70
   6  16   1    1.30    0.60
  -7 -16  -1    6.90    2.20
   7 -16   1    8.00    0.70
   7  16   1    9.50    1.10
   8 -16   1    5.20    1.30
   8 -16   1    3.30    0.90
   8 -16   1    3.30    0.60
   8  16   1    2.20    0.90
   8  16   1    1.30    1.00
   9 -16   1   17.60    1.60
   9 -16   1   16.40    1.20
   9 -16   1   18.10    1.10
   9  16   1   18.90    1.70
   9  16   1   15.30    1.80
  10 -16   1    9.20    0.90
  10 -16   1    9.40    1.50
  10 -16   1   10.40    1.00
  10  16   1   10.10    1.40
  10  16   1    8.90    1.60
  11 -16   1   20.10    1.30
  11 -16   1   18.70    1.20
  11  16   1   18.90    1.70
  11  16   1   18.60    1.60
  12 -16   1    6.60    0.80
  12 -16   1    7.20    0.90
  12 -16   1    5.90    1.30
  12  16   1    8.40    1.30
  12  16   1    6.30    1.30
  13 -16   1    0.90    0.70
  13 -16   1    0.90    0.60
  13 -16   1    0.40    0.50
  13  16   1    1.10    0.80
  14 -16   1    0.50    0.60
  14 -16   1    0.20    0.40
  14  16   1    1.00    0.60
  14  16   1   -1.00    0.50
  15 -16   1    2.40    0.60
  15  16   1    3.10    0.80
  15  16   1    3.00    0.80
  16 -17  -1    0.20    0.30
  16  17  -1    0.20    0.50
  15 -17  -1    2.60    0.60
  15  17  -1    2.90    0.80
 -15  17   1    3.40    0.90
  14 -17  -1   -0.10    0.50
  14 -17  -1   -0.20    0.50
  14 -17  -1   -0.30    0.40
  14  17  -1   -0.10    0.60
  14  17  -1    0.30    0.60
  13 -17  -1    3.20    0.70
  13 -17  -1    1.70    0.70
  13  17  -1    1.90    0.80
  13  17  -1    2.60    0.80
  12 -17  -1    6.00    1.10
  12 -17  -1    6.20    0.80
  12 -17  -1    5.40    0.80
  12  17  -1    5.90    1.30
  12  17  -1    4.20    1.20
  12  17  -1    2.60    1.10
  11 -17  -1    1.00    0.80
  11 -17  -1    3.10    0.80
  11 -17  -1    1.00    0.70
  11 -17  -1    0.80    0.70
  11  17  -1    1.10    0.90
  11  17  -1    2.00    0.90
  11  17  -1    0.80    0.80
  10 -17  -1    1.80    0.60
  10 -17  -1    0.90    0.60
  10 -17  -1    0.60    0.40
  10 -17  -1    1.50    0.90
  10  17  -1   -0.40    0.90
  10  17  -1    1.80    1.10
   9 -17  -1   10.00    1.00
   9 -17  -1   10.00    0.90
   9 -17  -1    8.70    1.20
   9  17  -1    8.30    1.20
   9  17  -1    8.90    1.50
   8 -17  -1    1.80    0.60
   8 -17  -1    1.30    0.60
  -8 -17   1    1.60    1.90
   8 -17  -1    2.40    0.50
   8  17  -1    3.00    1.10
   8  17  -1    2.60    0.70
  -7 -17   1   11.80    2.10
   7 -17  -1   12.10    0.90
   7  17  -1   11.30    1.10
   6 -17  -1    2.10    0.50
  -6 -17   1    1.50    0.90
   6 -17  -1    3.10    1.10
   6  17  -1    1.80    0.70
  -5 -17   1    0.70    0.70
   5 -17  -1    0.30    0.30
   5  17  -1    1.00    0.50
  -4 -17   1   12.80    1.10
   4 -17  -1   13.00    0.80
   4  17  -1   12.60    1.00
  -3 -17   1  215.08    8.00
   3 -17  -1  201.38    7.80
   3  17  -1  202.68    7.90
  -2 -17   1    2.10    0.60
   2 -17  -1    1.80    0.50
  -2 -17   1    1.90    0.60
   2  17  -1    2.30    0.50
  -1 -17   1    1.10    0.40
   1 -17  -1    0.80    0.30
   0 -17  -1  120.99    4.90
   0 -17   1  133.99    4.90
  -1 -17  -1  117.19    4.40
   1 -17   1  110.29    4.40
   2 -17   1   76.89    3.10
  -2 -17  -1   80.69    3.20
   2  17   1   74.29    3.10
   3 -17   1    8.60    0.60
  -3 -17  -1    8.80    1.10
   3  17   1    8.70    0.90
   4 -17   1    7.00    0.60
  -4 -17  -1    6.70    1.20
   4  17   1    6.20    0.90
   5 -17   1   14.80    1.50
  -5 -17  -1   14.60    1.70
   5 -17   1   13.70    0.80
   5  17   1   15.10    1.20
   6 -17   1    4.90    1.20
   6 -17   1    3.80    0.60
  -6 -17  -1    3.40    1.20
   6  17   1    5.60    1.00
  -7 -17  -1   12.30    2.60
   7 -17   1    9.70    0.70
   7  17   1    9.10    1.20
   8 -17   1   48.30    2.40
   8 -17   1   44.40    2.20
   8 -17   1   43.70    2.40
   8  17   1   54.99    3.30
   8  17   1   43.50    2.50
   9 -17   1   -0.20    0.40
   9 -17   1    0.40    0.60
   9 -17   1    0.10    0.60
   9  17   1   -0.90    0.90
   9  17   1    0.30    1.10
  10 -17   1    2.50    0.70
  10 -17   1    1.90    0.90
  10 -17   1    1.90    0.50
  10  17   1    2.10    1.00
  10  17   1    1.70    1.00
  11 -17   1    1.10    0.50
  11 -17   1    2.00    0.60
  11  17   1    1.20    0.90
  11  17   1    1.50    0.80
  12 -17   1    0.10    0.40
  12 -17   1   -0.40    0.50
  12  17   1   -0.50    0.80
  12  17   1    0.60    0.80
  13 -17   1    0.30    0.60
  13 -17   1    0.80    0.50
  13  17   1    0.70    0.70
  13  17   1    1.00    0.70
  14 -17   1    8.60    1.10
  14  17   1    8.30    1.00
  15 -17   1    0.10    0.30
  15  17   1    1.00    0.50
  15  17   1    0.40    0.50
  15 -18  -1    4.00    0.60
  15  18  -1    3.20    0.80
  14 -18  -1    0.50    0.50
  14 -18  -1    0.80    0.40
  14  18  -1    0.30    0.60
 -14  18   1   -0.30    0.60
  14  18  -1    0.40    0.60
  13 -18  -1    1.40    0.70
  13 -18  -1    0.90    0.50
  13 -18  -1    0.80    0.50
  13  18  -1    2.90    0.90
  13  18  -1    0.60    0.70
  12 -18  -1   13.60    1.10
  12 -18  -1   14.30    1.30
  12 -18  -1   12.90    1.60
  12 -18  -1   14.80    1.10
  12  18  -1   14.40    1.50
  12  18  -1   15.10    1.50
  11 -18  -1    1.00    0.50
  11 -18  -1    0.90    0.60
  11 -18  -1    0.60    0.50
  11 -18  -1   -0.90    1.00
  11  18  -1    0.10    0.90
  11  18  -1    0.80    0.90
  11  18  -1    0.00    1.00
  10 -18  -1    2.00    0.60
  10 -18  -1    2.70    0.80
  10  18  -1    3.30    1.70
  10  18  -1    3.00    1.00
  10  18  -1    3.50    0.90
   9 -18  -1    2.10    0.60
   9 -18  -1    1.30    0.60
   9 -18  -1    0.50    0.40
   9  18  -1    0.20    0.70
   9  18  -1    0.80    0.90
   8 -18  -1    8.30    1.20
   8 -18  -1    7.90    0.90
   8 -18  -1    8.60    0.80
   8  18  -1   10.60    1.60
   8  18  -1    8.80    1.10
   7 -18  -1    1.20    0.70
  -7 -18   1    1.50    1.30
   7 -18  -1    0.80    0.40
   7  18  -1    0.20    0.60
   6 -18  -1   34.50    2.00
   6 -18  -1   37.30    1.60
  -6 -18   1   32.80    2.40
   6  18  -1   38.00    1.90
   5 -18  -1   73.79    3.30
   5 -18  -1   78.79    3.10
  -5 -18   1   78.79    3.60
   5  18  -1   78.19    3.30
  -4 -18   1   38.40    2.00
   4 -18  -1   35.60    1.60
   4  18  -1   37.00    1.80
   3 -18  -1  111.69    4.30
  -3 -18   1  111.49    4.50
   3  18  -1  111.99    4.40
  -2 -18   1   22.50    1.30
   2 -18  -1   24.30    1.20
  -2 -18   1   28.60    1.20
   2  18  -1   23.80    1.30
   1 -18  -1   11.80    0.70
  -1 -18   1   12.60    0.80
   0 -18   1   -0.10    0.30
   0 -18  -1    0.20    0.30
   1 -18   1   34.10    1.50
  -1 -18  -1   33.90    1.50
  -1 -18  -1   30.50    1.50
  -2 -18  -1   80.09    3.30
   2 -18   1   76.89    3.10
   2  18   1   76.59    3.10
  -3 -18  -1    0.90    0.60
   3 -18   1    0.10    0.30
   3  18   1    0.80    0.50
   4 -18   1   17.80    0.90
  -4 -18  -1   19.30    1.60
   4  18   1   17.10    1.20
   5 -18   1   43.40    2.20
   5 -18   1   44.80    1.90
   5  18   1   41.90    2.10
   6 -18   1    9.70    0.80
  -6 -18  -1    8.50    2.00
   6 -18   1   10.00    1.30
   6  18   1    9.90    1.20
   7 -18   1    0.60    0.40
  -7 -18  -1    1.00    1.60
   7 -18   1    0.80    0.60
   7 -18   1    0.70    0.80
   8 -18   1    0.10    0.50
   8 -18   1    0.30    0.60
   8 -18   1    0.70    0.50
   8  18   1    0.40    0.90
   8  18   1    1.90    1.30
   9 -18   1   19.50    1.30
   9 -18   1   20.20    1.20
   9 -18   1   17.80    1.50
   9  18   1   20.20    1.70
   9  18   1   16.90    2.00
  10 -18   1   26.10    1.90
  10 -18   1   26.00    1.50
  10 -18   1   28.60    1.50
  10  18   1   25.40    1.90
  11 -18   1    2.80    0.80
  11 -18   1    4.90    0.80
  11 -18   1    4.00    0.80
  11  18   1    4.30    1.20
  11  18   1    5.30    1.10
  12 -18   1    0.10    0.50
  12 -18   1    0.10    0.50
  12  18   1    0.70    0.80
  12  18   1    0.60    0.90
  13 -18   1    1.00    0.60
  13 -18   1    0.70    0.50
  13  18   1    2.00    0.80
  13  18   1    2.70    0.70
  14 -18   1    0.40    0.70
  14 -18   1    1.00    0.50
  14  18   1   -0.10    0.60
  14  18   1    0.70    0.60
  15 -18   1    0.40    0.30
  15  18   1    0.40    0.50
  15  18   1   -0.10    0.60
  15 -19  -1    0.10    0.30
  15  19  -1    0.30    0.50
  14 -19  -1   -0.20    0.50
  14 -19  -1   -0.50    0.40
  14  19  -1   -0.10    0.70
  14  19  -1   -0.10    0.60
  13 -19  -1   -0.40    0.50
  13 -19  -1    0.90    0.50
  13  19  -1    0.70    1.10
  13  19  -1   -0.60    0.70
  12 -19  -1    0.50    0.50
  12 -19  -1    0.40    0.50
  12 -19  -1    0.60    0.70
  12  19  -1    0.10    0.90
  12  19  -1    1.20    0.80
  11 -19  -1   -0.50    0.50
  11 -19  -1    0.50    0.60
  11 -19  -1    0.40    0.50
  11  19  -1   -1.40    1.50
  11  19  -1    1.00    0.90
  11  19  -1   -0.20    0.80
  10 -19  -1    2.70    0.70
  10 -19  -1    2.40    0.60
  10  19  -1    2.50    1.00
  10  19  -1    0.50    0.80
   9 -19  -1   60.49    2.50
   9 -19  -1   54.39    2.60
   9 -19  -1   54.89    2.70
   9  19  -1   61.59    2.80
   9  19  -1   57.59    3.00
   8 -19  -1    3.70    0.80
   8 -19  -1    4.10    1.10
   8 -19  -1    4.50    0.70
   8  19  -1    3.40    0.80
   8  19  -1    5.20    1.40
   7 -19  -1   19.30    1.60
  -7 -19   1   18.00    2.80
   7 -19  -1   15.90    1.20
   7 -19  -1   20.80    1.10
   7 -19  -1   18.10    1.50
   7  19  -1   19.40    1.40
   7  19  -1   20.50    2.20
   6 -19  -1   32.10    1.50
   6 -19  -1   33.20    1.90
  -6 -19   1   29.40    2.50
   6  19  -1   32.30    1.70
  -5 -19   1   16.60    1.70
   5 -19  -1   17.70    1.30
   5 -19  -1   17.70    1.00
   5  19  -1   18.40    1.80
   4 -19  -1  182.08    7.20
  -4 -19   1  187.68    7.30
   4 -19  -1  182.58    7.00
   4  19  -1  187.28    7.20
  -3 -19   1    0.60    0.60
   3 -19  -1    0.40    0.30
   3  19  -1    0.70    0.50
   2 -19  -1  176.68    6.70
  -2 -19   1  174.88    6.80
   2  19  -1  179.68    6.80
   1 -19  -1   27.90    1.30
  -1 -19   1   29.20    1.40
   0 -19   1  193.68    7.20
   0 -19  -1  187.38    7.20
   1 -19   1  176.18    6.50
  -1 -19  -1  167.08    6.50
   2 -19   1  506.15   19.30
  -2 -19  -1  542.65   19.40
   2  19   1  503.95   19.30
   3 -19   1   77.99    3.20
  -3 -19  -1   84.89    3.60
   3  19   1   78.99    3.30
   4 -19   1    1.00    0.40
  -4 -19  -1    1.30    0.80
   4 -19   1    0.80    0.50
   4  19   1    1.60    0.60
   5 -19   1   23.80    1.60
   5 -19   1   24.60    1.20
  -5 -19  -1   24.90    2.10
   5  19   1   24.60    1.50
   6 -19   1  152.78    6.00
   6 -19   1  156.08    6.20
  -6 -19  -1  153.58    6.80
   7 -19   1   19.30    1.50
   7 -19   1   20.60    1.70
  -7 -19  -1   20.10    3.30
   7 -19   1   20.00    1.30
   7 -19   1   21.50    1.20
   8 -19   1    4.80    1.20
   8 -19   1    6.60    0.80
   8 -19   1    4.50    0.90
   8  19   1    6.10    1.20
   9 -19   1   15.90    1.20
   9 -19   1   14.00    1.10
   9 -19   1   14.70    1.40
   9  19   1   13.20    1.90
   9  19   1   17.00    1.70
  10 -19   1   19.60    1.30
  10 -19   1   22.30    1.70
  10 -19   1   20.20    1.30
  10  19   1   22.10    1.90
  10  19   1   23.20    1.80
  11 -19   1    5.00    0.80
  11 -19   1    4.10    1.30
  11 -19   1    4.60    0.80
  11  19   1    6.30    1.50
  11  19   1    3.70    0.90
  12 -19   1    0.70    0.50
  12 -19   1   -0.10    0.50
  12  19   1    1.90    0.80
  12  19   1   -0.30    0.80
  13 -19   1    0.90    0.60
  13 -19   1    0.70    0.40
  13  19   1    0.50    0.60
  13  19   1   -1.00    0.60
  14 -19   1    8.70    0.70
  14  19   1    9.20    1.00
  15 -19   1    0.00    0.40
  15  19   1    1.50    0.90
  15 -20  -1    0.60    0.30
  15  20  -1    0.80    0.50
  14 -20  -1    0.00    0.40
  14 -20  -1    0.80    0.60
  14  20  -1    0.20    0.60
  13 -20  -1   -0.20    0.50
  13 -20  -1   -0.60    0.50
  13  20  -1    1.00    0.70
  12 -20  -1   23.00    1.40
  12 -20  -1   26.90    1.70
  12 -20  -1   22.10    1.40
  12  20  -1   23.90    1.70
  11 -20  -1    0.70    0.60
  11 -20  -1    0.20    0.50
  11 -20  -1    0.50    0.80
  11  20  -1    0.00    1.00
  11  20  -1   -0.40    0.80
  10 -20  -1    7.20    0.90
  10 -20  -1    6.60    1.20
  10 -20  -1    8.00    1.20
  10  20  -1    4.50    1.40
  10  20  -1    8.00    1.40
   9 -20  -1    1.30    0.50
   9 -20  -1    0.20    0.60
   9  20  -1    0.80    0.90
   9  20  -1   -0.20    0.80
   8 -20  -1    6.90    1.10
   8 -20  -1    6.40    0.80
   8 -20  -1    6.20    0.90
   8  20  -1    7.50    1.50
   8  20  -1    5.60    1.20
   7 -20  -1   54.69    2.60
   7 -20  -1   57.19    2.70
   7 -20  -1   63.29    2.50
   7 -20  -1   58.59    2.80
   7  20  -1   59.69    3.10
   7  20  -1   60.89    2.80
   6 -20  -1   30.00    1.50
   6 -20  -1   31.00    1.80
   6  20  -1   29.40    1.70
   5 -20  -1   22.20    1.10
   5 -20  -1   21.40    1.40
   5  20  -1   21.80    1.40
   4 -20  -1    9.20    1.00
   4 -20  -1    7.70    0.80
   4  20  -1    9.50    1.00
   3 -20  -1   81.69    3.50
   3 -20  -1   87.79    3.40
   3  20  -1   86.59    3.50
  -2 -20   1    3.30    0.70
   2 -20  -1    4.20    0.50
   2  20  -1    4.60    0.70
  -1 -20   1   16.10    0.90
   1 -20  -1   14.90    0.90
   0 -20   1    0.90    0.40
   0 -20  -1    0.50    0.40
   1 -20   1   -0.10    0.30
  -1 -20  -1    0.20    0.40
   2 -20   1   40.60    1.70
   2 -20   1   38.30    1.90
   2  20   1   40.70    1.90
   3 -20   1   58.09    2.50
   3 -20   1   59.09    2.60
   3  20   1   56.89    2.50
  -4 -20  -1  277.77   11.00
   4 -20   1  278.27   10.70
   4 -20   1  291.07   10.60
   4  20   1  274.07   10.60
   5 -20   1   64.59    2.80
   5 -20   1   61.59    2.60
  -5 -20  -1   60.49    3.50
   5  20   1   59.89    2.80
  -6 -20  -1    1.20    1.60
   6 -20   1    0.70    0.40
   6 -20   1    0.50    0.60
   7 -20   1    0.60    0.70
   7 -20   1    1.20    0.60
  -7 -20  -1   -0.40    0.70
   7 -20   1    1.00    0.40
   7 -20   1    1.00    0.60
   7  20   1    0.40    1.10
   8 -20   1   90.09    3.80
  -8 -20  -1   86.49    3.90
   8 -20   1   95.39    4.00
   8 -20   1   96.89    3.80
   8  20   1   88.79    4.10
   9 -20   1    9.60    1.20
   9 -20   1    8.70    0.80
   9  20   1    6.90    1.50
  10 -20   1   -0.10    0.50
  10 -20   1   -0.40    0.40
  10 -20   1   -1.00    0.60
  10  20   1    1.00    0.90
  10  20   1    0.70    1.00
  11 -20   1   -0.50    0.50
  11 -20   1    0.30    0.60
  11 -20   1   -0.50    0.50
  11  20   1   -0.50    1.00
  11  20   1    1.00    0.80
  12 -20   1    1.00    0.50
  12 -20   1    1.90    0.60
  12  20   1    3.10    0.80
  12  20   1    4.40    1.30
  13 -20   1   12.40    1.00
  13 -20   1   12.40    0.90
  13  20   1   11.90    1.30
  13  20   1   11.10    1.20
  14 -20   1    6.50    0.70
  14  20   1    7.40    0.90
  15 -20   1    0.60    0.30
  15 -21  -1    0.40    0.30
  15  21  -1    0.30    0.50
  14 -21  -1   11.50    0.90
  14 -21  -1    9.90    1.10
  14  21  -1   13.50    1.10
  13 -21  -1    2.70    0.80
  13 -21  -1    2.30    0.70
  13  21  -1    2.70    0.80
  12 -21  -1    0.90    0.60
  12 -21  -1    0.60    0.50
  12 -21  -1    0.40    0.50
  12  21  -1    0.10    0.80
  11 -21  -1    3.10    0.80
  11 -21  -1    3.20    1.00
  11 -21  -1    4.40    0.80
  11  21  -1    3.00    1.00
  10 -21  -1    1.10    0.60
  10 -21  -1    0.00    0.50
  10 -21  -1    0.20    0.50
  10  21  -1   -0.70    0.90
  10  21  -1    0.40    0.90
   9 -21  -1    0.30    0.40
   9 -21  -1    0.00    0.50
   9 -21  -1    1.50    0.60
   9  21  -1    0.80    1.00
   8 -21  -1   19.40    1.30
   8 -21  -1   22.00    1.50
   8 -21  -1   21.70    1.20
   8  21  -1   21.30    1.90
   8  21  -1   21.30    1.60
  -7 -21   1    8.30    1.30
   7 -21  -1    7.60    1.10
   7 -21  -1    9.20    0.80
   7 -21  -1    9.20    1.40
   7 -21  -1    8.60    1.00
   7  21  -1    9.80    1.20
   7  21  -1    9.50    1.70
   6 -21  -1   20.60    1.50
   6 -21  -1   20.70    1.10
   6  21  -1   20.80    1.50
   5 -21  -1    6.80    0.70
   5 -21  -1    6.40    1.00
   5  21  -1    6.80    1.00
   4 -21  -1    7.70    1.00
   4 -21  -1    8.80    0.70
   4  21  -1    9.70    1.00
   3 -21  -1    4.00    0.60
   3 -21  -1    3.60    0.90
   3  21  -1    4.40    0.80
   2 -21  -1   11.80    1.00
   2 -21  -1   11.90    0.80
   2  21  -1   13.70    1.00
  -1 -21   1   15.20    0.90
   1 -21  -1   16.50    0.90
   1 -21  -1   12.80    1.10
   0 -21   1    0.40    0.40
   0 -21  -1    0.20    0.40
   1 -21   1  113.49    4.80
  -1 -21  -1  125.19    4.70
   1 -21   1  121.39    4.70
   2 -21   1   50.49    2.10
   2 -21   1   46.50    2.30
   2  21   1   51.29    2.20
   3 -21   1    2.90    0.50
   3 -21   1    1.70    0.50
   3  21   1    2.90    0.90
   4 -21   1   50.69    2.40
   4 -21   1   50.59    2.20
   4  21   1   50.29    2.30
   5 -21   1   26.60    1.30
   5 -21   1   24.20    1.60
   5  21   1   19.90    1.70
   6 -21   1  176.58    7.10
   6 -21   1  174.58    7.00
   6 -21   1  186.38    7.10
   7 -21   1   19.90    1.50
  -7 -21  -1   18.00    1.40
   7 -21   1   22.40    1.20
   7 -21   1   19.30    1.30
   7 -21   1   22.10    1.80
   7  21   1   15.80    1.90
   8 -21   1  126.49    5.20
  -8 -21  -1  125.79    5.00
   8 -21   1  120.09    5.00
   8 -21   1  132.69    5.00
   8  21   1  120.89    5.30
   9 -21   1    2.30    0.70
   9 -21   1    4.50    1.50
   9 -21   1    0.70    0.70
   9  21   1    3.30    1.10
  10 -21   1    3.90    0.80
  10 -21   1    5.00    1.20
  10 -21   1    3.30    0.80
  10  21   1    4.80    1.00
  10  21   1    8.30    2.10
  11 -21   1    4.80    1.30
  11 -21   1    2.30    0.60
  11 -21   1    1.20    0.50
  11  21   1    1.80    1.10
  11  21   1    2.80    0.80
  12 -21   1    2.90    0.70
  12 -21   1    4.50    0.90
  12  21   1    2.50    1.00
  13 -21   1    0.10    0.50
  13 -21   1    0.10    0.50
  13  21   1   -0.10    0.70
  13  21   1    0.50    0.70
  14 -21   1    0.10    0.50
  14  21   1    3.10    0.90
  15 -21   1    0.10    0.30
  15  22  -1    1.30    0.50
  14 -22  -1    4.80    0.60
  14  22  -1    3.80    0.90
  13 -22  -1    4.50    0.70
  13 -22  -1    4.40    0.90
  13  22  -1    4.50    1.10
  12 -22  -1    3.80    0.90
  12 -22  -1    2.20    0.70
  12 -22  -1    2.20    1.00
  12  22  -1    2.80    0.90
  11 -22  -1    0.10    0.50
  11 -22  -1    0.70    0.50
  11 -22  -1    0.40    0.50
  11  22  -1    0.50    0.90
  10 -22  -1    0.40    0.60
  10 -22  -1    0.00    0.40
  10 -22  -1    0.10    0.50
  10  22  -1    0.60    1.00
  10  22  -1   -0.50    0.90
   9 -22  -1   11.40    0.90
   9 -22  -1   10.00    1.40
   9  22  -1    9.60    1.50
  -8 -22   1    2.10    0.80
   8 -22  -1    0.00    0.40
   8 -22  -1   -0.60    0.50
   8 -22  -1    0.70    0.50
   8  22  -1    0.30    1.00
   8  22  -1   -1.70    0.80
   7 -22  -1   50.19    3.60
   7 -22  -1   58.69    2.70
  -7 -22   1   55.99    2.60
   7 -22  -1   54.59    2.60
   7 -22  -1   61.19    2.50
   7  22  -1   59.09    2.80
   7  22  -1   58.59    3.10
   6 -22  -1   49.20    2.10
   6 -22  -1   42.90    2.20
   6 -22  -1   48.30    2.40
   6 -22  -1   45.10    2.30
   6  22  -1   52.49    2.40
   6  22  -1   44.60    2.70
   5 -22  -1    4.20    0.60
   5 -22  -1    3.90    1.00
   5  22  -1    4.50    1.00
   4 -22  -1  161.58    6.20
   4 -22  -1  160.38    6.30
   4  22  -1  157.48    6.30
   3 -22  -1   30.70    1.40
  -3 -22   1   29.60    2.20
   3 -22  -1   30.20    1.70
   3  22  -1   32.00    1.60
  -2 -22   1    1.10    0.50
   2 -22  -1    1.20    0.40
   2 -22  -1    1.80    0.50
   2  22  -1    1.60    0.50
  -1 -22   1   80.19    3.20
   1 -22  -1   80.19    3.20
   1 -22  -1   76.89    3.30
  -1 -22   1   77.99    3.30
   0 -22  -1   51.09    2.50
   0 -22   1   55.99    2.50
   0 -22  -1   55.29    2.30
   0 -22   1   57.99    2.30
   1 -22   1    5.10    0.90
   1 -22   1    5.50    0.70
  -1 -22  -1    3.20    0.90
  -1 -22  -1    4.80    0.70
   2 -22   1   10.90    0.70
   2 -22   1   11.40    1.10
  -2 -22  -1   11.90    1.10
   2  22   1   11.70    1.00
   3 -22   1    0.00    0.30
  -3 -22  -1    0.10    0.60
   3 -22   1    0.80    0.50
   3  22   1    0.30    0.60
   4 -22   1    3.40    0.60
   4 -22   1    5.90    1.00
   4  22   1    4.20    1.00
   5 -22   1    8.40    1.10
   5 -22   1    7.10    0.70
   6 -22   1    5.60    0.70
   6 -22   1    5.20    1.10
  -6 -22  -1    5.80    1.00
   6 -22   1    6.30    1.00
   6 -22   1    3.70    1.10
   6  22   1    8.40    1.80
  -7 -22  -1    1.60    0.70
   7 -22   1    0.40    0.40
   7 -22   1   -0.10    0.60
   7 -22   1    0.50    0.60
   7 -22   1   -0.20    0.60
   7  22   1   -1.30    1.10
   8 -22   1   37.20    2.00
   8 -22   1   37.40    1.90
  -8 -22  -1   37.10    2.00
   8  22   1   38.80    2.30
   9 -22   1    3.50    0.90
   9 -22   1    2.20    0.70
   9 -22   1    4.20    1.10
   9  22   1    3.00    1.00
  10 -22   1   16.50    1.50
  10 -22   1   14.30    1.10
  10 -22   1   17.10    1.20
  10  22   1   14.50    1.60
  11 -22   1    0.60    0.50
  11 -22   1    0.50    0.50
  11 -22   1    0.50    0.60
  11  22   1    1.70    0.80
  12 -22   1   -1.30    0.70
  12 -22   1    0.10    0.60
  12 -22   1    1.00    0.50
  12  22   1    0.00    0.70
  13 -22   1    0.60    0.40
  13 -22   1    0.30    0.60
  13  22   1    0.00    0.60
  14 -22   1    6.30    0.70
  14  22   1    5.60    1.00
  15 -23  -1    0.30    0.30
  15  23  -1    0.40    0.50
  14 -23  -1    1.70    0.50
  14  23  -1    2.60    0.60
  13 -23  -1    9.00    1.00
  13 -23  -1    9.50    0.90
  13 -23  -1    9.00    1.30
  13  23  -1    7.10    1.20
  12 -23  -1   16.70    1.40
  12 -23  -1   19.00    1.20
  12 -23  -1   17.40    1.20
  12  23  -1   19.10    1.70
  11 -23  -1    6.20    1.00
  11 -23  -1    6.20    1.10
  11 -23  -1    3.60    0.80
  11  23  -1    5.30    1.50
  10 -23  -1   26.10    1.50
  10 -23  -1   23.90    1.40
  10 -23  -1   26.20    1.70
  10  23  -1   26.40    2.00
   9 -23  -1   42.00    2.20
   9 -23  -1   36.80    1.90
   9 -23  -1   40.20    2.00
   9  23  -1   40.60    2.40
   9  23  -1   43.90    2.50
  -8 -23   1   44.10    2.20
   8 -23  -1   42.60    2.10
   8 -23  -1   46.20    2.30
   8 -23  -1   43.20    2.50
   8  23  -1   46.20    2.70
   8  23  -1   43.30    2.40
   7 -23  -1    0.60    0.50
   7 -23  -1    0.80    0.40
  -7 -23   1    0.80    0.70
   7 -23  -1    0.70    0.60
   7 -23  -1    0.30    0.60
   7  23  -1    0.80    0.80
   7  23  -1   -1.10    1.00
  -6 -23   1    4.40    1.00
   6 -23  -1    4.70    0.70
   6 -23  -1    4.50    1.00
   6 -23  -1    3.40    1.10
   6 -23  -1    3.40    1.00
   6  23  -1    4.60    0.90
   6  23  -1    3.70    1.20
   5 -23  -1    6.10    1.00
   5 -23  -1    6.40    0.70
   5 -23  -1    6.20    1.20
   5  23  -1    7.00    1.10
   4 -23  -1    0.60    0.50
   4 -23  -1    0.30    0.40
   4  23  -1    0.20    0.60
   3 -23  -1    0.10    0.40
   3 -23  -1   -0.20    0.40
  -3 -23   1   -0.20    0.50
   3  23  -1   -0.20    0.60
   2 -23  -1  123.69    5.10
  -2 -23   1  122.29    5.10
   2 -23  -1  129.19    4.90
   2  23  -1  129.29    5.00
  -1 -23   1   89.09    3.60
   1 -23  -1   88.79    3.50
   1 -23  -1   88.39    3.70
  -1 -23   1   90.29    3.70
   0 -23   1    8.50    1.00
   0 -23  -1    9.20    1.00
   0 -23   1   11.30    0.70
   0 -23  -1   10.40    0.80
   1 -23   1    1.00    0.40
  -1 -23  -1    0.70    0.50
   1 -23   1    2.20    0.50
  -1 -23  -1    1.00    0.40
   2 -23   1  101.99    4.10
  -2 -23  -1   97.29    4.10
   2 -23   1  104.49    4.00
   2  23   1   95.39    4.00
   3 -23   1   65.79    2.70
   3 -23   1   67.19    2.90
  -3 -23  -1   60.49    2.90
   3  23   1   63.79    2.80
   4 -23   1    3.60    0.60
   4 -23   1    3.80    1.00
   4  23   1    3.50    0.80
   5 -23   1    2.40    0.70
  -5 -23  -1    4.50    1.00
   5 -23   1    2.10    0.60
   5 -23   1    2.10    0.60
   5 -23   1    3.30    1.00
   6 -23   1   10.80    1.30
   6 -23   1   12.80    0.90
   6 -23   1   11.70    1.20
   6 -23   1   12.20    1.10
  -6 -23  -1   10.80    1.10
   6  23   1   12.80    1.80
   7 -23   1    1.10    0.50
   7 -23   1    0.80    0.60
   7 -23   1    1.10    0.60
   7 -23   1   -0.10    0.60
  -7 -23  -1    2.00    0.70
   7  23   1   -0.40    1.00
  -8 -23  -1   42.50    2.20
   8 -23   1   43.40    2.10
   8 -23   1   45.20    2.30
   8 -23   1   44.90    2.60
   8 -23   1   42.60    2.10
   8  23   1   42.80    2.50
   9 -23   1    7.20    1.20
   9 -23   1    8.00    0.90
   9 -23   1    5.70    0.90
   9  23   1    6.40    1.40
  10 -23   1    0.60    0.60
  10 -23   1    0.40    0.60
  10 -23   1   -0.20    0.50
  10  23   1   -1.10    0.90
  11 -23   1   13.20    1.30
  11 -23   1   13.70    1.10
  11 -23   1   11.90    1.40
  11  23   1   15.10    1.50
  12 -23   1    3.30    0.80
  12 -23   1    4.30    1.20
  12 -23   1    4.20    0.90
  12  23   1    4.20    1.10
  13 -23   1   21.50    1.20
  13 -23   1   24.00    1.40
  13  23   1   20.30    1.40
  14 -23   1    7.60    0.60
  14 -24  -1   -0.30    0.30
  14  24  -1   -0.10    0.60
  13 -24  -1   -0.30    0.40
  13 -24  -1    0.80    0.60
  13 -24  -1   -0.10    0.60
  13  24  -1   -0.40    0.60
  12 -24  -1   -0.50    0.50
  12 -24  -1   -0.10    0.50
  12  24  -1    0.00    0.70
  11 -24  -1    2.70    0.80
  11 -24  -1    5.00    1.10
  11 -24  -1    3.90    0.80
  11  24  -1    5.10    1.40
  10 -24  -1   29.00    1.60
  10 -24  -1   27.50    1.60
  10 -24  -1   31.80    1.80
  10  24  -1   30.80    2.10
   9 -24  -1    5.60    1.00
   9 -24  -1    3.40    0.80
   9 -24  -1    2.80    0.70
   9  24  -1    5.10    1.10
   9  24  -1    5.80    1.50
   8 -24  -1   22.20    1.30
   8 -24  -1   23.90    1.90
  -8 -24   1   22.00    1.50
   8 -24  -1   24.40    1.50
   8 -24  -1   22.50    1.40
   8  24  -1   25.10    2.00
   7 -24  -1    7.20    1.10
   7 -24  -1    6.30    1.00
   7 -24  -1    7.30    0.80
  -7 -24   1    8.40    1.10
   7 -24  -1    5.40    1.20
   7  24  -1    6.90    1.30
   7  24  -1    7.20    1.40
   6 -24  -1    6.30    1.00
   6 -24  -1    3.70    0.70
  -6 -24   1    5.00    1.00
   6 -24  -1    4.40    1.00
   6 -24  -1    5.20    1.10
   6  24  -1    5.10    1.10
   6  24  -1    4.40    0.90
   5 -24  -1   34.40    1.90
   5 -24  -1   38.00    2.00
   5 -24  -1   37.80    1.70
   5 -24  -1   35.20    1.80
  -5 -24   1   35.10    1.80
   5  24  -1   35.40    2.40
   5  24  -1   39.80    2.10
   4 -24  -1   -0.10    0.40
   4 -24  -1   -0.40    0.40
   4  24  -1   -0.30    0.60
   3 -24  -1  228.98    8.50
  -3 -24   1  204.58    8.60
   3 -24  -1  230.28    8.60
   3  24  -1  223.58    8.60
   2 -24  -1   60.39    2.70
   2 -24  -1   61.69    2.50
  -2 -24   1   58.09    2.70
   2  24  -1   63.09    2.70
  -1 -24   1    0.20    0.50
  -1 -24   1    0.50    0.40
   1 -24  -1    0.10    0.40
   1 -24  -1    0.30    0.40
   0 -24  -1    0.40    0.40
   0 -24   1   -0.70    0.40
   0 -24   1    0.70    0.40
   0 -24  -1    0.10    0.50
   1 -24   1    6.40    0.90
  -1 -24  -1    6.10    0.80
   1 -24   1    7.00    0.70
  -1 -24  -1    5.80    1.00
   1  24   1    6.00    0.90
   2 -24   1    5.30    0.90
   2 -24   1    6.10    0.60
  -2 -24  -1    5.50    1.00
   2  24   1    5.20    1.10
  -3 -24  -1   75.99    3.50
   3 -24   1   83.49    3.30
   3 -24   1   81.59    3.50
   3  24   1   78.49    3.40
   4 -24   1   36.70    1.90
   4 -24   1   36.80    1.70
   4 -24   1   36.00    2.30
   4 -24   1   32.80    1.90
   4  24   1   28.70    1.90
   5 -24   1   25.00    1.50
  -5 -24  -1   27.10    1.50
   5 -24   1   26.00    2.40
   5 -24   1   29.70    1.40
   5 -24   1   27.30    1.60
   5  24   1   25.80    2.20
   6 -24   1    2.30    0.70
  -6 -24  -1    2.60    0.70
   6 -24   1    1.90    0.60
   6 -24   1    2.20    0.60
   6 -24   1    1.80    0.60
   6  24   1    3.60    1.20
   7 -24   1   38.20    2.00
  -7 -24  -1   42.30    2.00
   7 -24   1   41.60    2.20
   7 -24   1   38.60    2.30
   7 -24   1   44.50    2.00
   7  24   1   40.20    2.50
  -8 -24  -1    6.40    1.10
   8 -24   1    5.60    1.60
   8 -24   1    4.60    0.80
   8 -24   1    5.70    1.00
   8 -24   1    4.70    1.60
   8  24   1    7.60    1.70
  -9 -24  -1    0.50    0.70
   9 -24   1    0.40    0.60
   9 -24   1    0.80    0.60
   9 -24   1   -0.10    0.40
   9  24   1    2.30    1.00
  10 -24   1   25.30    1.50
  10 -24   1   29.00    1.70
  10 -24   1   24.60    1.50
  10  24   1   23.90    1.90
  11 -24   1    2.80    0.60
  11 -24   1    4.60    0.90
  11 -24   1    2.40    0.70
  11  24   1    4.90    1.20
  12 -24   1    5.50    1.00
  12 -24   1    5.20    0.70
  12 -24   1    5.70    1.20
  12  24   1    4.00    0.80
  13 -24   1    1.30    0.40
  13 -24   1    1.20    0.80
  13  24   1    2.40    0.70
  14 -24   1    1.00    0.30
  14 -25  -1    0.30    0.30
  14  25  -1   -0.70    0.50
  13 -25  -1   -0.30    0.60
  13 -25  -1    0.30    0.40
  13 -25  -1    0.50    0.60
  13  25  -1    0.30    0.60
  12 -25  -1   18.70    1.30
  12 -25  -1   16.60    1.10
  12 -25  -1   16.50    1.30
  12  25  -1   19.00    1.50
  11 -25  -1    0.30    0.50
  11 -25  -1    0.80    0.50
  11 -25  -1    0.80    0.50
  11  25  -1    0.80    0.90
  10 -25  -1   17.30    1.50
  10 -25  -1   15.40    1.30
  10 -25  -1   15.50    1.10
  10  25  -1   17.30    1.70
   9 -25  -1   63.19    2.80
   9 -25  -1   62.19    2.90
   9 -25  -1   63.69    2.80
   9  25  -1   63.49    3.20
   9  25  -1   58.29    3.20
   8 -25  -1   22.90    1.30
   8 -25  -1   20.40    1.50
   8 -25  -1   20.70    1.50
  -8 -25   1   19.90    1.50
   8 -25  -1   23.50    1.80
   8  25  -1   23.50    2.00
   8  25  -1   24.20    1.80
   7 -25  -1   -0.50    0.60
  -7 -25   1    0.70    0.60
   7 -25  -1    0.60    0.50
   7 -25  -1    1.50    0.60
   7  25  -1    0.10    0.90
   7  25  -1    1.10    1.00
   6 -25  -1   44.50    2.00
  -6 -25   1   42.80    2.10
   6 -25  -1   41.90    2.20
   6 -25  -1   41.80    2.20
   6 -25  -1   41.80    2.10
   6  25  -1   42.20    2.30
   6  25  -1   42.50    2.60
   5 -25  -1    2.90    0.70
   5 -25  -1    2.30    0.70
   5 -25  -1    3.20    1.00
  -5 -25   1    2.70    0.70
   5 -25  -1    2.80    1.00
   5  25  -1    3.10    0.90
   5  25  -1    3.00    1.20
   4 -25  -1    0.10    0.40
   4 -25  -1   -0.60    0.60
  -4 -25   1    0.00    0.90
  -4 -25   1   -0.40    0.60
   4 -25  -1    0.30    0.50
   4 -25  -1    0.80    0.60
   4  25  -1    0.40    1.00
   4  25  -1    0.00    0.70
   3 -25  -1   17.30    1.10
  -3 -25   1   15.80    1.50
   3 -25  -1   19.70    1.30
   3  25  -1   20.30    1.30
   2 -25  -1    6.90    0.70
  -2 -25   1    6.50    1.10
   2 -25  -1    6.90    1.00
   2  25  -1    9.10    1.00
  -1 -25   1    7.10    1.00
   1 -25  -1    6.20    0.70
   1 -25  -1    6.90    0.90
  -1 -25   1    8.60    0.80
   0 -25   1   97.09    4.20
   0 -25  -1   99.79    4.20
   0 -25  -1  102.69    4.00
   0 -25   1  105.09    4.10
  -1 -25  -1   -0.20    0.50
   1 -25   1    0.20    0.40
  -1 -25  -1   -0.30    0.40
   1 -25   1   -0.20    0.40
   1  25   1   -0.30    0.60
   2 -25   1   13.50    0.90
  -2 -25  -1   12.30    1.20
   2 -25   1   14.10    1.20
   2  25   1   13.10    1.10
  -3 -25  -1    6.50    1.20
   3 -25   1    6.90    0.70
   3 -25   1    6.30    1.00
   3  25   1    6.50    1.20
   4 -25   1    1.00    0.50
   4 -25   1    0.70    0.60
   4 -25   1   -0.40    0.40
  -4 -25  -1   -0.30    0.60
   4 -25   1    0.40    0.60
  -5 -25  -1   84.49    3.50
   5 -25   1   84.09    3.70
   5 -25   1   89.29    3.50
   5 -25   1   83.19    3.70
   5 -25   1   84.49    3.50
   5  25   1   81.59    3.90
   6 -25   1    4.70    1.00
   6 -25   1    3.40    0.80
   6 -25   1    3.90    1.10
  -6 -25  -1    3.20    0.70
   6 -25   1    3.90    0.80
   6  25   1    5.90    1.70
  -7 -25  -1    0.10    0.60
   7 -25   1   -0.70    0.60
   7 -25   1   -0.20    0.40
   7 -25   1   -0.20    0.50
   7 -25   1    0.10    0.60
   7  25   1   -1.20    1.00
   8 -25   1   77.79    3.40
   8 -25   1   77.19    3.30
   8 -25   1   72.69    3.20
   8 -25   1   78.59    3.60
  -8 -25  -1   75.39    3.30
   8  25   1   75.99    3.60
   9 -25   1    0.50    0.50
   9 -25   1    0.30    0.60
  -9 -25  -1    0.70    0.70
   9 -25   1    0.00    0.60
   9  25   1   -1.60    0.90
  10 -25   1   13.30    1.10
  10 -25   1   14.80    1.40
  10 -25   1   14.30    1.10
  10  25   1   14.20    1.50
  11 -25   1   -1.20    0.80
  11 -25   1    0.40    0.50
  11 -25   1    0.70    0.60
  11  25   1   -0.20    0.90
  12 -25   1    9.10    1.10
  12 -25   1    7.40    1.00
  12 -25   1    7.40    0.80
  12  25   1    8.10    1.20
  13 -25   1    2.60    0.50
  13  25   1    1.60    0.80
  14 -25   1    0.20    0.30
  14  26  -1    0.70    0.50
  13 -26  -1    3.40    0.60
  13 -26  -1    1.80    0.60
  13  26  -1    1.90    0.70
  12 -26  -1    7.40    1.00
  12 -26  -1    8.30    0.80
  12 -26  -1    6.60    1.00
  12  26  -1    8.50    1.20
  11 -26  -1    0.10    0.50
  11 -26  -1   -0.40    0.50
  11  26  -1    0.80    0.80
  10 -26  -1   62.19    2.80
  10 -26  -1   57.49    2.70
  10 -26  -1   63.99    2.90
  10  26  -1   63.99    3.20
   9 -26  -1    0.60    0.50
  -9 -26   1    0.90    0.80
   9 -26  -1    0.30    0.60
   9 -26  -1    0.70    0.50
   9  26  -1    0.60    0.90
   8 -26  -1    7.00    1.00
   8 -26  -1    8.40    1.10
   8 -26  -1    8.60    1.50
  -8 -26   1    8.90    1.10
   8 -26  -1    8.00    0.90
   8  26  -1    8.90    1.60
   8  26  -1    6.10    1.50
   7 -26  -1    0.90    0.60
   7 -26  -1    0.60    0.50
   7 -26  -1   -0.30    0.60
   7 -26  -1    0.10    0.50
  -7 -26   1   -0.30    0.60
   7  26  -1    0.90    1.10
   7  26  -1   -0.30    1.10
   6 -26  -1    1.00    0.50
   6 -26  -1    0.50    0.60
   6 -26  -1    2.70    0.90
  -6 -26   1    0.90    0.60
   6 -26  -1    1.00    0.60
   6  26  -1    0.10    1.00
   6  26  -1    2.20    0.90
   5 -26  -1   21.70    1.50
   5 -26  -1   19.90    1.40
   5 -26  -1   19.80    1.30
  -5 -26   1   18.40    1.30
   5 -26  -1   21.30    1.20
   5  26  -1   17.50    1.90
   5  26  -1   19.00    1.60
  -4 -26   1   17.20    1.20
   4 -26  -1   17.30    1.20
   4 -26  -1   18.00    1.40
   4 -26  -1   19.00    1.10
  -4 -26   1   15.70    1.60
   4 -26  -1   19.00    1.40
   4  26  -1   18.60    1.40
   4  26  -1   20.20    1.80
   3 -26  -1    5.00    0.90
   3 -26  -1    6.40    1.20
  -3 -26   1    4.20    1.20
  -3 -26   1    5.70    1.00
   3 -26  -1    7.50    1.30
   3 -26  -1    6.50    0.70
  -3 -26   1    7.30    1.20
   3  26  -1    5.60    1.00
   2 -26  -1   27.40    1.40
   2 -26  -1   28.00    1.60
  -2 -26   1   26.00    1.70
   2  26  -1   26.10    1.50
  -1 -26   1   24.50    1.60
   1 -26  -1   25.10    1.50
  -1 -26   1   25.60    1.40
   1 -26  -1   26.70    1.30
   1  26  -1   27.80    1.50
   0 -26  -1    7.70    1.00
   0 -26  -1    8.80    0.80
   0 -26   1    9.00    0.80
   0 -26   1    7.60    1.00
  -1 -26  -1    2.90    0.60
   1 -26   1    1.90    0.50
   1 -26   1    2.50    0.60
  -1 -26  -1    1.50    0.50
   1  26   1    2.50    0.70
  -2 -26  -1   25.90    1.60
   2 -26   1   27.30    1.90
   2 -26   1   24.70    1.30
  -2 -26  -1   24.60    1.50
   2 -26   1   26.70    1.60
   2  26   1   26.20    1.50
   3 -26   1    4.80    1.10
  -3 -26  -1    3.40    1.10
   3 -26   1    5.90    0.90
   3 -26   1    5.00    1.10
  -3 -26  -1    3.50    0.90
   3 -26   1    5.10    0.70
   3  26   1    5.40    0.90
   4 -26   1    8.40    1.10
   4 -26   1    8.70    1.10
  -4 -26  -1    7.40    0.90
   4 -26   1    6.80    0.80
   4 -26   1    7.00    0.80
   4  26   1    7.10    1.30
   5 -26   1    0.10    0.60
   5 -26   1    1.20    0.50
  -5 -26  -1    0.00    0.60
   5 -26   1    0.60    0.40
   5 -26   1    0.60    0.50
   5  26   1   -0.90    1.10
  -6 -26  -1   29.80    1.60
   6 -26   1   30.20    1.80
   6 -26   1   31.70    1.60
   6 -26   1   27.10    1.60
   6 -26   1   26.50    1.70
   6  26   1   28.60    2.20
  -7 -26  -1   26.10    1.50
   7 -26   1   25.40    1.40
   7 -26   1   24.90    1.80
   7 -26   1   25.30    1.70
   7 -26   1   25.10    1.60
   7  26   1   21.90    2.00
   8 -26   1   14.70    1.70
  -8 -26  -1   15.00    1.20
   8 -26   1   11.60    1.10
   8 -26   1   14.70    1.30
   8 -26   1   14.50    1.10
   8  26   1   12.90    1.70
   9 -26   1    8.50    1.20
   9 -26   1    8.00    1.00
   9 -26   1    8.70    0.90
  -9 -26  -1   10.40    1.10
   9  26   1    8.30    1.50
  10 -26   1   25.00    1.40
  10 -26   1   28.00    1.70
  10 -26   1   23.50    1.50
  10  26   1   24.00    1.90
  11 -26   1    4.80    0.80
  11 -26   1    3.60    1.00
  11 -26   1    3.60    0.90
  11  26   1    5.10    1.20
  12 -26   1    5.70    0.70
  12 -26   1    6.80    0.90
  12 -26   1    7.00    1.10
  12  26   1    4.90    0.90
  13 -26   1    1.90    0.50
  14 -26   1    0.40    0.30
  14 -27  -1    1.70    0.40
  14  27  -1    1.90    0.60
  13 -27  -1    1.20    0.40
  13 -27  -1    1.00    0.50
  13  27  -1    1.40    0.60
  12 -27  -1    1.50    0.40
  12 -27  -1    1.00    0.60
  12 -27  -1    1.30    0.50
  12  27  -1    2.00    0.70
  11 -27  -1    8.50    0.80
  11 -27  -1    6.60    1.00
  11 -27  -1    6.00    1.10
  11  27  -1    6.50    1.40
  10 -27  -1   14.50    1.30
  10 -27  -1   15.10    1.20
  10 -27  -1   14.70    1.10
  10  27  -1   14.10    1.60
   9 -27  -1    1.00    0.50
  -9 -27   1    1.50    0.70
   9 -27  -1    2.30    0.60
   9 -27  -1    1.50    0.60
   9  27  -1    1.70    1.00
  -8 -27   1   23.50    1.50
   8 -27  -1   22.40    1.40
   8 -27  -1   21.40    1.40
   8 -27  -1   22.00    1.80
   8 -27  -1   25.00    1.60
   8  27  -1   24.20    2.00
   8  27  -1   23.20    2.00
   7 -27  -1   14.00    1.40
  -7 -27   1   11.30    1.10
   7 -27  -1   14.50    1.10
   7 -27  -1   12.20    1.40
   7  27  -1    6.80    2.00
   7  27  -1   13.70    1.70
  -6 -27   1    0.60    0.60
   6 -27  -1    0.40    0.50
   6 -27  -1    0.20    0.50
   6 -27  -1   -0.10    0.60
   6 -27  -1    0.70    0.60
   6  27  -1    0.50    0.90
   6  27  -1    1.20    1.10
   5 -27  -1   24.70    1.60
   5 -27  -1   28.30    1.40
   5 -27  -1   26.10    1.50
  -5 -27   1   25.40    1.50
   5 -27  -1   22.90    1.70
   5  27  -1   24.70    2.00
   5  27  -1   27.80    1.80
  -4 -27   1    0.50    0.50
  -4 -27   1    0.70    0.80
   4 -27  -1    0.10    0.60
   4 -27  -1    1.50    0.50
  -4 -27   1   -0.60    0.80
   4 -27  -1   -1.00    0.50
   4 -27  -1    0.10    0.50
   4  27  -1    1.20    1.00
   4  27  -1    0.20    0.70
   3 -27  -1   10.90    1.20
  -3 -27   1   10.80    1.00
   3 -27  -1   10.50    1.00
  -3 -27   1    8.90    1.40
   3 -27  -1   10.80    1.10
   3 -27  -1   13.00    0.90
  -3 -27   1   10.70    1.30
   3  27  -1    9.80    1.10
  -2 -27   1    2.20    0.80
   2 -27  -1    1.80    0.70
  -2 -27   1    3.20    1.00
   2 -27  -1    2.00    0.70
   2 -27  -1    3.30    0.60
  -2 -27   1    2.00    0.60
   2  27  -1    1.80    0.60
  -1 -27   1    4.80    1.00
  -1 -27   1    4.60    0.80
   1 -27  -1    4.30    0.70
  -1 -27   1    3.50    1.00
   1 -27  -1    3.10    0.90
  -1 -27   1    3.20    0.90
   1  27  -1    3.80    0.80
   0 -27  -1    4.80    0.80
   0 -27  -1    6.30    1.00
   0 -27   1    5.90    1.00
   0 -27  -1    4.50    1.00
   0 -27   1    4.60    0.70
   0 -27   1    3.40    0.70
   0 -27   1    4.60    1.00
  -1 -27  -1   92.09    4.00
   1 -27   1  100.29    3.80
   1 -27   1   98.09    4.10
   1 -27   1   90.29    3.90
  -1 -27  -1   92.49    3.90
   1 -27   1   94.49    4.00
   1  27   1   94.99    3.90
  -2 -27  -1    8.80    1.10
  -2 -27  -1    8.10    1.50
   2 -27   1    7.20    1.30
   2 -27   1    9.40    1.00
  -2 -27  -1    8.20    1.00
   2 -27   1    7.60    1.30
   2 -27   1    9.30    0.80
   2  27   1    8.10    1.20
   3 -27   1   27.80    1.70
  -3 -27  -1   27.60    1.80
   3 -27   1   27.90    1.80
  -3 -27  -1   30.10    1.50
   3 -27   1   26.80    1.50
  -3 -27  -1   27.80    1.90
   3 -27   1   28.70    1.40
   3 -27   1   27.40    1.70
   3  27   1   21.70    1.80
   4 -27   1  158.18    6.20
   4 -27   1  163.38    6.30
   4 -27   1  155.48    6.40
  -4 -27  -1  158.88    6.20
   4 -27   1  160.58    6.40
   4  27   1  156.68    6.50
   5 -27   1   17.20    1.20
  -5 -27  -1   17.30    1.20
   5 -27   1   18.50    1.50
   5 -27   1   17.20    1.40
   5 -27   1   16.10    1.10
   5  27   1   18.40    1.90
   6 -27   1    3.70    0.80
  -6 -27  -1    3.40    0.90
   6 -27   1    1.40    0.60
   6 -27   1    1.50    0.60
   6 -27   1    1.50    0.50
   6  27   1    3.50    1.10
   7 -27   1    2.20    0.60
   7 -27   1    3.10    0.80
  -7 -27  -1    3.40    0.90
   7 -27   1    2.60    0.70
   7 -27   1    4.20    0.80
   7  27   1    3.50    1.20
   8 -27   1   13.00    1.30
  -8 -27  -1   12.70    1.20
   8 -27   1   12.10    1.10
   8 -27   1   11.80    1.60
   8 -27   1   14.00    1.10
   8  27   1   12.90    1.70
   9 -27   1    0.40    0.50
   9 -27   1   -0.30    0.50
  -9 -27  -1    0.70    0.60
   9 -27   1    0.20    0.50
   9  27   1   -1.30    0.80
  10 -27   1   -0.30    0.50
  10 -27   1   -0.40    0.50
  10 -27   1    0.50    0.50
  10  27   1    0.10    0.90
  11 -27   1    1.30    0.60
  11 -27   1    0.30    0.50
  11 -27   1    0.60    0.40
  12 -27   1    1.10    0.60
  12 -27   1    0.20    0.40
  12 -27   1    0.00    0.50
  12  27   1   -0.50    0.70
  13 -27   1    0.40    0.40
  13 -28  -1    3.50    0.50
  13 -28  -1    2.20    0.60
  13  28  -1    3.10    0.90
  12 -28  -1    5.60    0.70
  12 -28  -1    4.50    0.90
  12 -28  -1    4.50    1.00
  12  28  -1    4.90    1.00
  11 -28  -1    0.50    0.60
  11 -28  -1   -0.50    0.40
  11 -28  -1   -0.30    0.40
  11  28  -1    1.20    0.80
  10 -28  -1    1.00    0.50
  10 -28  -1    0.50    0.50
  10 -28  -1    0.30    0.50
  10  28  -1    1.00    0.90
   9 -28  -1    9.60    1.10
  -9 -28   1    9.00    1.10
   9 -28  -1    9.00    1.00
   9 -28  -1    9.60    1.00
   9  28  -1    8.00    1.60
   8 -28  -1    0.40    0.70
   8 -28  -1   -0.20    0.50
   8 -28  -1    1.20    0.60
   8 -28  -1    0.10    0.50
  -8 -28   1    0.10    0.60
   8  28  -1    0.40    1.00
   7 -28  -1   37.90    1.90
   7 -28  -1   38.70    2.00
   7 -28  -1   35.80    1.90
  -7 -28   1   39.80    1.90
   7 -28  -1   39.30    2.20
   7  28  -1   35.10    2.40
   7  28  -1   38.50    2.50
   6 -28  -1    5.80    0.80
  -6 -28   1    5.10    1.00
   6 -28  -1    6.60    0.90
   6 -28  -1    6.50    1.00
   6 -28  -1    7.40    1.20
   6  28  -1    5.90    1.60
   5 -28  -1    5.90    1.00
  -5 -28   1    5.30    0.90
   5 -28  -1    3.10    0.90
   5 -28  -1    4.20    1.10
   5 -28  -1    3.40    0.80
   5  28  -1    2.90    1.10
   5  28  -1    5.00    1.40
   4 -28  -1   25.80    1.70
  -4 -28   1   26.30    1.50
   4 -28  -1   27.90    1.40
   4 -28  -1   26.20    1.70
   4 -28  -1   25.80    1.50
   4  28  -1   26.80    1.70
   4  28  -1   25.80    1.90
  -3 -28   1    0.60    0.50
  -3 -28   1    0.20    0.70
   3 -28  -1    0.90    0.60
   3 -28  -1    0.90    0.50
   3 -28  -1   -0.30    0.50
  -3 -28   1    0.50    0.80
   3 -28  -1    0.40    0.50
   3  28  -1   -0.20    0.70
  -2 -28   1    1.50    0.80
   2 -28  -1    2.40    0.70
   2 -28  -1    1.80    0.70
  -2 -28   1    1.70    0.60
  -2 -28   1    1.70    0.60
   2 -28  -1    2.70    0.50
   2 -28  -1    2.80    0.80
   2 -28  -1    1.50    0.50
   2  28  -1    1.50    0.70
  -1 -28   1   95.59    3.80
  -1 -28   1   85.89    4.10
   1 -28  -1   90.89    3.90
  -1 -28   1   88.89    3.80
   1 -28  -1   94.59    3.70
   1 -28  -1   86.99    3.70
   1 -28  -1   86.29    3.70
  -1 -28   1   90.49    3.70
   1  28  -1   95.19    3.80
   0 -28  -1    9.80    1.70
   0 -28   1   12.60    1.10
   0 -28  -1   12.20    1.30
   0 -28   1   14.30    1.00
   0 -28  -1   14.50    1.10
   0 -28  -1   13.80    1.20
   0 -28   1   14.40    1.20
   0 -28   1   12.90    1.50
   1 -28   1    5.00    0.90
   1 -28   1    4.60    0.70
   1 -28   1    4.50    1.20
  -1 -28  -1    3.10    0.70
  -1 -28  -1    4.20    1.20
   1 -28   1    3.90    1.00
   1 -28   1    3.80    0.90
   1  28   1    5.20    1.00
   2 -28   1    9.00    1.30
  -2 -28  -1    6.90    1.40
  -2 -28  -1    8.50    1.00
   2 -28   1    9.40    1.10
   2 -28   1    7.30    1.10
   2 -28   1    9.50    0.80
   2 -28   1    8.10    0.90
   2  28   1    9.70    1.30
  -3 -28  -1   12.40    1.50
   3 -28   1   14.60    1.40
   3 -28   1   14.40    1.00
  -3 -28  -1   11.00    1.10
   3 -28   1   13.00    1.30
   3 -28   1   11.50    1.00
   3 -28   1   12.70    1.20
   3  28   1   12.40    1.70
   4 -28   1   21.10    1.20
   4 -28   1   19.90    1.50
   4 -28   1   19.70    1.50
   4 -28   1   22.20    1.30
  -4 -28  -1   21.80    1.30
   4  28   1   21.10    1.90
  -5 -28  -1   29.00    1.60
   5 -28   1   30.10    1.50
   5 -28   1   26.40    1.50
   5 -28   1   27.50    1.70
   5 -28   1   28.90    1.80
   5  28   1   30.00    2.10
   6 -28   1   16.80    1.60
  -6 -28  -1   18.30    1.30
   6 -28   1   17.10    1.20
   6 -28   1   14.50    1.70
   6 -28   1   17.60    1.50
   6  28   1   17.10    1.80
   7 -28   1   14.40    1.10
   7 -28   1   13.30    1.10
   7 -28   1   14.70    1.30
  -7 -28  -1   12.50    1.10
   7 -28   1   15.80    1.60
   7  28   1   10.20    1.60
  -8 -28  -1   17.60    1.30
   8 -28   1   17.50    1.20
   8 -28   1   18.30    1.40
   8 -28   1   15.70    1.20
   8 -28   1   19.10    2.60
   8  28   1   18.10    1.80
  -9 -28  -1    0.40    0.60
   9 -28   1    0.40    0.50
   9 -28   1    1.60    0.60
   9 -28   1   -0.10    0.50
   9  28   1    0.10    0.90
  10 -28   1    0.90    0.80
  10 -28   1    0.00    0.50
  10 -28   1    0.40    0.50
  10  28   1    0.70    1.20
  11 -28   1    3.30    0.60
  11 -28   1    3.70    1.00
  11 -28   1    1.70    0.60
  11  28   1    3.70    0.80
  12 -28   1    0.70    0.50
  12 -28   1    0.50    0.80
  12 -28   1    1.20    0.40
  12  28   1    1.80    0.80
  13 -28   1    1.00    0.30
  13 -29  -1    2.60    0.90
  13 -29  -1    1.50    0.40
  13  29  -1    3.20    0.80
  12 -29  -1    0.30    0.40
  12 -29  -1    0.00    0.30
  12 -29  -1    0.00    0.90
  12  29  -1    0.40    0.60
  11 -29  -1    8.80    1.00
  11 -29  -1    7.90    0.80
  11 -29  -1    9.00    1.00
  11  29  -1    9.30    1.20
  10 -29  -1    3.00    0.70
  10 -29  -1    1.80    0.60
  10  29  -1    3.00    0.90
   9 -29  -1    0.80    0.50
  -9 -29   1    0.20    0.60
   9 -29  -1    0.50    0.60
   9 -29  -1    1.90    0.70
   9  29  -1    1.20    0.90
  -8 -29   1    1.10    0.60
   8 -29  -1    0.70    0.50
   8 -29  -1    0.40    0.50
   8 -29  -1    0.50    0.50
   8  29  -1   -0.40    0.90
   7 -29  -1    3.60    1.30
   7 -29  -1    5.20    1.00
   7 -29  -1    4.50    0.90
  -7 -29   1    6.90    1.00
   7 -29  -1    5.90    0.90
   7  29  -1    5.20    1.20
   7  29  -1    4.60    1.30
  -6 -29   1    2.10    1.00
   6 -29  -1    2.50    0.60
   6 -29  -1    2.30    0.60
   6 -29  -1    3.20    0.80
   6 -29  -1    4.60    1.10
   6  29  -1    1.90    1.10
   6  29  -1    3.30    1.10
   5 -29  -1    0.50    0.50
   5 -29  -1    1.20    0.90
   5 -29  -1    1.30    0.60
   5 -29  -1    0.90    0.50
  -5 -29   1    0.00    0.50
   5  29  -1    1.20    0.90
   5  29  -1    0.80    1.00
   4 -29  -1   10.50    1.20
   4 -29  -1   10.10    1.00
  -4 -29   1    9.70    1.00
  -4 -29   1   10.40    1.60
   4 -29  -1   11.70    1.00
   4 -29  -1    9.30    1.20
   4  29  -1    9.70    1.40
   4  29  -1   10.40    1.50
   3 -29  -1   15.20    1.10
  -3 -29   1   12.90    1.40
   3 -29  -1    9.70    1.40
  -3 -29   1   10.70    1.40
   3 -29  -1   14.90    1.40
   3 -29  -1   14.50    1.30
  -3 -29   1   12.40    1.10
   3 -29  -1   13.70    1.00
   3  29  -1   14.90    1.30
  -2 -29   1   13.30    1.30
   2 -29  -1   14.80    1.00
   2 -29  -1   13.20    1.10
   2 -29  -1   12.20    1.40
  -2 -29   1   14.70    1.40
   2 -29  -1   11.90    1.20
   2 -29  -1   11.60    1.20
  -2 -29   1   13.00    1.10
   2  29  -1   13.90    1.30
   1 -29  -1   44.70    2.20
  -1 -29   1   48.20    2.30
   1 -29  -1   45.50    2.20
   1 -29  -1   42.70    2.50
  -1 -29   1   44.90    2.20
  -1 -29   1   48.20    2.40
   1 -29  -1   48.40    2.30
   1 -29  -1   50.39    2.20
   1  29  -1   48.60    2.20
   0 -29  -1   72.29    3.30
   0 -29   1   83.89    3.20
   0 -29   1   71.09    3.20
   0 -29  -1   76.99    3.30
   0 -29   1   73.99    3.20
   0 -29   1   71.29    3.30
   0 -29   1   73.29    3.50
   0 -29  -1   76.09    3.20
   0 -29  -1   78.29    3.20
   0  29   1   78.19    3.30
   1 -29   1    1.10    0.50
  -1 -29  -1    0.20    0.50
  -1 -29  -1    1.00    0.50
   1 -29   1    0.60    0.70
   1 -29   1   -0.40    0.50
   1 -29   1    1.00    0.60
  -1 -29  -1    0.20    0.70
   1 -29   1    1.10    0.50
   1  29   1    1.20    0.70
   2 -29   1    3.90    0.90
  -2 -29  -1    5.30    1.10
   2 -29   1    4.60    1.20
   2 -29   1    5.50    0.70
  -2 -29  -1    4.50    0.90
  -2 -29  -1    5.40    1.20
   2 -29   1    4.70    1.00
   2 -29   1    5.70    1.10
   2  29   1    6.40    1.20
   3 -29   1  156.68    6.40
  -3 -29  -1  160.88    6.60
   3 -29   1  172.08    6.40
   3 -29   1  165.38    6.60
  -3 -29  -1  164.78    6.40
   3 -29   1  163.48    6.60
   3 -29   1  163.38    6.40
  -3 -29  -1  165.58    6.60
   3  29   1  165.48    6.70
   4 -29   1   -0.50    0.50
   4 -29   1    0.40    0.50
   4 -29   1   -0.50    0.50
  -4 -29  -1    0.70    0.50
   4 -29   1   -0.10    0.50
   4  29   1    0.60    1.00
   5 -29   1   18.00    1.20
  -5 -29  -1   19.80    1.30
   5 -29   1   18.00    1.50
   5 -29   1   18.80    1.50
   5 -29   1   18.30    1.20
   5  29   1   17.90    1.90
   6 -29   1   71.09    3.20
   6 -29   1   75.29    3.30
  -6 -29  -1   72.29    3.10
   6 -29   1   60.09    3.00
   6 -29   1   72.79    3.10
   6  29   1   73.59    3.50
   7 -29   1   37.10    2.00
   7 -29   1   40.20    2.20
   7 -29   1   34.70    1.80
  -7 -29  -1   37.30    1.90
   7 -29   1   36.30    1.80
   7  29   1   34.60    2.30
   8 -29   1    2.60    0.70
  -8 -29  -1    3.50    0.90
   8 -29   1    4.30    0.80
   8 -29   1    2.30    0.60
   8 -29   1    1.70    0.70
   8  29   1    3.40    1.00
   9 -29   1    4.60    0.80
   9 -29   1    4.00    0.80
  -9 -29  -1    5.30    1.00
   9 -29   1    4.70    1.00
   9  29   1    4.00    1.00
  10 -29   1    2.40    0.70
  10 -29   1    1.40    0.60
  10 -29   1    3.50    0.80
  10  29   1    1.50    0.80
  11 -29   1    0.30    0.60
  11 -29   1   -0.10    0.30
  11 -29   1    1.10    0.50
  11  29   1    0.60    0.70
  12 -29   1    0.20    0.30
  12 -29   1    0.10    0.50
  13 -29   1   -0.10    0.30
  13 -30  -1    0.10    0.50
  13 -30  -1    1.00    0.30
  13  30  -1    0.30    0.60
  12 -30  -1    0.10    0.30
  12 -30  -1    0.20    0.40
  12  30  -1   -0.60    0.60
  11 -30  -1    0.30    0.40
  11 -30  -1    0.20    0.60
  11 -30  -1    0.40    0.40
  11  30  -1   -0.20    0.60
  10 -30  -1    0.80    0.60
  10 -30  -1    1.60    0.60
  10  30  -1    0.80    0.80
   9 -30  -1   -0.40    0.50
   9 -30  -1   -0.20    0.50
   9 -30  -1    0.00    0.40
  -9 -30   1   -0.10    0.60
   9  30  -1    0.10    0.90
   8 -30  -1   22.00    1.40
   8 -30  -1   24.00    1.40
   8 -30  -1   22.30    1.80
   8 -30  -1   23.00    1.50
  -8 -30   1   24.80    1.40
   8  30  -1   23.00    1.90
   7 -30  -1    2.70    0.80
   7 -30  -1    4.30    1.20
   7 -30  -1    3.30    0.80
   7 -30  -1    3.60    1.20
  -7 -30   1    3.70    0.90
   7  30  -1    2.00    1.10
  -6 -30   1    0.10    0.50
   6 -30  -1   -0.20    0.50
   6 -30  -1   -0.30    0.50
   6 -30  -1    0.10    0.50
   6 -30  -1    0.80    0.60
   6  30  -1    1.50    1.00
   6  30  -1   -1.30    1.00
   5 -30  -1    0.80    0.60
   5 -30  -1    0.70    0.60
   5 -30  -1    0.60    0.60
   5 -30  -1    0.50    0.50
  -5 -30   1    0.10    0.50
   5  30  -1    0.20    0.90
   5  30  -1    1.90    1.30
  -4 -30   1   -0.20    0.70
   4 -30  -1    1.00    0.50
  -4 -30   1    0.70    0.50
   4 -30  -1    0.00    0.50
   4 -30  -1   -0.60    0.50
   4 -30  -1    0.10    0.60
   4  30  -1    0.30    0.90
   4  30  -1    0.80    0.90
  -3 -30   1   31.90    2.00
   3 -30  -1   30.00    1.90
   3 -30  -1   32.60    1.90
   3 -30  -1   30.70    1.60
   3 -30  -1   30.10    1.60
  -3 -30   1   31.10    1.70
  -3 -30   1   29.60    1.90
   3 -30  -1   31.20    1.90
   3  30  -1   31.50    1.90
   2 -30  -1    0.40    0.50
   2 -30  -1    1.50    0.60
  -2 -30   1    0.60    0.80
   2 -30  -1    1.90    0.70
  -2 -30   1    1.20    0.60
   2 -30  -1    0.70    0.50
   2 -30  -1   -0.10    0.60
  -2 -30   1    0.50    0.50
   2  30  -1    0.20    0.70
   1 -30  -1   61.29    2.80
   1 -30  -1   56.29    3.00
  -1 -30   1   63.79    2.70
   1 -30  -1   61.49    2.80
   1 -30  -1   62.19    2.90
   1 -30  -1   65.29    2.70
  -1 -30   1   59.99    2.80
  -1 -30   1   61.69    2.90
   1  30  -1   66.39    2.80
   0 -30  -1   13.30    1.10
   0 -30   1   10.20    1.10
   0 -30  -1   11.70    1.20
   0 -30   1   11.30    1.00
   0 -30   1   11.90    1.10
   0 -30  -1   10.20    1.20
   0 -30  -1   11.90    1.10
   0 -30   1   10.10    1.60
   0 -30   1   12.40    1.20
   0  30   1   10.80    1.20
   0  30  -1   13.20    1.10
  -1 -30  -1    9.00    1.00
   1 -30   1    9.80    1.00
   1 -30   1   10.20    0.90
   1 -30   1    7.70    1.40
   1 -30   1   10.00    1.30
   1 -30   1   10.90    1.10
  -1 -30  -1   10.00    1.20
  -1 -30  -1    9.40    1.30
   1  30   1    8.10    1.20
   2 -30   1   47.10    2.20
   2 -30   1   50.39    2.20
  -2 -30  -1   46.20    2.40
   2 -30   1   44.20    2.40
  -2 -30  -1   46.90    2.40
   2 -30   1   47.10    2.40
   2 -30   1   47.80    2.20
  -2 -30  -1   45.90    2.20
   3 -30   1   10.80    1.00
  -3 -30  -1    8.60    1.00
   3 -30   1   12.00    1.30
   3 -30   1    9.70    1.20
   3 -30   1   10.80    0.90
  -3 -30  -1    9.50    1.30
   3 -30   1   10.00    1.30
  -3 -30  -1   10.20    1.40
   3  30   1   12.60    1.60
  -4 -30  -1    3.40    0.80
   4 -30   1    4.00    0.70
   4 -30   1    3.80    1.10
   4 -30   1    5.80    0.80
   4 -30   1    2.90    1.10
   4  30   1    4.90    1.10
   5 -30   1  115.79    4.80
  -5 -30  -1  118.59    4.70
   5 -30   1  111.79    4.60
   5 -30   1  120.89    4.90
   5 -30   1  115.59    4.60
   5  30   1  106.39    5.60
   6 -30   1   39.90    2.00
   6 -30   1   38.50    2.00
   6 -30   1   44.10    2.40
   6 -30   1   43.70    2.20
  -6 -30  -1   45.40    2.10
   6  30   1   42.30    2.50
   7 -30   1    0.90    0.60
   7 -30   1    1.40    0.50
  -7 -30  -1    1.00    0.60
   7 -30   1    1.80    0.60
   7 -30   1    1.30    0.60
   7  30   1    1.20    1.00
   8 -30   1   -0.50    0.50
   8 -30   1   -0.30    0.50
  -8 -30  -1    0.40    0.50
   8 -30   1   -0.60    0.50
   8 -30   1    0.10    0.70
   8  30   1    1.20    1.00
   9 -30   1    0.80    0.50
  -9 -30  -1    1.00    0.60
   9 -30   1    0.60    0.50
   9 -30   1    0.00    0.50
   9  30   1    0.30    0.90
  10 -30   1    1.20    0.40
  10 -30   1    1.00    0.60
  10 -30   1    0.50    0.50
  10  30   1    0.90    0.80
  11 -30   1   -0.60    0.50
  11 -30   1    0.10    0.40
  11 -30   1    0.00    0.30
  11  30   1    0.10    0.70
  12 -30   1    1.30    0.50
  12 -30   1    1.50    0.40
  13 -30   1    0.30    0.30
  13 -31  -1    0.00    0.30
  13  31  -1   -0.40    0.60
  12 -31  -1    0.30    0.40
  12 -31  -1    0.60    0.30
  12  31  -1    0.60    0.70
  11 -31  -1    3.60    0.90
  11 -31  -1    4.30    0.60
  11 -31  -1    3.80    0.90
  11  31  -1    2.90    0.70
  10 -31  -1    3.10    0.90
  10 -31  -1    4.50    0.70
  10 -31  -1    4.00    0.80
  10  31  -1    2.50    0.80
  -9 -31   1    0.30    0.60
   9 -31  -1    0.30    0.50
   9 -31  -1    1.30    0.80
   9 -31  -1    0.20    0.40
   9  31  -1    0.40    0.80
   8 -31  -1    0.80    0.60
   8 -31  -1    1.00    0.50
  -8 -31   1    1.70    0.60
   8 -31  -1    0.30    0.50
   8 -31  -1    0.10    0.60
   8  31  -1    2.60    1.00
   7 -31  -1   -0.10    0.50
   7 -31  -1   -0.80    0.50
   7 -31  -1    0.00    0.50
  -7 -31   1    0.20    0.50
   7  31  -1   -0.40    0.90
   6 -31  -1   -0.10    0.50
   6 -31  -1    0.20    0.50
   6 -31  -1    0.20    0.60
  -6 -31   1   -0.10    0.50
   6 -31  -1    0.40    0.50
   6  31  -1    0.30    0.90
   6  31  -1   -1.00    1.10
   5 -31  -1    0.90    0.50
   5 -31  -1    0.50    0.50
   5 -31  -1    0.60    0.50
  -5 -31   1    0.10    0.50
   5 -31  -1   -0.40    0.50
   5  31  -1    0.40    1.00
   5  31  -1   -0.50    0.90
   4 -31  -1    6.40    0.90
  -4 -31   1    7.70    0.90
   4 -31  -1    6.20    1.10
  -4 -31   1    7.30    1.60
   4 -31  -1    7.10    0.90
   4 -31  -1    8.60    1.10
   4  31  -1    5.50    1.40
   4  31  -1    9.50    1.50
   3 -31  -1  128.59    5.30
   3 -31  -1  129.89    5.00
  -3 -31   1  125.29    5.30
  -3 -31   1  124.59    5.00
   3 -31  -1  125.19    5.20
   3 -31  -1  125.99    5.00
   3 -31  -1  119.79    5.10
  -3 -31   1  125.19    5.20
   3  31  -1  130.09    5.30
   2 -31  -1    4.80    1.20
  -2 -31   1    4.90    1.20
   2 -31  -1    6.10    0.90
   2 -31  -1    6.20    1.00
  -2 -31   1    7.60    1.10
  -2 -31   1    7.60    1.00
   2 -31  -1    6.10    1.10
   2 -31  -1    4.30    0.90
   2  31  -1    6.20    1.10
   1 -31  -1   45.00    2.40
   1 -31  -1   46.30    2.20
   1 -31  -1   46.30    2.20
   1 -31  -1   42.60    2.50
   1 -31  -1   47.80    2.20
  -1 -31   1   45.00    2.30
  -1 -31   1   48.40    2.20
  -1 -31   1   47.00    2.40
   1  31  -1   52.09    2.30
   0 -31   1    6.90    1.10
   0 -31  -1    9.80    1.10
   0 -31  -1    8.90    1.20
   0 -31   1    5.80    1.60
   0 -31   1    9.00    1.00
   0 -31   1    7.10    1.00
   0 -31  -1    9.30    1.10
   0 -31   1    9.50    1.20
   0 -31  -1    7.30    1.00
   0  31   1    8.10    1.20
   0  31  -1    7.30    1.00
  -1 -31  -1   62.89    2.80
  -1 -31  -1   64.59    2.90
   1 -31   1   63.99    3.00
   1 -31   1   61.19    2.80
   1 -31   1   63.69    3.10
  -1 -31  -1   63.89    3.00
   1 -31   1   66.29    2.80
   1 -31   1   62.69    2.80
   1  31   1   63.99    2.90
   2 -31   1    2.80    0.70
  -2 -31  -1    3.30    0.90
   2 -31   1    4.60    1.20
  -2 -31  -1    4.10    1.10
  -2 -31  -1    3.70    0.90
   2 -31   1    3.60    1.00
   2 -31   1    5.70    0.80
   2 -31   1    4.60    0.80
   3 -31   1   57.39    2.70
   3 -31   1   57.19    2.60
   3 -31   1   57.99    2.60
  -3 -31  -1   59.49    2.60
   3 -31   1   59.69    2.90
   3 -31   1   57.39    2.80
  -3 -31  -1   60.29    2.90
   3  31   1   56.39    2.90
   4 -31   1    1.50    0.50
   4 -31   1    1.60    0.60
   4 -31   1    1.60    0.60
   4 -31   1    1.40    0.90
  -4 -31  -1    2.00    0.60
   4  31   1    0.30    1.30
  -5 -31  -1    3.00    0.90
   5 -31   1    5.10    1.10
   5 -31   1    3.90    0.80
   5 -31   1    5.50    0.80
   5 -31   1    4.10    1.20
   5  31   1    6.90    1.50
   6 -31   1   11.50    1.40
   6 -31   1    9.80    1.20
   6 -31   1   11.40    1.00
  -6 -31  -1    9.70    1.00
   6 -31   1    9.20    0.90
   6  31   1    7.90    1.60
   7 -31   1    0.70    0.50
   7 -31   1    1.50    0.60
  -7 -31  -1    1.20    0.50
   7 -31   1    2.80    0.70
   7 -31   1    1.20    0.50
   7  31   1    5.50    1.50
  -8 -31  -1    1.10    0.60
   8 -31   1    1.60    0.60
   8 -31   1    1.20    0.50
   8 -31   1    2.50    0.70
   8 -31   1    0.30    0.70
   8  31   1    1.20    0.90
   9 -31   1    0.30    0.50
  -9 -31  -1    0.60    0.60
   9 -31   1    0.60    0.50
   9 -31   1    1.00    0.40
   9  31   1   -0.30    0.90
  10 -31   1    0.80    0.50
  10 -31   1    1.10    0.50
  10 -31   1    1.30    0.60
  10  31   1    1.00    0.80
  11 -31   1    3.30    0.90
  11 -31   1    3.80    0.80
  11 -31   1    4.10    0.60
  11  31   1    5.10    1.30
  12 -31   1    0.20    0.50
  12 -31   1   -0.30    0.30
  12 -32  -1    1.80    0.40
  12 -32  -1    2.00    0.70
  12  32  -1    1.30    0.60
  11 -32  -1    4.80    0.60
  11 -32  -1    3.80    0.80
  11  32  -1    6.20    1.00
  10 -32  -1    0.60    0.40
  10 -32  -1    0.70    0.40
  10 -32  -1    1.50    0.60
  10  32  -1    0.90    0.70
   9 -32  -1    0.60    0.50
   9 -32  -1    0.50    0.40
   9 -32  -1    0.40    0.60
  -9 -32   1    0.00    0.50
   9  32  -1    0.50    1.00
  -8 -32   1   -0.40    0.50
   8 -32  -1    0.10    0.50
   8 -32  -1    0.10    0.50
   8 -32  -1   -0.20    0.60
   8 -32  -1    1.10    0.60
   8  32  -1    0.20    0.90
   7 -32  -1   16.90    1.40
  -7 -32   1   19.00    1.30
   7 -32  -1   18.40    1.20
   7 -32  -1   17.90    1.20
   7 -32  -1   18.80    1.50
   7  32  -1   20.10    1.80
   6 -32  -1   10.50    1.10
  -6 -32   1    9.20    1.00
   6 -32  -1    8.10    1.30
   6 -32  -1    7.80    0.90
   6 -32  -1    7.70    1.00
   6  32  -1    9.50    1.50
  -5 -32   1   25.30    1.50
   5 -32  -1   26.00    1.70
   5 -32  -1   25.70    1.80
   5 -32  -1   25.80    1.50
   5 -32  -1   25.50    1.40
   5  32  -1   27.70    2.10
   5  32  -1   28.30    2.10
  -4 -32   1   13.30    2.10
   4 -32  -1   13.40    1.40
   4 -32  -1   12.00    1.00
  -4 -32   1   14.30    1.10
   4 -32  -1   12.70    1.10
   4 -32  -1   11.90    1.30
   4  32  -1   16.50    1.60
   4  32  -1   11.10    1.60
  -3 -32   1   11.80    1.40
   3 -32  -1   13.60    1.10
  -3 -32   1    9.30    1.40
   3 -32  -1   12.00    1.30
  -3 -32   1   11.60    1.40
   3 -32  -1   12.50    1.30
   3 -32  -1   10.50    1.30
   3 -32  -1   11.40    1.00
   3  32  -1    7.60    1.30
  -2 -32   1   61.29    2.70
   2 -32  -1   64.09    3.00
   2 -32  -1   62.39    2.80
   2 -32  -1   60.79    3.00
   2 -32  -1   60.99    2.70
  -2 -32   1   65.19    3.00
  -2 -32   1   63.09    2.90
   2  32  -1   58.89    2.90
   1 -32  -1   91.39    3.80
   1 -32  -1   91.99    3.90
  -1 -32   1   93.19    3.90
   1 -32  -1   92.19    4.20
  -1 -32   1   93.29    4.00
  -1 -32   1   89.49    3.80
   1 -32  -1   96.59    3.80
   1 -32  -1   88.09    4.00
   0 -32   1   -0.60    0.80
   0 -32   1   -0.40    0.50
   0 -32   1   -1.00    0.60
   0 -32  -1   -1.40    0.50
   0 -32   1    0.70    0.70
   0 -32  -1    0.50    0.70
   0 -32  -1   -0.20    0.50
   0 -32   1   -0.40    0.50
   0  32   1   -0.30    0.70
   1 -32   1   60.39    2.90
   1 -32   1   54.89    2.60
   1 -32   1   55.19    2.80
   1 -32   1   58.19    2.60
  -1 -32  -1   57.99    2.70
  -1 -32  -1   62.09    2.80
   1  32   1   57.99    2.80
  -2 -32  -1    7.20    0.90
   2 -32   1    5.90    1.00
   2 -32   1    6.00    1.10
   2 -32   1    5.80    0.90
  -2 -32  -1    7.60    1.20
   2 -32   1    6.40    0.90
  -2 -32  -1    4.50    1.20
   2 -32   1    5.30    1.30
   3 -32   1   14.90    1.10
   3 -32   1   16.90    1.20
   3 -32   1   16.50    1.50
   3 -32   1   15.10    1.50
   3 -32   1   16.50    2.30
  -3 -32  -1   15.60    1.20
  -3 -32  -1   16.60    1.60
   4 -32   1    0.50    0.50
   4 -32   1    0.30    0.60
   4 -32   1    0.20    0.50
  -4 -32  -1    1.00    0.50
   4 -32   1    0.40    0.60
   4  32   1    0.50    0.90
   5 -32   1   12.80    1.00
  -5 -32  -1   12.50    1.10
   5 -32   1   12.90    1.40
   5 -32   1   13.70    1.10
   5 -32   1   11.20    1.20
   5  32   1   14.30    1.60
   6 -32   1    5.30    0.90
   6 -32   1    5.40    1.80
  -6 -32  -1    4.10    0.90
   6 -32   1    4.50    1.10
   6 -32   1    5.40    0.80
   6  32   1    4.20    1.10
   7 -32   1   21.60    1.30
   7 -32   1   19.30    1.30
  -7 -32  -1   20.80    1.30
   7 -32   1   20.40    1.60
   7 -32   1   20.70    1.50
   7  32   1   23.80    1.90
  -8 -32  -1   13.90    1.10
   8 -32   1   12.20    1.00
   8 -32   1   13.40    1.50
   8 -32   1   11.50    1.10
   8 -32   1   10.60    1.20
   8  32   1   14.40    1.50
   9 -32   1    5.10    0.90
  -9 -32  -1    5.60    0.80
   9 -32   1    5.90    1.00
   9 -32   1    5.70    0.90
   9  32   1    4.50    1.30
  10 -32   1    1.00    0.60
  10 -32   1    0.20    0.40
  10 -32   1   -0.60    0.30
  10  32   1   -1.30    0.70
  11 -32   1    0.30    0.40
  11 -32   1    0.90    0.30
  12 -32   1    4.20    0.60
  12 -32   1    2.80    0.80
  12 -33  -1    0.20    0.30
  12 -33  -1   -0.20    0.40
  12  33  -1    0.00    0.60
  11 -33  -1    0.40    0.30
  11 -33  -1    0.30    0.30
  11  33  -1    0.70    0.60
  10 -33  -1    0.00    0.30
  10 -33  -1    0.60    0.50
  10 -33  -1   -0.40    0.60
  10  33  -1   -0.20    0.70
  -9 -33   1   22.80    1.40
   9 -33  -1   23.50    1.30
   9 -33  -1   22.70    1.40
   9 -33  -1   25.10    1.50
   9  33  -1   24.30    1.70
   8 -33  -1   12.50    1.20
   8 -33  -1   10.00    1.40
   8 -33  -1   12.50    0.90
  -8 -33   1   10.60    1.00
   8 -33  -1   10.10    1.40
   8  33  -1   10.00    1.50
   7 -33  -1    2.60    0.80
   7 -33  -1    1.20    0.60
   7 -33  -1    1.70    0.60
   7 -33  -1    1.40    0.50
  -7 -33   1    0.30    0.50
   7  33  -1    2.90    1.00
   6 -33  -1   15.90    1.40
  -6 -33   1   15.80    1.20
   6 -33  -1   16.00    1.50
   6 -33  -1   14.50    1.20
   6 -33  -1   15.60    1.10
   6  33  -1   17.50    1.80
  -5 -33   1    6.10    0.90
   5 -33  -1    5.80    0.90
   5 -33  -1    7.00    0.90
   5 -33  -1    7.00    1.20
   5 -33  -1    7.40    1.10
   5  33  -1    7.00    1.70
   5  33  -1    7.50    1.50
   4 -33  -1    0.90    0.60
   4 -33  -1    1.10    0.60
  -4 -33   1    1.10    0.60
   4 -33  -1    0.80    0.60
   4 -33  -1    0.80    0.60
   4  33  -1    0.50    0.90
   4  33  -1    1.90    1.00
   3 -33  -1   30.30    1.70
   3 -33  -1   29.20    1.80
   3 -33  -1   33.10    1.70
  -3 -33   1   34.00    1.90
  -3 -33   1   32.70    2.00
  -3 -33   1   32.20    1.70
   3 -33  -1   33.70    1.90
   3 -33  -1   32.70    2.00
   3  33  -1   34.50    2.00
   3  33  -1   29.90    2.00
   2 -33  -1   12.70    1.20
   2 -33  -1   13.70    2.40
   2 -33  -1   14.60    1.40
  -2 -33   1   11.80    1.30
   2 -33  -1   11.70    1.10
  -2 -33   1   15.90    1.10
  -2 -33   1   15.20    1.50
   2 -33  -1   13.80    1.30
   2  33  -1   15.60    1.40
  -1 -33   1    0.60    0.60
   1 -33  -1    1.00    0.70
   1 -33  -1    1.20    0.60
  -1 -33   1    1.10    0.60
   1 -33  -1    1.90    0.70
  -1 -33   1    1.60    1.20
   1 -33  -1   -0.70    1.00
   1 -33  -1    2.20    0.70
   1  33  -1    0.30    0.70
  -1  33   1    3.60    1.10
   0 -33   1    6.70    1.60
   0 -33   1    4.40    1.50
   0 -33  -1    5.80    1.10
   0 -33   1    4.30    1.10
   0 -33  -1    5.40    1.10
   0  33  -1    5.40    1.00
   0  33   1    5.10    0.90
   1 -33   1   14.00    1.60
   1 -33   1   16.20    1.60
  -1 -33  -1   14.20    1.10
   1 -33   1   16.80    1.20
   1 -33   1   15.80    1.40
  -1 -33  -1   16.00    1.50
   1 -33   1   16.00    1.40
  -1 -33  -1   14.20    1.40
  -2 -33  -1    1.10    0.80
   2 -33   1    0.90    0.60
   2 -33   1    0.10    0.50
  -2 -33  -1    0.50    0.60
   2 -33   1    0.20    0.50
   2 -33   1    0.50    0.60
  -2 -33  -1    0.50    0.50
   2 -33   1   -0.30    0.60
  -3 -33  -1   11.30    1.40
   3 -33   1    8.50    1.20
   3 -33   1    9.80    1.00
   3 -33   1   11.80    1.00
  -3 -33  -1    9.40    1.00
   3 -33   1   11.70    1.30
   3 -33   1   10.80    1.30
   3  33   1    8.60    1.40
   4 -33   1   19.50    1.30
   4 -33   1   23.10    1.60
   4 -33   1   21.10    1.30
   4 -33   1   22.90    1.70
  -4 -33  -1   21.10    1.30
   4  33   1   23.00    1.90
  -5 -33  -1    5.40    0.80
   5 -33   1    4.90    1.00
   5 -33   1    5.80    1.20
   5 -33   1    5.70    0.90
   5 -33   1    4.90    0.80
   5  33   1    4.80    1.10
   6 -33   1    5.50    0.90
   6 -33   1    5.50    0.80
   6 -33   1    5.70    1.20
   6 -33   1    7.00    1.20
  -6 -33  -1    7.00    0.90
   6  33   1    8.50    1.50
   7 -33   1    8.40    1.30
  -7 -33  -1    6.70    0.90
   7 -33   1    6.60    1.10
   7 -33   1    7.10    0.90
   7 -33   1    7.50    0.80
   7  33   1    9.20    1.50
   8 -33   1    0.00    0.50
  -8 -33  -1    1.10    0.50
   8 -33   1   -0.60    0.60
   8 -33   1    0.10    0.50
   8 -33   1    0.20    0.40
   8  33   1    0.90    0.90
   9 -33   1    7.40    0.90
   9 -33   1    7.70    0.70
  -9 -33  -1    7.20    0.90
   9 -33   1    8.20    1.00
   9  33   1    7.80    1.30
  10 -33   1   -0.60    0.30
  10 -33   1   -0.30    0.50
  10 -33   1    0.20    0.30
  10  33   1    0.10    0.80
  11 -33   1    0.00    0.40
  11 -33   1   -0.20    0.40
  12 -33   1   -0.30    0.30
  12 -33   1    0.40    0.50
  12 -34  -1    0.60    0.30
  12 -34  -1    0.10    0.40
  11 -34  -1    4.50    0.50
  11 -34  -1    4.40    0.70
  11  34  -1    4.50    0.90
  10 -34  -1    0.40    0.40
  10 -34  -1    0.50    0.40
  10 -34  -1    0.40    0.70
  10  34  -1    0.30    0.70
  -9 -34   1    4.40    0.80
   9 -34  -1    3.50    0.60
   9 -34  -1    3.60    0.90
   9 -34  -1    4.60    0.90
   9  34  -1    2.70    0.80
   8 -34  -1   -0.10    0.40
   8 -34  -1    0.80    0.50
   8 -34  -1    0.30    0.50
  -8 -34   1    0.10    0.70
   8 -34  -1    0.10    0.60
   8  34  -1    0.50    0.90
   7 -34  -1    6.30    1.00
  -7 -34   1    5.70    0.90
   7 -34  -1    5.50    0.90
   7 -34  -1    6.10    0.80
   7 -34  -1    6.30    1.20
   7  34  -1    5.70    1.40
   6 -34  -1   10.00    1.00
   6 -34  -1    9.30    1.20
  -6 -34   1    9.80    1.00
   6 -34  -1    9.30    1.30
   6 -34  -1    8.90    0.90
   6  34  -1    8.90    1.50
  -5 -34   1   20.10    1.40
   5 -34  -1   19.60    1.20
   5 -34  -1   21.20    1.50
   5 -34  -1   17.80    1.30
   5 -34  -1   17.30    2.10
   5  34  -1   16.30    1.70
   4 -34  -1    3.50    0.90
   4 -34  -1    2.00    0.60
   4 -34  -1    1.90    0.60
  -4 -34   1    2.00    0.60
   4 -34  -1    2.00    0.60
   4  34  -1    1.40    1.00
   4  34  -1    2.60    0.90
   3 -34  -1    7.10    1.10
  -3 -34   1    6.70    1.40
   3 -34  -1    6.90    1.20
   3 -34  -1    8.20    1.20
   3 -34  -1    5.20    1.00
  -3 -34   1    6.70    0.90
   3 -34  -1    6.60    1.00
   3  34  -1    5.30    1.40
   3  34  -1    8.90    1.40
  -2 -34   1    1.30    0.70
  -2 -34   1    1.20    0.70
   2 -34  -1    1.30    0.60
   2 -34  -1    0.40    0.50
   2 -34  -1    1.10    0.60
   2 -34  -1    1.00    0.70
  -2 -34   1    0.50    0.50
   2 -34  -1    0.80    0.70
   2  34  -1    1.50    0.80
  -1 -34   1    6.00    1.20
   1 -34  -1    2.10    0.80
   1 -34  -1    3.20    0.90
   1 -34  -1    4.70    1.10
   1 -34  -1    3.50    1.00
  -1 -34   1    3.90    1.00
  -1 -34   1    3.60    0.90
   1 -34  -1    4.50    1.00
  -1  34   1    4.00    0.90
   1  34  -1    2.40    0.80
   0 -34   1   16.40    1.50
   0 -34  -1   16.90    1.50
   0 -34   1   16.10    1.20
   0 -34   1   16.00    1.30
   0 -34  -1   14.10    1.30
   0 -34   1   15.90    1.70
   0 -34  -1   16.40    1.20
   0  34  -1   15.10    1.30
   0  34   1   17.00    1.50
   1 -34   1   33.70    1.80
   1 -34   1   34.70    1.80
  -1 -34  -1   34.50    1.90
   1 -34   1   33.00    2.10
  -1 -34  -1   32.60    1.80
   1 -34   1   31.70    1.80
  -1 -34  -1   37.70    2.00
   1 -34   1   36.70    2.00
  -1  34  -1   33.50    1.80
   2 -34   1    6.00    1.30
  -2 -34  -1    7.10    1.30
  -2 -34  -1    7.70    1.20
   2 -34   1    6.00    0.90
   2 -34   1    7.00    1.00
   2 -34   1    5.60    0.90
   2 -34   1    8.80    1.30
  -2 -34  -1    6.20    0.90
   2  34   1    7.90    1.40
   3 -34   1   29.80    1.70
   3 -34   1   32.70    1.90
   3 -34   1   29.10    1.70
  -3 -34  -1   31.00    1.60
  -3 -34  -1   32.30    2.00
   3 -34   1   33.30    2.10
   3 -34   1   29.50    1.60
   3  34   1   29.80    2.10
   4 -34   1    3.40    1.10
   4 -34   1    4.60    1.30
   4 -34   1    5.00    0.90
   4 -34   1    4.60    0.80
  -4 -34  -1    3.40    0.60
   4  34   1    4.20    1.10
  -5 -34  -1    0.00    0.60
   5 -34   1    1.10    0.50
   5 -34   1    0.40    0.50
   5 -34   1    0.10    0.50
   5 -34   1    0.90    0.70
   5  34   1    2.00    1.00
   6 -34   1   -0.20    0.60
   6 -34   1    0.70    0.70
   6 -34   1    0.10    0.50
  -6 -34  -1    0.40    0.50
   6 -34   1    0.50    0.50
   6  34   1    2.30    1.00
   7 -34   1    0.60    0.40
   7 -34   1    0.20    0.50
   7 -34   1    0.10    0.60
   7 -34   1    0.70    0.50
  -7 -34  -1    0.30    0.50
   7  34   1   -1.50    0.90
   8 -34   1    2.50    0.70
   8 -34   1    2.70    0.90
   8 -34   1    2.70    0.70
   8 -34   1    3.30    0.80
  -8 -34  -1    4.20    0.80
   8  34   1    4.50    1.30
   9 -34   1    2.20    0.60
   9 -34   1    2.80    0.80
   9 -34   1    2.70    0.70
  -9 -34  -1    2.90    0.70
   9  34   1    3.90    0.90
  10 -34   1    0.20    0.40
  10 -34   1    0.30    0.40
  11 -34   1   -0.30    0.40
  11 -34   1    0.00    0.30
  11 -35  -1    0.50    0.50
  11  35  -1    1.40    0.60
  10 -35  -1    0.00    0.40
  10 -35  -1   -0.30    0.30
  10  35  -1    1.10    0.60
   9 -35  -1    5.20    1.00
   9 -35  -1    4.10    0.60
  -9 -35   1    3.60    0.80
   9 -35  -1    5.40    0.90
   9  35  -1    4.10    1.00
   8 -35  -1    0.30    0.40
   8 -35  -1    0.00    0.50
   8 -35  -1    0.60    0.40
   8 -35  -1    0.40    0.60
  -8 -35   1    0.90    0.50
   8  35  -1   -0.40    0.70
   7 -35  -1    7.50    1.00
  -7 -35   1    8.90    0.90
   7 -35  -1    7.90    1.00
   7 -35  -1    7.60    0.80
   7  35  -1    6.80    1.40
  -6 -35   1    0.00    0.50
   6 -35  -1   -0.30    0.50
   6 -35  -1    0.20    0.50
   6 -35  -1    0.10    0.60
   6 -35  -1    0.70    0.50
   6  35  -1    0.70    0.80
  -5 -35   1    2.40    0.60
   5 -35  -1    3.10    0.90
   5 -35  -1    3.00    0.80
   5 -35  -1    1.40    0.70
   5 -35  -1    1.70    0.60
   5  35  -1    2.50    0.90
  -4 -35   1    6.30    0.90
   4 -35  -1    7.00    1.10
   4 -35  -1    6.90    0.90
   4 -35  -1    4.50    0.90
   4  35  -1    4.60    1.00
   4  35  -1    7.20    1.80
   3 -35  -1   75.79    3.30
   3 -35  -1   70.99    3.30
   3 -35  -1   75.59    3.30
  -3 -35   1   77.79    3.30
   3 -35  -1   82.89    3.70
  -3 -35   1   79.39    3.60
   3 -35  -1   77.39    3.50
   3  35  -1   76.39    3.50
   3  35  -1   73.49    3.50
   2 -35  -1   36.20    1.90
   2 -35  -1   41.40    2.00
  -2 -35   1   40.20    2.20
  -2 -35   1   38.20    2.10
   2 -35  -1   37.90    1.90
  -2 -35   1   38.30    1.90
   2 -35  -1   39.00    2.20
   2 -35  -1   41.00    2.20
  -2  35   1   36.00    2.10
   2  35  -1   35.90    2.20
   1 -35  -1   20.80    1.80
  -1 -35   1   18.10    1.30
   1 -35  -1   19.80    1.40
   1 -35  -1   19.80    1.30
   1 -35  -1   18.50    1.50
  -1 -35   1   15.30    1.50
  -1 -35   1   19.30    1.40
   1  35  -1   17.30    1.50
  -1  35   1   17.40    1.50
   0 -35   1   26.00    2.00
   0 -35   1   23.40    1.50
   0 -35   1   24.20    1.70
   0 -35  -1   25.20    1.70
   0 -35  -1   24.00    1.50
   0 -35   1   23.40    1.40
   0 -35  -1   23.60    1.40
   0  35  -1   22.20    1.60
  -1 -35  -1   12.50    1.30
   1 -35   1   12.50    1.10
   1 -35   1   15.20    1.50
   1 -35   1   12.10    1.20
  -1 -35  -1   13.00    1.40
  -1 -35  -1   12.00    1.10
   1 -35   1   11.80    1.10
   1 -35   1   11.50    1.30
  -1  35  -1   13.20    1.20
  -2 -35  -1   26.10    1.70
   2 -35   1   26.80    1.60
  -2 -35  -1   28.60    1.80
   2 -35   1   26.10    1.60
   2 -35   1   26.90    1.80
   2 -35   1   26.90    1.90
  -2 -35  -1   29.60    1.60
   2 -35   1   29.00    1.60
   2  35   1   28.40    1.90
   3 -35   1   49.10    2.30
   3 -35   1   49.10    2.40
  -3 -35  -1   51.19    2.40
  -3 -35  -1   48.50    2.60
   3 -35   1   50.99    2.50
   3 -35   1   52.79    2.70
   3 -35   1   52.29    2.60
   3  35   1   51.99    2.70
  -4 -35  -1    1.10    0.50
   4 -35   1    2.70    0.80
   4 -35   1    0.60    0.50
   4 -35   1    2.10    0.60
   4 -35   1    0.00    0.50
   4  35   1    1.50    0.90
   5 -35   1   11.90    1.00
   5 -35   1   13.00    1.10
   5 -35   1   12.00    1.30
  -5 -35  -1   10.90    1.00
   5 -35   1   11.70    1.30
   5  35   1   12.30    1.60
   6 -35   1   -0.10    0.40
   6 -35   1    0.10    0.50
  -6 -35  -1    0.30    0.50
   6 -35   1    0.30    0.50
   6 -35   1    0.30    0.40
   6  35   1    0.40    0.90
   7 -35   1    3.50    1.00
  -7 -35  -1    2.50    0.50
   7 -35   1    3.30    0.90
   7 -35   1    3.60    0.70
   7 -35   1    1.40    0.60
   7  35   1    2.90    0.90
   8 -35   1    0.90    0.50
  -8 -35  -1    1.40    0.50
   8 -35   1    1.00    0.60
   8 -35   1    1.20    0.40
   8 -35   1    1.30    0.70
   8  35   1    2.00    0.80
  -9 -35  -1   14.30    1.00
   9 -35   1   14.40    1.10
   9 -35   1   14.20    0.90
   9 -35   1   14.60    1.20
   9  35   1   14.70    1.40
  10 -35   1    2.40    0.50
  10 -35   1    2.00    0.70
  11 -35   1   -0.40    0.30
  11 -35   1   -0.10    0.40
  11 -36  -1   -0.20    0.30
  11 -36  -1   -0.20    0.30
  11  36  -1    0.90    0.60
  10 -36  -1    3.70    0.70
  10 -36  -1    3.10    0.50
  10  36  -1    2.00    0.90
   9 -36  -1    9.30    0.70
  -9 -36   1    9.90    0.90
   9 -36  -1    8.70    0.90
   9  36  -1   10.30    1.20
  -8 -36   1    1.20    0.50
   8 -36  -1    0.20    0.40
   8 -36  -1    0.50    0.80
   8 -36  -1    0.70    0.60
   8 -36  -1    0.80    0.40
   8  36  -1    0.80    0.70
   7 -36  -1    8.60    1.30
   7 -36  -1    7.60    1.00
   7 -36  -1    7.00    0.90
   7 -36  -1    8.10    1.30
  -7 -36   1    9.40    0.90
   7  36  -1    7.70    1.30
   6 -36  -1    0.00    0.50
   6 -36  -1    1.20    1.00
   6 -36  -1   -0.20    0.50
   6 -36  -1    2.60    0.70
  -6 -36   1    0.20    0.50
   6  36  -1    0.60    0.80
   5 -36  -1   28.10    1.70
   5 -36  -1   31.60    1.80
   5 -36  -1   30.50    1.60
  -5 -36   1   32.90    1.70
   5 -36  -1   30.50    1.90
   5  36  -1   34.70    2.00
   4 -36  -1    0.40    0.50
   4 -36  -1    0.20    0.50
  -4 -36   1   -0.50    0.50
   4 -36  -1   -0.70    0.50
   4 -36  -1    0.20    0.60
   4  36  -1    0.90    0.80
   3 -36  -1   18.90    1.50
   3 -36  -1   17.60    1.50
   3 -36  -1   19.20    1.40
   3 -36  -1   17.90    1.20
  -3 -36   1   15.20    1.70
  -3 -36   1   17.20    1.20
   3 -36  -1   19.60    1.40
   3  36  -1   16.60    1.80
   3  36  -1   16.90    1.50
   2 -36  -1    0.00    0.60
   2 -36  -1    1.80    0.60
  -2 -36   1    0.90    0.70
   2 -36  -1    0.00    0.70
   2 -36  -1    0.00    0.70
   2 -36  -1    1.30    0.60
  -2 -36   1   -0.80    0.60
  -2 -36   1   -0.10    0.50
   2  36  -1    0.80    0.90
  -2  36   1    1.50    0.80
  -1 -36   1   37.80    1.90
   1 -36  -1   38.20    2.30
   1 -36  -1   36.50    1.90
  -1 -36   1   41.20    2.20
   1 -36  -1   40.10    2.00
  -1 -36   1   39.60    2.00
   1 -36  -1   41.10    2.20
   1  36  -1   34.70    2.10
   0 -36   1   15.80    1.80
   0 -36   1   16.60    1.50
   0 -36   1   14.80    1.20
   0 -36  -1   16.90    1.40
   0 -36  -1   14.80    1.10
   0 -36   1   16.30    1.30
   0 -36  -1   14.70    1.30
   0  36  -1   14.80    1.40
  -1 -36  -1    9.30    1.00
   1 -36   1   10.90    1.00
  -1 -36  -1   10.30    1.30
  -1 -36  -1   11.20    1.20
   1 -36   1    7.30    1.40
   1 -36   1    9.60    1.00
   1 -36   1    8.10    1.20
  -1  36  -1   10.90    1.20
   2 -36   1    3.70    1.00
   2 -36   1    6.80    1.00
   2 -36   1    7.30    1.00
   2 -36   1    7.10    1.30
  -2 -36  -1    6.70    0.90
   2  36   1    5.50    1.30
  -2  36  -1    6.40    1.10
   3 -36   1   19.70    1.40
   3 -36   1   21.50    1.40
   3 -36   1   20.80    1.60
   3 -36   1   21.50    1.30
  -3 -36  -1   21.20    1.70
  -3 -36  -1   20.60    1.40
   3 -36   1   22.90    1.70
   3  36   1   18.80    1.70
  -4 -36  -1    0.50    0.60
   4 -36   1   -0.70    0.70
   4 -36   1    0.30    0.60
   4 -36   1    0.60    0.60
   4 -36   1    0.20    0.50
   4  36   1   -1.60    0.80
  -5 -36  -1   10.90    0.90
   5 -36   1    9.80    1.30
   5 -36   1   10.30    0.90
   5 -36   1    9.80    1.00
   5 -36   1    9.30    1.20
   5  36   1    9.80    1.50
  -6 -36  -1    0.20    0.50
   6 -36   1    0.80    0.60
   6 -36   1    0.70    0.50
   6 -36   1    0.60    0.50
   6 -36   1    0.70    0.50
   6  36   1    0.50    0.90
   7 -36   1    8.50    1.00
   7 -36   1    7.40    1.20
   7 -36   1    8.60    0.80
   7 -36   1    8.80    1.00
  -7 -36  -1    7.80    0.90
   7  36   1    8.40    1.40
  -8 -36  -1    2.60    0.70
   8 -36   1    1.20    0.40
   8 -36   1    1.20    0.60
   8 -36   1    0.60    0.60
   8 -36   1    1.50    0.50
   8  36   1    2.50    0.80
   9 -36   1    3.00    0.50
   9 -36   1    3.60    1.00
  -9 -36  -1    3.80    0.70
  10 -36   1    0.40    0.30
  10 -36   1   -0.30    0.40
  10 -37  -1    0.60    0.40
  10 -37  -1   -0.20    0.30
  10  37  -1   -0.20    0.60
   9 -37  -1    0.30    0.40
   9 -37  -1    0.10    0.30
  -9 -37   1    1.30    0.40
   9  37  -1    0.50    0.70
   8 -37  -1    0.20    0.40
  -8 -37   1   -0.30    0.40
   8 -37  -1   -0.40    0.60
   8 -37  -1   -0.20    0.60
   8 -37  -1   -0.20    0.60
   8  37  -1    0.50    0.70
   7 -37  -1    0.40    0.40
   7 -37  -1    0.30    0.40
   7 -37  -1   -0.30    0.60
   7 -37  -1    0.10    0.50
  -7 -37   1   -0.60    0.40
   7  37  -1   -0.80    0.70
   6 -37  -1    1.20    0.50
   6 -37  -1    0.90    0.60
  -6 -37   1    1.00    0.50
   6 -37  -1    1.20    0.60
   6 -37  -1    1.20    0.70
   6  37  -1    0.60    1.10
  -5 -37   1    7.80    0.80
   5 -37  -1    8.00    1.10
   5 -37  -1    6.30    1.10
   5 -37  -1    5.30    1.60
   5 -37  -1    8.90    0.90
   5  37  -1    7.50    1.40
   4 -37  -1    9.40    0.90
   4 -37  -1    9.60    1.20
   4 -37  -1    8.70    1.20
  -4 -37   1    7.20    0.90
   4 -37  -1    7.70    1.10
   4  37  -1   10.80    1.40
  -3 -37   1    8.00    1.50
   3 -37  -1   10.60    1.00
  -3 -37   1    8.90    0.90
   3 -37  -1    9.00    1.30
   3 -37  -1    9.60    1.20
   3 -37  -1    9.50    1.20
   3 -37  -1    9.40    1.20
   3  37  -1    9.80    1.40
  -3  37   1   10.40    1.30
   3  37  -1    8.40    2.20
  -2 -37   1    7.30    1.30
  -2 -37   1    6.20    1.10
   2 -37  -1    7.90    1.10
  -2 -37   1    8.30    0.90
   2 -37  -1    7.60    1.20
   2 -37  -1    9.00    1.40
   2 -37  -1    7.60    1.00
   2  37  -1    5.40    1.40
  -2  37   1    7.90    1.40
   2  37  -1    9.10    1.20
  -1 -37   1   -0.80    0.60
   1 -37  -1    0.60    0.50
   1 -37  -1    0.90    0.60
  -1 -37   1   -0.20    0.50
   1 -37  -1   -0.20    0.50
  -1 -37   1   -0.10    0.50
   1  37  -1    1.60    0.80
   0 -37  -1    8.60    0.90
   0 -37  -1    9.30    1.10
   0 -37   1    8.80    1.00
   0 -37   1    6.60    1.20
   0 -37  -1    5.70    1.10
   0 -37   1    7.10    1.00
   0  37  -1    5.00    1.20
   1 -37   1    1.00    0.70
   1 -37   1    0.70    0.60
  -1 -37  -1   -0.50    0.50
  -1 -37  -1    0.30    0.50
   1 -37   1    0.80    0.60
  -1 -37  -1    1.10    0.70
   1 -37   1   -0.30    0.60
  -1  37  -1    0.10    0.70
   2 -37   1    0.60    0.70
   2 -37   1    0.10    0.60
   2 -37   1    0.80    0.60
  -2 -37  -1    1.60    0.50
   2 -37   1    0.60    0.60
  -2 -37  -1    1.60    0.60
   2 -37   1    0.70    0.60
  -2  37  -1    1.20    0.70
   2  37   1   -0.50    0.80
   3 -37   1   40.10    2.10
   3 -37   1   39.50    1.90
  -3 -37  -1   38.70    1.90
  -3 -37  -1   36.40    2.20
   3 -37   1   34.60    1.90
   3 -37   1   38.50    2.00
   3 -37   1   36.70    2.30
   3  37   1   40.60    2.20
   4 -37   1    1.40    0.60
   4 -37   1    1.40    0.70
   4 -37   1    2.30    0.60
   4 -37   1    1.50    0.60
  -4 -37  -1    1.80    0.50
   4  37   1    3.00    0.90
   5 -37   1    2.40    0.80
   5 -37   1    3.00    0.70
  -5 -37  -1    2.90    0.70
   5 -37   1    3.50    1.10
   5 -37   1    1.70    0.60
   6 -37   1    3.70    1.10
  -6 -37  -1    4.50    0.90
   6 -37   1    5.30    0.90
   6 -37   1    5.30    1.10
   6  37   1    4.50    1.00
  -7 -37  -1   17.90    1.10
   7 -37   1   17.10    1.50
   7 -37   1   16.90    1.00
   7 -37   1   18.50    1.30
   7 -37   1   17.00    1.20
   7  37   1   19.70    1.50
   8 -37   1    5.40    0.80
  -8 -37  -1    6.70    0.70
   8 -37   1    4.80    1.30
   8 -37   1    4.20    1.00
   8 -37   1    6.10    0.60
   8  37   1    5.50    1.30
   9 -37   1    1.10    0.30
   9 -37   1    0.70    0.40
  -9 -37  -1    1.00    0.50
  10 -37   1    0.60    0.30
  10 -37   1    0.00    0.30
  10 -38  -1   -0.40    0.30
  10 -38  -1   -0.20    0.30
  10  38  -1    0.90    0.60
   9 -38  -1    0.30    0.30
   9 -38  -1    0.10    0.30
  -9 -38   1   -0.10    0.40
   9  38  -1   -0.80    0.80
   8 -38  -1    0.40    0.70
  -8 -38   1    0.90    0.40
   8 -38  -1    0.60    0.40
   8 -38  -1    1.20    0.40
   8  38  -1    1.00    0.70
   7 -38  -1   13.60    1.30
   7 -38  -1   13.30    1.10
  -7 -38   1   13.60    0.90
   7 -38  -1   14.00    1.30
   7 -38  -1   13.70    0.90
   7  38  -1   13.50    1.30
   6 -38  -1    0.60    0.70
  -6 -38   1   -0.10    0.40
   6 -38  -1    0.20    0.50
   6 -38  -1    0.40    0.40
   6 -38  -1   -0.20    0.50
   6  38  -1    0.60    0.70
  -5 -38   1   14.90    1.10
   5 -38  -1   15.60    1.30
   5 -38  -1   15.40    1.40
   5 -38  -1   17.40    1.30
   5 -38  -1   12.10    1.30
   4 -38  -1   17.90    1.40
   4 -38  -1   14.50    1.30
   4 -38  -1   16.80    1.20
  -4 -38   1   20.60    1.20
   4 -38  -1   16.60    1.40
   4  38  -1   16.40    1.60
   3 -38  -1    5.40    1.10
  -3 -38   1    7.20    1.40
  -3 -38   1    5.10    0.90
   3 -38  -1    6.50    0.90
   3 -38  -1    4.10    0.90
   3 -38  -1    3.60    1.10
   3 -38  -1    5.40    1.10
   3  38  -1    5.70    1.20
  -3  38   1    2.80    1.50
   2 -38  -1    0.70    0.50
   2 -38  -1    0.90    0.70
  -2 -38   1    0.80    0.50
   2 -38  -1    2.00    0.60
   2 -38  -1    0.10    0.60
  -2 -38   1    0.00    0.60
   2  38  -1    2.40    1.00
   2  38  -1    1.40    0.70
  -1 -38   1    0.40    0.50
   1 -38  -1    0.70    0.50
  -1 -38   1    1.10    0.60
   1 -38  -1    1.30    0.60
  -1 -38   1    0.80    0.60
   1 -38  -1    0.60    0.60
   1  38  -1    1.70    0.90
   0 -38   1   42.90    2.10
   0 -38  -1   44.50    2.00
   0 -38   1   44.60    2.00
   0 -38  -1   43.10    2.30
   0 -38   1   42.00    2.30
   0 -38  -1   42.40    2.10
   0  38  -1   39.20    2.30
  -1 -38  -1    1.70    0.70
   1 -38   1    3.00    0.80
   1 -38   1    1.60    0.70
   1 -38   1    1.30    0.60
  -1 -38  -1    1.10    0.60
  -1 -38  -1    1.70    0.50
   1 -38   1    1.10    0.60
  -1  38  -1    1.80    0.80
   1  38   1    1.80    0.80
  -2 -38  -1    4.80    0.90
  -2 -38  -1    4.00    1.20
   2 -38   1    5.90    1.20
   2 -38   1    6.70    0.90
   2 -38   1    3.60    0.90
   2 -38   1    4.70    1.20
   2  38   1    4.30    1.00
  -2  38  -1    4.10    1.10
  -3 -38  -1    6.60    1.40
  -3 -38  -1    7.40    0.80
   3 -38   1    4.50    1.00
   3 -38   1    8.30    1.10
   3 -38   1    6.30    0.90
   3 -38   1    4.70    1.20
   3 -38   1    5.80    1.20
  -3  38  -1    8.20    1.20
   3  38   1    8.40    1.40
   4 -38   1    6.80    0.90
   4 -38   1    6.60    1.10
   4 -38   1    7.10    1.20
  -4 -38  -1    7.40    0.80
   4 -38   1    7.50    1.10
   5 -38   1   20.30    1.80
   5 -38   1   23.70    1.60
   5 -38   1   18.70    1.30
   5 -38   1   18.60    1.50
  -5 -38  -1   18.40    1.30
   5  38   1   18.90    1.60
  -6 -38  -1    5.50    0.70
   6 -38   1    4.10    0.70
   6 -38   1    5.80    1.00
   6 -38   1    5.10    0.90
   6 -38   1    3.30    1.10
   6  38   1    4.80    1.00
   7 -38   1   -0.30    0.50
  -7 -38  -1   -0.10    0.40
   7 -38   1    0.00    0.50
   7 -38   1    0.10    0.40
   7 -38   1   -0.20    0.60
   7  38   1    1.40    0.80
  -8 -38  -1   -0.30    0.40
   8 -38   1    0.10    0.30
   8 -38   1    1.50    0.70
   8 -38   1    0.20    0.40
   9 -38   1   -0.10    0.30
  -9 -38  -1   -0.20    0.40
   9 -38   1    0.30    0.30
  10 -38   1   -0.30    0.30
  10 -38   1    0.60    0.30
  -9 -39   1    9.20    0.80
   9 -39  -1   11.20    0.90
   9 -39  -1   12.10    0.80
   9  39  -1   12.80    1.10
   8 -39  -1    0.20    0.70
  -8 -39   1    0.40    0.40
   8 -39  -1   -0.20    0.40
   8 -39  -1    0.30    0.40
   8  39  -1    0.10    0.60
  -7 -39   1   24.20    1.30
   7 -39  -1   24.40    1.60
   7 -39  -1   22.40    1.40
   7 -39  -1   23.10    1.20
   7  39  -1   25.80    1.60
   6 -39  -1    5.00    0.90
  -6 -39   1    4.20    0.70
   6 -39  -1    4.70    0.70
   6 -39  -1    4.80    1.20
   6 -39  -1    4.10    1.10
   6  39  -1    4.80    1.10
   5 -39  -1   18.00    1.10
   5 -39  -1   16.80    1.40
   5 -39  -1   18.70    1.50
  -5 -39   1   18.60    1.10
   5 -39  -1   18.10    1.30
   5  39  -1   18.70    1.50
   4 -39  -1   12.20    1.20
   4 -39  -1   13.80    1.50
  -4 -39   1   15.00    1.00
  -4  39   1   15.60    2.00
   4  39  -1   15.70    1.80
  -3 -39   1   11.90    1.50
   3 -39  -1   11.50    1.30
  -3 -39   1   10.70    1.00
   3 -39  -1   11.10    1.10
   3 -39  -1   11.50    1.30
   3  39  -1    9.50    1.30
  -2 -39   1    0.60    0.50
   2 -39  -1    0.70    0.60
  -2 -39   1    0.70    0.60
   2 -39  -1    0.50    0.50
   2 -39  -1    1.50    0.70
   2 -39  -1    0.80    0.60
   2  39  -1    0.30    0.70
  -1 -39   1   23.70    1.30
  -1 -39   1   22.70    1.70
   1 -39  -1   22.10    1.60
  -1 -39   1   22.60    1.50
   1 -39  -1   23.60    1.40
   1 -39  -1   23.40    1.50
   1  39  -1   21.50    1.80
   0 -39  -1    1.80    0.70
   0 -39   1   -0.90    0.50
   0 -39   1    1.00    0.60
   0 -39   1    3.00    0.80
   0 -39  -1    0.70    0.60
   0 -39  -1    1.20    0.50
   0  39  -1    0.60    1.00
  -1 -39  -1    7.50    0.90
   1 -39   1    8.00    1.80
   1 -39   1    8.40    0.90
   1 -39   1    7.90    1.00
   1 -39   1    9.10    1.40
  -1 -39  -1    6.50    1.20
   1  39   1    9.30    1.20
  -1  39  -1    5.00    1.10
   2 -39   1   -0.10    0.50
   2 -39   1    0.00    0.50
  -2 -39  -1    0.20    0.60
   2 -39   1    0.70    0.60
  -2 -39  -1    0.10    0.40
   2 -39   1   -0.10    0.50
  -2  39  -1    1.40    0.80
   2  39   1   -0.20    0.70
   3 -39   1   11.20    1.00
  -3 -39  -1    9.60    1.50
   3 -39   1   10.50    1.30
   3 -39   1    8.20    1.20
  -3 -39  -1   11.10    0.90
   3 -39   1   10.40    1.10
  -3  39  -1    9.90    1.30
   3  39   1    7.80    1.40
   4 -39   1    2.00    0.80
  -4 -39  -1    2.00    0.70
   4 -39   1    2.80    1.00
   4 -39   1    1.40    0.60
   4  39   1    2.90    0.80
  -4  39  -1    3.00    0.80
   5 -39   1    3.10    0.90
   5 -39   1    2.80    1.00
   5 -39   1    1.90    0.50
  -5 -39  -1    2.20    0.50
   5 -39   1    2.80    0.90
   5  39   1    4.10    0.90
  -6 -39  -1    0.60    0.40
   6 -39   1   -0.10    0.50
   6 -39   1    0.40    0.40
   6 -39   1    1.10    0.70
   6 -39   1    1.00    0.40
   6  39   1    1.60    0.80
  -7 -39  -1    3.70    0.60
   7 -39   1    2.40    0.60
   7 -39   1    3.40    0.80
   7 -39   1    2.70    0.60
   8 -39   1    1.60    0.90
   8 -39   1    0.50    0.40
   8 -39   1    0.20    0.30
  -8 -39  -1    0.40    0.40
   9 -39   1    0.60    0.30
  -9 -39  -1    0.20    0.40
   9 -39   1    0.70    0.40
   9 -40  -1    0.50    0.30
   9 -40  -1    0.60    0.40
  -9 -40   1    0.50    0.40
   9  40  -1   -0.30    0.60
   8 -40  -1    0.20    0.30
   8 -40  -1    0.60    0.40
  -8 -40   1    0.90    0.60
   8  40  -1    0.60    0.60
   7 -40  -1    7.40    0.70
  -7 -40   1    8.50    0.70
   7 -40  -1    8.00    0.80
   7 -40  -1    6.50    1.10
   7  40  -1    6.70    1.00
   6 -40  -1    4.10    0.80
   6 -40  -1    4.10    1.50
  -6 -40   1    4.30    0.60
   6 -40  -1    5.20    0.70
   6  40  -1    4.30    1.00
  -5 -40   1    2.40    0.60
   5 -40  -1    4.40    0.80
   5 -40  -1    4.90    0.90
   5 -40  -1    2.90    1.00
   5 -40  -1    7.20    1.70
   5  40  -1    2.40    0.70
   4 -40  -1    1.70    0.50
  -4 -40   1    1.20    0.40
   4 -40  -1    0.40    0.50
   4 -40  -1    1.10    0.50
   4  40  -1    2.00    0.70
  -3 -40   1    1.50    0.80
   3 -40  -1    1.00    0.50
   3 -40  -1    0.60    0.50
   3 -40  -1    1.10    0.60
   3  40  -1    0.40    0.70
   2 -40  -1   21.20    2.00
   2 -40  -1   23.70    1.40
   2 -40  -1   22.80    1.60
  -2 -40   1   24.80    1.80
  -2 -40   1   26.00    1.30
   2 -40  -1   20.20    1.70
   2  40  -1   22.00    1.90
  -1 -40   1    0.60    0.50
  -1 -40   1    0.40    0.60
  -1 -40   1   -0.10    0.50
   1 -40  -1   -0.60    0.60
   1 -40  -1   -0.50    0.50
   1  40  -1   -0.10    0.60
   0 -40  -1   16.20    1.40
   0 -40   1   16.70    1.10
   0 -40  -1   17.50    1.40
   0 -40   1   15.00    1.40
   0 -40   1   17.60    1.20
   0 -40  -1   15.50    1.10
   0  40  -1   18.00    1.70
   0  40   1   14.80    2.20
   1 -40   1    0.80    0.70
  -1 -40  -1    0.70    0.50
  -1 -40  -1    0.20    0.50
   1 -40   1    1.10    0.80
   1 -40   1    0.50    0.60
   1  40   1   -0.60    0.70
  -1  40  -1   -1.30    0.80
   2 -40   1    0.20    0.50
  -2 -40  -1    0.40    0.40
  -2 -40  -1    1.00    0.60
   2 -40   1   -0.20    0.60
   2 -40   1    1.20    0.50
   2 -40   1    0.20    0.60
   2  40   1    0.70    0.70
  -2  40  -1    0.10    0.80
  -3 -40  -1    2.10    0.50
   3 -40   1    1.80    0.60
   3 -40   1    1.60    0.60
   3 -40   1    1.30    0.80
   3 -40   1    1.90    0.50
   3  40   1    1.30    0.80
  -3  40  -1    0.40    0.80
   4 -40   1    2.80    1.00
  -4 -40  -1    1.50    0.50
   4 -40   1    0.80    0.50
   4 -40   1    1.90    0.50
   4  40   1    0.50    0.80
  -4  40  -1    2.00    0.80
  -5 -40  -1    0.90    0.40
   5 -40   1    0.10    0.40
   5 -40   1    0.60    0.70
   5 -40   1   -0.30    0.50
   5 -40   1    0.40    0.50
   5  40   1    0.30    0.80
  -5  40  -1    1.30    0.80
  -6 -40  -1    3.50    0.70
   6 -40   1    5.20    1.50
   6 -40   1    4.50    0.70
   6 -40   1    3.20    0.80
   6 -40   1    4.10    1.10
   6  40   1    2.60    0.90
  -7 -40  -1    2.70    0.60
   7 -40   1    1.30    0.60
   7 -40   1    0.90    0.40
   7 -40   1    1.40    0.40
   8 -40   1    8.80    0.80
   8 -40   1    7.10    0.60
  -8 -40  -1    7.20    0.60
   8 -41  -1    0.30    0.40
  -8 -41   1    0.80    0.40
   8 -41  -1    1.10    0.50
   8  41  -1    0.20    0.70
  -7 -41   1    0.50    0.30
   7 -41  -1    0.00    0.40
   7 -41  -1    0.10    0.40
   7 -41  -1    0.40    0.60
   7  41  -1    0.40    0.80
   6 -41  -1    4.70    0.80
  -6 -41   1    3.00    0.60
   6 -41  -1    3.30    1.00
   6 -41  -1    4.20    0.70
   6  41  -1    4.40    1.00
   5 -41  -1    0.40    0.50
   5 -41  -1    1.00    0.50
   5 -41  -1    1.00    0.50
  -5 -41   1    0.90    0.40
   5  41  -1    0.10    0.70
  -4 -41   1    0.80    0.40
   4 -41  -1    0.60    0.50
   4 -41  -1    1.10    0.80
   4 -41  -1    0.90    0.50
   4  41  -1    1.20    0.70
   3 -41  -1    1.20    0.60
  -3 -41   1    0.70    0.40
   3 -41  -1    1.10    0.50
   3 -41  -1    0.80    0.60
   3  41  -1    1.10    0.70
   2 -41  -1    4.20    1.00
  -2 -41   1    2.80    0.70
   2 -41  -1    2.30    0.60
   2 -41  -1    1.90    0.80
   2 -41  -1    1.60    0.50
  -2 -41   1    4.70    1.20
   2  41  -1    4.20    1.00
   1 -41  -1    3.60    0.90
  -1 -41   1    5.30    0.70
   1 -41  -1    2.10    0.60
  -1 -41   1    4.10    1.10
   1 -41  -1    2.70    0.80
   1  41  -1    3.40    0.70
   0 -41   1    2.00    0.60
   0 -41   1    3.20    0.70
   0 -41   1    3.10    1.10
   0 -41  -1    3.30    0.70
   0 -41  -1    2.40    0.60
   0  41   1    3.00    0.70
  -1 -41  -1    8.60    1.20
  -1 -41  -1    7.10    0.80
   1 -41   1    6.30    1.10
   1 -41   1    6.20    0.90
   1 -41   1    6.20    2.20
   1 -41   1    4.90    0.80
   1  41   1    6.40    1.20
  -1  41  -1    9.30    1.60
   2 -41   1    0.80    0.60
   2 -41   1    0.30    0.50
  -2 -41  -1    0.10    0.60
   2 -41   1    0.40    0.50
  -2 -41  -1    0.10    0.40
   2 -41   1    0.30    0.50
   2  41   1    0.20    0.70
  -2  41  -1    0.80    0.90
   3 -41   1    0.40    0.50
   3 -41   1    0.10    0.40
   3 -41   1    0.50    0.50
  -3 -41  -1    0.30    0.40
   3 -41   1   -0.30    0.70
   3  41   1    1.20    0.70
  -3  41  -1    2.50    0.90
   4 -41   1    0.80    0.40
   4 -41   1    0.20    0.50
  -4 -41  -1    0.40    0.40
   4 -41   1    0.70    0.50
  -4  41  -1    0.80    0.80
   4  41   1    1.00    0.80
   5 -41   1    4.00    0.90
  -5 -41  -1    4.20    0.70
   5 -41   1    5.70    1.20
   5 -41   1    4.50    0.70
   5  41   1    4.30    0.90
   6 -41   1    0.10    0.50
   6 -41   1    0.00    0.40
   6 -41   1    0.20    0.50
  -6 -41  -1    0.20    0.30
   7 -41   1    0.60    0.40
   7 -41   1    0.70    0.60
   7 -41   1    0.30    0.30
  -7 -41  -1    0.60    0.30
  -8 -41  -1    0.40    0.30
   8 -41   1   -0.10    0.30
   8 -41   1    0.10    0.30
   8 -42  -1    0.00    0.40
  -8 -42   1   -0.10    0.30
   8 -42  -1    0.00    0.30
  -7 -42   1    6.00    0.70
   7 -42  -1    6.90    0.80
   7  42  -1    5.30    0.90
   6 -42  -1    5.00    0.80
   6 -42  -1    3.60    0.70
  -6 -42   1    3.70    0.60
   6  42  -1    5.50    1.00
   5 -42  -1    0.00    0.40
   5 -42  -1    0.40    0.40
   5 -42  -1    0.30    0.50
   5  42  -1    0.80    0.60
  -4 -42   1   -0.10    0.40
   4 -42  -1    0.20    0.50
   4 -42  -1    0.20    0.50
   4  42  -1   -0.10    0.60
   3 -42  -1    0.50    0.50
  -3 -42   1    0.50    0.40
   3 -42  -1    0.70    0.50
   3 -42  -1    0.50    0.50
   3  42  -1    0.80    0.60
  -2 -42   1    1.10    0.40
  -2 -42   1    0.70    1.00
   2 -42  -1    2.00    0.50
   2 -42  -1    0.90    0.50
   2 -42  -1    1.20    0.50
   2  42  -1    1.20    0.60
   1 -42  -1    1.20    0.50
  -1 -42   1    0.30    0.30
  -1 -42   1    0.80    0.60
   1 -42  -1    1.00    0.60
   1 -42  -1    0.50    0.50
   1  42  -1    0.10    0.60
  -1  42   1    0.30    0.60
   0 -42   1    1.10    0.40
   0 -42   1    0.50    0.50
   0 -42  -1    0.90    0.50
   0 -42  -1    0.50    0.40
   0 -42   1    1.20    0.60
   0  42   1    1.00    0.70
   0  42  -1    0.50    0.60
   1 -42   1    0.80    0.50
  -1 -42  -1    0.00    0.40
   1 -42   1   -0.60    0.40
  -1 -42  -1    0.20    0.60
   1 -42   1    0.60    0.50
   1  42   1    0.60    0.70
   2 -42   1    6.90    0.90
   2 -42   1    8.90    1.20
  -2 -42  -1    9.10    0.80
   2 -42   1    8.50    0.90
  -2 -42  -1    7.80    1.50
   2 -42   1    8.70    1.10
  -2  42  -1   10.80    1.90
   2  42   1   10.80    1.20
   3 -42   1    1.20    0.50
   3 -42   1    0.10    0.50
  -3 -42  -1    0.70    0.40
   3 -42   1   -0.10    0.40
   3  42   1    1.00    0.70
   4 -42   1   -0.10    0.70
   4 -42   1    0.40    0.40
  -4 -42  -1   -0.40    0.30
   4 -42   1   -0.30    0.40
   4  42   1    1.30    0.80
   5 -42   1    0.50    0.40
   5 -42   1    0.40    0.50
  -5 -42  -1    0.60    0.40
   5 -42   1    0.30    0.40
   6 -42   1   -0.50    0.50
  -6 -42  -1   -0.10    0.30
   6 -42   1    0.40    0.40
   6 -42   1    0.40    0.40
  -7 -42  -1    4.10    0.50
   7 -42   1    5.00    0.70
   7 -42   1    3.30    0.50
   7 -43  -1    1.90    0.40
   7 -43  -1    1.40    0.40
  -7 -43   1    1.40    0.40
   7  43  -1    2.40    0.70
  -6 -43   1    0.50    0.30
   6 -43  -1    0.20    0.40
   6 -43  -1   -0.60    0.50
   6 -43  -1    0.50    0.40
   6  43  -1    0.00    0.60
   5 -43  -1    3.00    1.00
   5 -43  -1    3.70    0.70
  -5 -43   1    2.50    0.50
   5  43  -1    3.90    0.90
   4 -43  -1    0.50    0.50
   4 -43  -1    0.10    0.50
   4 -43  -1   -0.10    0.40
  -4 -43   1    0.10    0.30
   4  43  -1   -0.20    0.60
   3 -43  -1    2.70    0.90
   3 -43  -1    1.10    0.60
   3 -43  -1    1.70    0.50
  -3 -43   1    2.80    0.70
   3  43  -1    0.70    0.60
  -2 -43   1    0.40    0.70
   2 -43  -1    0.60    0.50
  -2 -43   1    0.20    0.40
   2 -43  -1    0.20    0.50
   2 -43  -1    0.40    0.50
   2  43  -1   -0.90    0.60
   1 -43  -1   -1.10    0.40
  -1 -43   1    0.70    0.60
  -1 -43   1    0.20    0.30
   1 -43  -1   -0.10    0.50
  -1  43   1   -0.20    0.60
   1  43  -1    1.30    0.60
   0 -43   1   -0.20    0.40
   0 -43   1    0.70    0.60
   0 -43  -1    0.50    0.80
   0 -43  -1    1.00    0.40
   0  43   1    1.10    0.60
   0  43  -1    1.10    0.50
   1 -43   1    8.00    1.10
  -1 -43  -1    8.50    1.20
   1 -43   1    6.30    0.80
   1 -43   1    6.40    0.80
  -1 -43  -1    5.00    0.70
   1  43   1    4.60    1.10
   2 -43   1    0.20    0.60
  -2 -43  -1   -0.10    0.40
  -2 -43  -1    0.10    0.70
   2 -43   1   -0.60    0.90
   2 -43   1    0.40    0.50
   2 -43   1    0.30    0.40
   2  43   1    0.70    0.70
  -3 -43  -1    0.10    0.30
   3 -43   1    0.30    0.40
   3 -43   1   -0.40    0.50
   3 -43   1    0.20    0.50
   3  43   1    1.50    0.70
   4 -43   1    1.90    0.50
   4 -43   1    2.50    0.80
   4 -43   1    1.00    0.50
  -4 -43  -1    2.10    0.50
  -5 -43  -1    1.90    0.50
   5 -43   1    2.50    0.80
   6 -43   1    0.40    0.60
   6 -43   1    0.00    0.40
   6 -43   1    0.30    0.40
  -6 -43  -1    0.50    0.40
  -7 -43  -1    0.90    0.30
   7 -43   1    0.90    0.40
   7 -43   1    0.60    0.30
   6 -44  -1    0.60    0.40
   6 -44  -1    1.20    0.40
  -6 -44   1    0.90    0.30
   6  44  -1    0.90    0.60
   5 -44  -1   15.20    1.10
   5 -44  -1   14.50    1.20
   5 -44  -1   13.00    0.90
  -5 -44   1   13.50    0.80
   5  44  -1   14.00    1.20
   4 -44  -1    1.00    0.60
   4 -44  -1    0.40    0.50
   4 -44  -1    0.80    0.50
  -4 -44   1    0.20    0.30
   4  44  -1    0.40    0.70
  -3 -44   1   10.80    0.80
   3 -44  -1   11.30    1.10
   3 -44  -1   10.30    0.90
   3  44  -1   11.70    1.10
   2 -44  -1    4.40    1.00
  -2 -44   1    6.50    1.40
   2 -44  -1    5.00    0.90
  -2 -44   1    4.90    0.70
   2  44  -1    4.10    0.90
  -2  44   1    4.60    0.90
  -1 -44   1    0.40    0.40
  -1 -44   1    0.20    0.60
   1 -44  -1   -0.50    0.40
   1 -44  -1   -0.60    0.50
   1  44  -1   -0.40    0.50
  -1  44   1   -0.20    0.60
   0 -44  -1    4.30    1.10
   0 -44  -1    3.10    0.60
   0 -44   1    3.60    0.60
   0  44  -1    3.00    0.70
   0  44   1    5.10    1.00
   1 -44   1   -0.50    0.50
   1 -44   1   -0.60    0.40
  -1 -44  -1    0.20    0.40
  -1 -44  -1    0.00    0.60
  -1  44  -1   -0.50    0.50
   1  44   1    0.10    0.70
   2 -44   1    0.30    0.50
  -2 -44  -1    0.20    0.40
   2 -44   1    0.40    0.40
   2  44   1    0.40    0.90
   3 -44   1    0.40    0.70
   3 -44   1   -0.30    0.40
   3 -44   1    0.40    0.40
  -4 -44  -1    0.40    0.30
   4 -44   1    0.50    0.50
   4 -44   1   -0.10    0.50
   4 -44   1    0.00    0.40
   5 -44   1    5.80    0.80
  -5 -44  -1    7.00    0.70
   5 -44   1    6.00    0.70
   5 -44   1    7.50    1.00
  -6 -44  -1    2.20    0.50
   6 -44   1    2.00    0.50
   5 -45  -1    3.10    0.70
  -5 -45   1    3.40    0.50
   5  45  -1    3.10    0.70
   4 -45  -1    5.40    1.20
   4 -45  -1    4.70    1.00
   4 -45  -1    4.60    0.80
  -4 -45   1    3.90    0.50
  -4  45   1    3.20    0.80
   4  45  -1    4.90    0.90
   3 -45  -1    0.20    0.50
  -3 -45   1    0.00    0.30
   3  45  -1    0.00    0.50
  -3  45   1    1.20    0.50
  -2 -45   1   -0.70    0.40
   2 -45  -1   -0.30    0.40
  -2  45   1    1.00    0.60
   1 -45  -1    2.70    0.60
   1 -45  -1    1.60    0.60
  -1 -45   1    3.60    1.20
  -1 -45   1    1.40    0.40
  -1  45   1    1.40    0.60
   1  45  -1    3.10    0.80
   0 -45  -1    0.20    0.50
   0 -45   1    0.10    0.40
   0 -45   1    1.10    0.60
   0 -45  -1   -0.20    0.40
   0  45  -1   -0.20    0.50
   0  45   1    0.40    0.60
  -1 -45  -1    0.30    0.40
  -1 -45  -1    0.40    0.60
   1 -45   1    0.00    0.50
   1 -45   1   -0.10    0.50
  -1  45  -1   -0.20    0.50
   1  45   1    1.30    0.70
  -2 -45  -1    0.70    0.30
   2 -45   1    0.10    0.50
   2 -45   1    0.10    0.60
  -2  45  -1   -0.20    0.50
   3 -45   1    2.40    0.60
   3 -45   1    4.50    1.10
   3 -45   1    2.80    0.90
  -3 -45  -1    3.90    0.50
   4 -45   1    0.00    0.50
   4 -45   1    0.30    0.50
  -4 -45  -1    0.80    0.40
   4 -45   1    1.10    0.40
   5 -45   1    4.80    0.60
   5 -45   1    4.40    0.80
  -5 -45  -1    4.70    0.50
  -4 -46   1    0.60    0.30
   4  46  -1    1.50    0.60
   3 -46  -1    0.30    0.50
  -3 -46   1   -0.10    0.30
   3  46  -1   -1.20    0.60
  -3  46   1    0.00    0.60
   2 -46  -1    0.90    0.50
  -2 -46   1    0.70    0.30
   2  46  -1    1.40    0.60
  -2  46   1    1.40    0.70
  -1 -46   1    2.50    0.50
   1 -46  -1    0.40    0.50
   1 -46  -1    0.80    0.50
   1  46  -1    1.10    0.50
  -1  46   1    1.90    0.70
   0 -46   1    1.60    0.40
   0 -46  -1    2.40    0.60
   0 -46  -1    3.40    1.20
   0 -46   1    1.40    0.60
   0  46  -1    0.90    0.50
   1 -46   1    0.10    0.50
  -1 -46  -1   -0.20    0.30
   1 -46   1    0.60    0.40
  -1  46  -1    0.60    0.50
  -2 -46  -1    0.70    0.30
   2 -46   1    0.60    0.50
  -2  46  -1   -0.50    0.50
  -3 -46  -1    1.50    0.30
   3 -46   1    1.00    0.60
  -3  46  -1    3.30    0.70
  -4 -46  -1    2.40    0.40
   4 -46   1    1.50    0.40
  -4  46  -1    1.30    0.50
  -2 -47   1    0.10    0.30
   2  47  -1    0.20    0.60
  -1 -47   1    5.80    0.60
   1  47  -1    5.70    0.90
   0 -47  -1    1.90    0.40
   0  47  -1    1.30    0.60
  -1 -47  -1    0.80    0.30
  -1  47  -1   -1.20    0.50
  -2 -47  -1    0.20    0.30
  -2  47  -1    0.90    0.50
  17   0  -2   -0.50    0.30
  17   0  -2   -0.30    0.40
  16   0  -2    3.80    0.70
  16   0  -2    4.00    0.60
  15   0  -2    0.10    0.50
  15   0  -2    0.50    0.40
  15   0  -2   -0.90    0.60
  14   0  -2    0.50    0.70
  14   0  -2    0.30    0.60
  14   0  -2    0.30    0.60
  13   0  -2    0.40    0.60
  13   0  -2   -0.70    0.50
  13   0  -2    0.10    0.70
  12   0  -2    0.70    0.50
  12   0  -2    0.50    0.60
  12   0  -2    0.30    0.70
  11   0  -2   -0.30    0.70
  11   0  -2    0.30    0.50
  11   0  -2   -0.40    0.70
  10   0  -2   11.00    1.20
  10   0  -2   10.10    1.30
  10   0  -2   10.60    1.00
   9   0  -2   -0.30    0.40
  -9   0   2   -0.90    1.10
  -8   0   2  461.85   17.30
   8   0  -2  436.06   16.90
  -7   0   2    0.40    0.60
   7   0  -2   -0.10    0.40
  -6   0   2    4.70    0.80
   6   0  -2    5.00    0.60
  -5   0   2   -0.30    0.30
  -4   0   2 5242.78  194.48
   3   0  -2   -0.10    0.30
   2   0  -2   25.60    1.20
  -2   0   2   28.00    1.20
  -1   0   2    0.10    0.10
   1   0  -2    0.30    0.10
   0   0  -2 3897.01  140.99
   0   0   2 3721.03  140.99
   1   0   2   -0.20    0.20
  -1   0  -2    0.10    0.10
   2   0   2 1265.97   44.60
  -2   0  -2 1130.19   44.30
  -3   0  -2    0.30    0.40
  -3   0  -2    0.20    0.20
  -4   0  -2    6.70    0.70
  -5   0  -2    0.50    0.50
  -6   0  -2   62.39    3.00
   6   0   2   59.19    2.50
  -7   0  -2    0.10    0.80
   7   0   2    0.40    0.40
   8   0   2   12.30    0.90
  -8   0  -2   15.50    2.20
   9   0   2   -0.50    0.50
  -9   0  -2   -0.80    1.40
  10   0   2   12.20    1.00
  10   0   2   11.20    1.50
  10   0   2   15.00    1.30
  11   0   2   -1.10    0.80
  11   0   2   -0.80    0.50
  11   0   2    0.90    0.70
  12   0   2    2.70    0.70
  12   0   2    1.80    0.90
  12   0   2    0.50    0.60
  13   0   2   -0.20    0.70
  13   0   2    0.10    0.60
  14   0   2   18.40    1.50
  15   0   2    0.00    0.40
  15   0   2    0.40    0.50
  16   0   2    1.30    0.40
  16   0   2    2.80    0.70
  17  -1  -2    0.40    0.40
  17  -1  -2    0.90    0.40
  17   1  -2    0.40    0.40
  17   1  -2    0.40    0.30
  16  -1  -2    3.90    0.60
  16  -1  -2    3.70    0.70
  16   1  -2    4.20    0.80
  16   1  -2    2.30    0.60
  15  -1  -2   -0.60    0.60
  15  -1  -2    0.30    0.40
  15  -1  -2    0.40    0.50
  15   1  -2    0.10    0.60
  15   1  -2   -0.60    0.40
  15   1  -2   -0.20    0.50
  14  -1  -2    0.40    0.60
  14  -1  -2    3.40    0.90
  14  -1  -2    1.40    0.60
  14   1  -2    1.50    0.60
  14   1  -2    0.80    0.60
  14   1  -2    0.60    0.60
  13  -1  -2    1.00    0.60
  13  -1  -2    0.80    0.50
  13  -1  -2    1.40    0.50
  13   1  -2    2.30    0.70
  13   1  -2    0.40    0.60
  13   1  -2    0.80    0.60
  12  -1  -2    9.60    0.90
  12  -1  -2    9.30    1.20
  12  -1  -2    8.50    1.60
  12   1  -2    9.10    0.90
  12   1  -2   11.30    1.40
  12   1  -2    8.70    1.20
  11  -1  -2    7.80    0.90
  11  -1  -2    7.80    1.10
  11  -1  -2    5.80    1.20
  11   1  -2    6.60    1.10
  11   1  -2    8.80    1.20
  11   1  -2    7.40    1.00
  10  -1  -2   16.50    1.40
  10  -1  -2   17.10    1.10
  10  -1  -2   17.40    1.50
  10   1  -2   18.10    1.20
  10   1  -2   20.60    1.50
  10   1  -2   14.60    1.50
   9  -1  -2   46.80    2.10
  -9  -1   2   47.40    3.10
  -9   1   2   44.30    2.90
   9   1  -2   46.60    2.10
  -8  -1   2   24.90    1.90
  -8   1   2   25.30    1.90
   8   1  -2   21.10    1.40
   7  -1  -2  202.58    7.70
   7   1  -2  201.48    7.70
   6  -1  -2  228.18    8.50
  -6  -1   2  233.68    8.90
  -6   1   2  206.08    8.90
   6   1  -2  232.88    8.50
  -5  -1   2    0.80    0.40
  -5   1   2    1.20    0.40
  -4  -1   2  403.26   15.00
  -4   1   2  394.06   15.00
   3  -1  -2    6.40    0.70
  -3  -1   2    5.00    0.60
   3   1  -2    6.00    0.70
  -3   1   2    5.00    0.60
  -2  -1   2  182.48    6.60
  -2   1   2  182.18    6.60
   2   1  -2  156.08    6.60
   1  -1  -2   10.70    0.60
  -1  -1   2   11.00    0.50
   1   1  -2    9.90    0.60
  -1   1   2    9.90    0.50
   0  -1   2  440.46   15.80
   0  -1  -2  419.76   15.80
   0   1   2  429.96   15.80
   0   1  -2  415.46   15.80
   1  -1   2   30.70    1.30
  -1  -1  -2   29.20    1.30
   1   1   2   32.00    1.30
  -1   1  -2   30.40    1.30
  -2  -1  -2 1076.99   39.70
   2  -1   2 1128.69   40.00
  -2   1  -2 1002.30   39.60
   2   1   2 1080.19   39.70
  -3  -1  -2  342.77   13.60
  -3   1  -2  367.16   13.60
  -3   1  -2  372.06   13.60
  -4  -1  -2    7.10    0.80
  -4   1  -2    7.70    0.80
  -5  -1  -2   53.19    2.50
  -5   1  -2   50.69    2.50
   6  -1   2   46.70    2.00
  -6  -1  -2   49.99    2.50
  -6   1  -2   48.90    2.50
   6   1   2   48.20    2.00
  -7  -1  -2   13.20    1.60
   7  -1   2   12.10    0.90
  -7   1  -2   17.70    1.60
   7   1   2   13.10    0.90
   8  -1   2   -0.60    0.60
  -8  -1  -2    0.50    1.10
   8   1   2    2.10    0.60
  -8   1  -2    1.50    1.10
  -9  -1  -2   26.10    3.40
   9  -1   2   31.70    1.50
  -9   1  -2   28.70    3.30
   9   1   2   33.50    1.60
  10  -1   2    7.40    1.50
  10  -1   2    9.30    0.90
  10  -1   2    8.00    1.20
  10   1   2    9.00    1.40
  10   1   2    9.20    0.90
  10   1   2    8.90    1.20
  11  -1   2    8.70    1.10
  11  -1   2    6.50    1.30
  11  -1   2    6.00    0.90
  11   1   2    6.00    1.10
  11   1   2    9.30    1.40
  11   1   2    7.90    1.00
  12  -1   2   -0.40    0.80
  12  -1   2    1.50    0.60
  12  -1   2    0.30    0.60
  12   1   2    0.60    0.60
  12   1   2   -0.40    0.60
  12   1   2    0.60    0.80
  13  -1   2    0.30    0.70
  13  -1   2    0.20    0.80
  13  -1   2    0.50    0.60
  13   1   2    0.10    0.80
  13   1   2    0.10    0.60
  14  -1   2    4.00    1.10
  14   1   2    3.70    0.80
  15  -1   2    0.40    0.40
  15  -1   2    0.30    0.50
  15   1   2    0.20    0.40
  15   1   2    0.00    0.50
  16  -1   2    3.00    0.70
  16   1   2    4.90    0.70
  16   1   2    3.60    0.80
  17  -2  -2    0.60    0.40
  17  -2  -2    0.70    0.30
  17   2  -2    0.90    0.40
  17   2  -2    2.30    0.50
  16  -2  -2    0.40    0.40
  16  -2  -2    0.20    0.40
  16   2  -2    0.50    0.40
  16   2  -2    0.20    0.40
  15  -2  -2    3.60    0.70
  15  -2  -2    3.10    0.80
  15  -2  -2    4.70    1.00
  15   2  -2    3.40    0.90
  15   2  -2    2.70    0.80
  15   2  -2    3.50    1.00
  14  -2  -2    4.30    1.00
  14  -2  -2    2.70    0.60
  14  -2  -2    2.00    0.60
  14   2  -2    2.00    0.70
  14   2  -2    4.30    0.90
  14   2  -2    2.40    0.70
  13  -2  -2    1.20    0.70
  13  -2  -2    2.10    0.60
  13  -2  -2    1.60    0.60
  13   2  -2    0.60    0.60
  13   2  -2    0.30    0.60
  13   2  -2    1.70    0.70
  12  -2  -2   37.00    1.80
  12  -2  -2   33.40    2.70
  12   2  -2   38.70    1.90
  12   2  -2   34.50    2.20
  11  -2  -2   11.40    1.00
  11  -2  -2   12.00    1.10
  11  -2  -2   11.30    1.30
  11   2  -2   13.60    1.30
  11   2  -2   12.10    1.10
  11   2  -2   12.40    1.30
  10  -2  -2   -0.30    0.40
  10  -2  -2    0.30    0.70
  10  -2  -2    0.40    0.70
  10   2  -2    0.30    0.50
  10   2  -2    1.90    0.80
  10   2  -2   -0.60    0.80
   9  -2  -2   65.29    2.70
  -9  -2   2   65.09    3.60
  -9   2   2   62.49    3.60
   9   2  -2   64.69    2.80
  -8  -2   2   45.80    2.60
   8   2  -2   38.60    2.20
  -8   2   2   45.10    2.50
   7  -2  -2    0.50    0.40
  -7  -2   2    0.00    0.50
   7   2  -2    0.50    0.40
  -7   2   2   -0.50    0.50
  -6  -2   2   16.60    1.20
   6  -2  -2   16.50    0.90
   6   2  -2   16.90    0.90
  -6   2   2   15.00    1.20
  -5  -2   2    3.30    0.60
  -5   2   2    3.10    0.70
  -4  -2   2  212.18    8.80
  -4   2   2  243.28    8.70
   3  -2  -2    0.00    0.30
  -3  -2   2    0.40    0.20
   3   2  -2    0.50    0.40
  -3   2   2    0.40    0.20
   2  -2  -2   25.70    1.20
  -2  -2   2   25.50    1.20
  -2   2   2   27.10    1.10
   2   2  -2   26.80    1.20
  -1  -2   2    0.20    0.10
   1  -2  -2    0.10    0.20
  -1   2   2    0.20    0.10
   1   2  -2    0.50    0.20
   0  -2   2   -0.10    0.10
   0  -2  -2    0.00    0.10
   0   2   2   -0.10    0.10
   0   2  -2    0.10    0.10
  -1  -2  -2  188.58    7.20
   1  -2   2  196.08    7.20
  -1   2  -2  183.88    7.10
   1   2   2  193.88    7.20
   2  -2   2   52.49    2.10
  -2   2  -2   45.80    2.00
   2   2   2   52.99    2.10
  -3  -2  -2  183.28    7.20
  -3   2  -2  192.38    7.20
  -3   2  -2  182.38    7.10
  -4  -2  -2   33.50    1.70
  -4   2  -2   35.80    1.70
  -5  -2  -2   57.89    2.70
  -5   2  -2   58.89    2.70
  -6  -2  -2   18.30    1.50
   6  -2   2   17.70    1.00
   6   2   2   17.70    1.00
  -6   2  -2   19.50    1.50
  -7  -2  -2   51.89    2.90
   7  -2   2   51.79    2.20
   7   2   2   49.50    2.20
  -7   2  -2   51.59    2.90
  -8  -2  -2   -0.20    1.20
   8  -2   2    0.80    0.50
  -8   2  -2    2.70    1.20
   8   2   2    1.20    0.50
   9  -2   2   13.10    0.90
  -9  -2  -2   16.30    3.10
  -9   2  -2   13.50    2.80
   9   2   2   15.30    1.10
  10  -2   2   17.20    1.60
  10  -2   2   14.50    1.30
  10  -2   2   16.20    1.10
  10   2   2   17.90    1.70
  10   2   2   15.30    1.40
  10   2   2   14.80    1.10
  11  -2   2   12.40    1.10
  11  -2   2   10.70    1.20
  11  -2   2   11.70    1.50
  11   2   2   10.30    1.30
  11   2   2   10.20    1.10
  11   2   2   11.70    1.50
  12  -2   2    4.40    1.30
  12  -2   2    4.50    0.90
  12  -2   2    4.40    0.90
  12   2   2    7.50    1.10
  12   2   2    4.20    0.80
  12   2   2    4.20    1.30
  13  -2   2   -0.40    0.50
  13  -2   2    0.40    0.70
  13  -2   2    0.20    0.70
  13   2   2    0.10    0.60
  13   2   2   -0.30    0.80
  14  -2   2    8.90    1.20
  14   2   2   10.80    1.30
  14   2   2    8.60    1.30
  15  -2   2    0.50    0.40
  15  -2   2   -0.10    0.50
  15   2   2    0.10    0.50
  15   2   2    0.30    0.50
  16  -2   2    1.10    0.40
  16  -2   2    1.10    0.40
  16   2   2    2.80    0.60
  16   2   2    1.20    0.50
  17  -3  -2    3.70    0.60
  17  -3  -2    3.90    0.50
  17   3  -2    2.90    0.60
  17   3  -2    3.10    0.60
  16  -3  -2    1.80    0.40
  16   3  -2    0.90    0.40
  16   3  -2    0.60    0.50
  15  -3  -2    0.00    0.40
  15  -3  -2    0.10    0.50
  15  -3  -2   -0.10    0.60
  15   3  -2    1.20    0.70
  15   3  -2   -0.10    0.50
  15   3  -2   -0.20    0.50
  14  -3  -2    0.50    0.50
  14  -3  -2    0.70    0.60
  14  -3  -2   -0.40    0.50
  14   3  -2    0.40    0.60
  14   3  -2   -0.10    0.60
  14   3  -2    0.70    0.60
  13  -3  -2    3.20    0.70
  13  -3  -2    2.50    0.80
  13  -3  -2    2.80    0.60
  13   3  -2    1.90    0.70
  13   3  -2    2.30    0.70
  13   3  -2    1.70    0.70
  12  -3  -2    1.40    0.60
  12   3  -2    1.10    0.60
  12   3  -2    1.50    0.90
  11  -3  -2    1.40    0.80
  11  -3  -2    3.00    0.80
  11  -3  -2    1.50    0.60
  11   3  -2    1.80    0.70
  11   3  -2    2.10    0.80
  10  -3  -2   -0.60    1.10
  10  -3  -2    0.80    0.70
  10  -3  -2    0.60    0.70
  10   3  -2    0.80    0.70
  10   3  -2    0.20    0.50
  10   3  -2   -0.10    0.80
  -9  -3   2    2.60    1.20
   9   3  -2    0.50    0.40
  -9   3   2    1.40    1.10
  -8  -3   2   79.79    3.90
  -8   3   2   81.19    3.80
   7  -3  -2    0.60    0.40
  -7  -3   2    0.50    0.60
  -7   3   2   -0.50    0.60
   7   3  -2    0.00    0.40
   6  -3  -2   37.00    1.70
  -6  -3   2   42.00    2.10
   6   3  -2   37.40    1.70
  -6   3   2   39.50    2.00
  -5  -3   2   52.49    2.50
  -5   3   2   50.19    2.30
  -4  -3   2 6740.63  250.17
  -3  -3   2    1.10    0.40
   3  -3  -2    0.70    0.30
   3   3  -2    0.70    0.40
  -3   3   2    0.70    0.30
   2  -3  -2    8.00    0.60
  -2  -3   2    9.90    0.60
   2   3  -2    9.60    0.60
  -2   3   2   10.20    0.50
  -1  -3   2  122.39    4.40
   1  -3  -2  113.89    4.40
  -1   3   2  117.09    4.40
   1   3  -2  111.99    4.40
   0  -3  -2  135.79    5.20
   0  -3   2  146.29    5.20
   0   3   2  137.99    5.20
   0   3  -2  132.19    5.20
  -1  -3  -2  132.89    5.30
   1  -3   2  146.79    5.30
   1   3   2  148.19    5.40
  -1   3  -2  134.99    5.30
  -2  -3  -2   99.99    4.00
   2  -3   2  105.79    4.00
  -2   3  -2  101.59    4.00
  -3  -3  -2   36.40    1.70
  -3   3  -2   36.50    1.70
  -3   3  -2   40.40    1.70
  -4  -3  -2   26.30    1.50
  -4   3  -2   28.50    1.50
  -5  -3  -2   62.89    2.90
  -5   3  -2   60.69    2.80
   6  -3   2   54.49    2.20
  -6  -3  -2   52.39    2.70
  -6   3  -2   51.59    2.60
   6   3   2   50.29    2.20
   7  -3   2   82.19    3.10
  -7  -3  -2   79.89    3.90
  -7   3  -2   64.39    4.70
   7   3   2   83.39    3.20
   8  -3   2   65.49    2.60
  -8  -3  -2   59.19    3.70
   8   3   2   65.49    2.70
  -8   3  -2   61.79    3.60
  -9  -3  -2    2.60    1.60
   9  -3   2    6.40    0.80
   9   3   2    7.60    0.90
  -9   3  -2    2.90    1.50
  10  -3   2   18.70    1.40
  10  -3   2   17.90    1.70
  10  -3   2   19.10    1.20
  10   3   2   20.20    1.50
  10   3   2   19.20    1.70
  10   3   2   18.80    1.30
  11  -3   2   10.10    1.00
  11  -3   2   10.40    1.50
  11  -3   2    9.20    1.10
  11   3   2    8.70    1.40
  11   3   2    9.00    1.10
  11   3   2   10.20    1.20
  12  -3   2   42.30    2.40
  12  -3   2   41.10    2.10
  12  -3   2   45.40    2.20
  12   3   2   46.10    2.20
  12   3   2   45.90    2.50
  13  -3   2   -0.50    0.50
  13  -3   2    0.30    0.70
  13  -3   2   -0.30    0.60
  13   3   2   -0.20    0.60
  13   3   2    0.50    0.80
  14  -3   2    4.40    1.00
  14   3   2    4.10    0.90
  14   3   2    5.70    1.20
  15  -3   2    1.30    0.50
  15  -3   2    2.80    0.70
  15   3   2    0.70    0.50
  15   3   2    1.40    0.70
  16  -3   2    2.50    0.60
  16  -3   2    2.80    0.60
  16   3   2    3.10    0.70
  16   3   2    3.40    0.70
  17  -4  -2    0.30    0.40
  17  -4  -2    0.50    0.30
  17   4  -2    0.10    0.40
  17   4  -2    0.00    0.40
  16  -4  -2   -0.20    0.40
  16  -4  -2   -0.30    0.40
  16   4  -2   -0.30    0.40
  16   4  -2    0.90    0.50
  15  -4  -2    0.80    0.50
  15  -4  -2    0.10    0.40
  15  -4  -2    0.90    0.60
  15   4  -2   -0.70    0.70
  15   4  -2    0.80    0.50
  15   4  -2    0.60    0.50
  14  -4  -2    6.50    0.90
  14  -4  -2    3.90    1.00
  14  -4  -2    5.20    0.80
  14   4  -2    4.80    1.00
  14   4  -2    3.10    0.90
  14   4  -2    3.70    0.70
  13  -4  -2    0.20    0.60
  13  -4  -2   -0.40    0.50
  13  -4  -2    0.20    0.50
  13   4  -2    0.40    0.60
  13   4  -2    0.10    0.70
  13   4  -2   -0.80    0.60
  12  -4  -2    1.40    0.80
  12  -4  -2    2.80    0.80
  12  -4  -2    1.80    1.00
  12   4  -2    2.70    1.10
  12   4  -2    3.10    0.90
  11  -4  -2    9.60    1.00
  11  -4  -2    9.30    1.10
  11  -4  -2   10.00    1.20
  11   4  -2   10.30    1.30
  11   4  -2   11.30    1.10
  11   4  -2    8.30    1.30
  10  -4  -2   30.60    1.80
  10  -4  -2   29.60    1.70
  10  -4  -2   32.60    1.60
  10   4  -2   28.90    1.80
  10   4  -2   30.10    1.90
  10   4  -2   32.50    1.90
  -9  -4   2   22.40    2.40
   9  -4  -2   23.10    1.30
   9   4  -2   22.90    1.30
  -9   4   2   24.40    2.40
   8  -4  -2  122.09    4.50
   8   4  -2  104.09    4.70
  -8   4   2  111.09    5.00
  -7  -4   2   25.00    1.70
   7  -4  -2   24.20    1.20
  -7   4   2   24.50    1.60
   7   4  -2   25.50    1.30
  -6  -4   2 1059.79   42.30
   6  -4  -2 1168.88   42.00
  -6   4   2 1174.68   42.30
   6   4  -2 1134.49   42.00
  -5  -4   2   48.10    2.30
  -5   4   2   54.49    2.30
  -4   4   2    2.00    0.60
  -3  -4   2  177.08    7.10
   3  -4  -2  184.78    7.10
  -3   4   2  200.28    7.10
   3   4  -2  180.08    7.20
   2  -4  -2   44.30    1.80
  -2  -4   2   45.70    1.80
  -2   4   2   43.80    1.80
   2   4  -2   42.90    1.90
   1  -4  -2   38.60    1.60
  -1  -4   2   41.50    1.60
  -1   4   2   38.90    1.60
   1   4  -2   37.70    1.60
   0  -4  -2   12.40    0.70
   0  -4   2   12.80    0.60
   0   4  -2   12.90    0.60
   0   4   2   13.10    0.60
   1  -4   2   12.90    0.60
  -1  -4  -2   11.10    0.60
   1   4   2   13.00    0.80
  -1   4  -2   12.50    0.60
  -2  -4  -2    6.80    0.60
   2  -4   2    6.50    0.50
  -2   4  -2    6.40    0.50
  -3  -4  -2    1.30    0.50
  -3   4  -2    1.10    0.30
  -3   4  -2    1.40    0.40
  -4  -4  -2    4.40    0.70
  -4   4  -2    3.80    0.70
  -5  -4  -2    0.60    0.50
   5  -4   2    1.00    0.60
  -5   4  -2    1.10    0.50
  -6  -4  -2    2.90    1.00
   6  -4   2    4.10    0.60
  -6   4  -2    3.60    1.00
   6   4   2    4.80    0.70
  -7  -4  -2    5.80    1.50
   7  -4   2    4.90    0.60
   7   4   2    3.60    0.80
  -7   4  -2    5.20    1.70
  -8  -4  -2  152.18    6.90
   8  -4   2  156.98    6.00
   8   4   2  156.18    6.00
  -8   4  -2  156.18    6.90
   9  -4   2    3.40    0.70
  -9  -4  -2    5.20    1.90
   9   4   2    4.50    0.80
  -9   4  -2    2.60    1.60
   9   4   2    2.70    1.10
  10  -4   2    0.60    0.50
  10  -4   2   -0.20    0.90
  10  -4   2    0.00    0.70
  10   4   2    0.90    0.90
  10   4   2    0.50    0.60
  10   4   2   -0.40    0.80
  11  -4   2   12.10    1.50
  11  -4   2   12.60    1.20
  11   4   2   12.50    1.50
  11   4   2   12.50    1.30
  11   4   2   12.00    1.20
  12  -4   2    4.20    1.00
  12  -4   2    4.60    1.20
  12  -4   2    3.00    0.90
  12   4   2    4.50    1.30
  12   4   2    4.40    1.00
  13  -4   2    1.50    0.70
  13  -4   2    0.40    0.70
  13  -4   2   -0.20    0.50
  13   4   2   -0.50    0.60
  13   4   2    0.60    0.80
  14  -4   2    0.10    0.60
  14  -4   2    1.40    0.80
  14   4   2    0.70    0.70
  14   4   2    0.30    0.50
  15  -4   2    0.80    0.50
  15  -4   2    1.20    0.40
  15   4   2    1.10    0.60
  15   4   2    0.60    0.50
  16  -4   2    0.50    0.50
  16  -4   2    0.30    0.40
  16   4   2   -0.10    0.50
  16   4   2    0.90    0.50
  17  -5  -2    1.00    0.40
  17  -5  -2    0.90    0.30
  17   5  -2    0.30    0.40
  17   5  -2    0.70    0.40
  16  -5  -2    1.30    0.40
  16  -5  -2    0.10    0.40
  16   5  -2    0.90    0.50
  16   5  -2    0.70    0.40
  15  -5  -2    1.50    0.50
  15  -5  -2    1.60    0.60
  15  -5  -2    3.00    0.80
  15   5  -2    1.60    0.60
  15   5  -2    1.40    0.80
  15   5  -2    3.20    0.80
  14  -5  -2    4.50    1.00
  14  -5  -2    4.60    0.80
  14  -5  -2    6.60    0.90
  14   5  -2    4.20    1.00
  14   5  -2    6.00    1.10
  14   5  -2    5.60    1.00
  13  -5  -2    4.70    1.00
  13  -5  -2    5.90    0.90
  13  -5  -2    5.40    0.90
  13   5  -2    5.00    1.10
  13   5  -2    5.40    1.10
  13   5  -2    4.20    1.00
  12  -5  -2    0.40    0.50
  12  -5  -2    0.20    0.70
  12  -5  -2    0.70    0.60
  12   5  -2   -0.70    0.70
  12   5  -2    0.80    0.60
  12   5  -2    0.30    0.80
  11  -5  -2    5.10    1.10
  11  -5  -2    3.40    0.70
  11  -5  -2    5.50    0.80
  11   5  -2    6.10    1.00
  11   5  -2    4.30    0.90
  11   5  -2    4.40    0.90
  10  -5  -2    6.30    1.20
  10  -5  -2    6.70    1.10
  10  -5  -2    5.40    0.80
  10   5  -2    5.70    1.30
  10   5  -2    7.00    0.90
  10   5  -2    5.90    1.10
   9  -5  -2    1.30    0.50
  -9  -5   2    1.70    1.10
   9   5  -2    1.00    0.50
  -9   5   2    3.20    1.20
   8  -5  -2 1251.87   46.30
  -8  -5   2 1210.98   46.80
   8   5  -2 1236.78   46.30
  -8   5   2 1297.27   46.70
  -7  -5   2   10.00    1.60
   7  -5  -2   10.70    0.70
   7   5  -2   10.20    0.80
  -7   5   2   10.90    1.20
  -6  -5   2   33.70    1.90
   6  -5  -2   32.50    1.50
   6   5  -2   33.30    1.50
  -6   5   2   34.40    1.80
  -5  -5   2  177.38    6.60
   5  -5  -2  156.78    6.30
  -5   5   2  175.28    6.50
   5   5  -2  149.99    6.30
  -4  -5   2 5456.55  201.78
  -4   5   2 5393.36  200.88
   3  -5  -2  408.96   16.10
  -3  -5   2  417.56   16.10
  -3   5   2  457.95   16.00
   3   5  -2  433.26   16.10
  -2  -5   2   30.30    1.30
   2  -5  -2   30.30    1.40
  -2   5   2   33.20    1.30
   2   5  -2   27.40    1.40
   1  -5  -2   11.40    0.70
  -1  -5   2   12.20    0.60
   1   5  -2   12.00    0.60
  -1   5   2   11.90    0.60
   0  -5   2    1.20    0.20
   0  -5  -2    0.80    0.20
   0   5  -2    1.10    0.20
   0   5   2    0.70    0.20
   1  -5   2  114.29    4.30
  -1  -5  -2  110.79    4.30
   1   5   2  112.79    4.30
  -1   5  -2  110.49    4.30
   2  -5   2   12.80    0.70
  -2  -5  -2   12.30    0.80
  -2   5  -2   12.60    0.70
   2   5   2   11.00    0.70
  -3  -5  -2  241.38    9.30
  -3   5  -2  245.78    9.20
  -4  -5  -2    7.60    0.80
  -4   5  -2    8.00    0.80
   5  -5   2  310.87   12.30
  -5  -5  -2  334.67   12.80
  -5   5  -2  347.87   12.70
  -6  -5  -2   27.60    1.80
   6  -5   2   27.80    1.30
  -6   5  -2   26.90    1.80
   6   5   2   25.80    1.30
  -7  -5  -2    4.40    1.40
   7  -5   2    3.80    0.60
  -7   5  -2    3.90    1.10
   7   5   2    4.20    0.80
   8  -5   2    1.20    0.40
  -8  -5  -2    0.70    1.20
  -8   5  -2    0.70    1.20
   8   5   2    0.70    0.50
   9  -5   2    3.20    0.60
   9   5   2    2.30    1.00
  -9   5  -2    9.20    3.10
   9   5   2    3.00    0.90
  10  -5   2    5.80    1.00
  10  -5   2    4.70    1.40
  10  -5   2    6.30    0.80
  10   5   2    6.20    1.20
  10   5   2    5.30    1.40
  10   5   2    4.40    1.00
  11  -5   2    0.70    0.60
  11  -5   2    1.10    0.90
  11  -5   2    1.00    0.90
  11   5   2    1.80    0.80
  11   5   2    1.10    0.90
  11   5   2    1.80    0.80
  12  -5   2    3.50    0.80
  12  -5   2    2.30    0.80
  12  -5   2    4.80    0.90
  12   5   2    3.50    0.80
  12   5   2    3.10    0.90
  13  -5   2    5.10    1.00
  13  -5   2    3.60    0.80
  13  -5   2    5.10    0.90
  13   5   2    5.30    1.00
  13   5   2    6.00    1.40
  14  -5   2    0.80    0.50
  14   5   2    1.00    0.70
  14   5   2    0.80    0.60
  15  -5   2    0.20    0.50
  15  -5   2    0.20    0.40
  15   5   2   -0.60    0.40
  15   5   2   -0.10    0.60
  16  -5   2    2.00    0.60
  16  -5   2    0.50    0.50
  16   5   2    1.00    0.50
  16   5   2    2.20    0.50
  17  -6  -2    0.50    0.30
  17  -6  -2    0.60    0.40
  17   6  -2    0.40    0.40
  17   6  -2   -0.20    0.40
  16  -6  -2    0.60    0.40
  16  -6  -2    1.10    0.50
  16   6  -2    0.00    0.40
  16   6  -2    0.90    0.50
  15  -6  -2   -0.10    0.50
  15  -6  -2    0.40    0.40
  15  -6  -2    1.10    0.50
  15   6  -2   -1.50    0.70
  15   6  -2    0.10    0.50
  15   6  -2    0.00    0.50
  14  -6  -2   14.60    1.30
  14  -6  -2   10.80    1.00
  14  -6  -2   11.80    1.00
  14   6  -2   11.80    1.20
  14   6  -2   11.50    1.10
  14   6  -2   12.90    1.20
  13  -6  -2   30.30    1.60
  13  -6  -2   31.10    1.70
  13  -6  -2   30.30    1.80
  13   6  -2   30.00    1.80
  13   6  -2   29.90    1.80
  13   6  -2   32.40    1.80
  12  -6  -2    1.80    0.60
  12  -6  -2    1.30    0.70
  12  -6  -2    1.40    0.60
  12   6  -2    0.70    0.70
  12   6  -2    2.30    0.80
  12   6  -2    1.60    0.80
  11  -6  -2    2.20    0.60
  11  -6  -2    2.00    0.70
  11  -6  -2    2.10    0.60
  11   6  -2    1.60    0.80
  11   6  -2    2.30    0.70
  11   6  -2    1.40    0.80
  10  -6  -2   36.40    2.00
  10  -6  -2   34.30    1.90
  10  -6  -2   36.10    2.00
  10   6  -2   31.80    2.00
  10   6  -2   35.30    2.10
  10   6  -2   37.00    1.80
  -9  -6   2    2.60    1.20
   9  -6  -2    4.20    0.70
   9   6  -2    3.90    0.80
  -9   6   2    2.30    1.20
   8  -6  -2    8.90    0.80
  -8  -6   2   11.90    1.60
  -8   6   2   12.10    1.60
   8   6  -2    9.20    0.90
  -7  -6   2   36.80    2.30
   7  -6  -2   37.90    1.60
   7   6  -2   33.90    1.60
  -7   6   2   35.30    2.10
   6  -6  -2   53.79    2.20
  -6  -6   2   54.19    2.60
  -6   6   2   53.69    2.50
   6   6  -2   51.79    2.20
   5  -6  -2    0.80    0.40
  -5  -6   2    0.70    0.40
   5   6  -2    0.60    0.40
  -5   6   2    0.60    0.40
  -4  -6   2  127.29    5.10
  -4   6   2  128.49    5.00
  -3  -6   2   89.89    3.60
   3  -6  -2   88.19    3.70
   3   6  -2   87.39    3.70
  -3   6   2   99.79    3.60
   2  -6  -2    6.50    0.60
  -2  -6   2    7.10    0.50
   2   6  -2    6.80    0.60
  -2   6   2    7.80    0.50
   1  -6  -2  200.88    7.70
  -1  -6   2  208.38    7.70
   1   6  -2  200.78    7.70
  -1   6   2  209.68    7.70
   0  -6  -2   64.59    2.60
   0  -6   2   68.69    2.60
   0   6   2   63.59    2.60
   0   6  -2   67.59    2.60
   1  -6   2  100.69    3.80
  -1  -6  -2   97.89    3.90
  -1   6  -2   97.89    3.80
   1   6   2  105.19    3.90
  -2  -6  -2  163.88    6.60
   2  -6   2  187.38    6.60
  -2   6  -2  170.08    6.50
   2   6   2  171.38    6.60
  -3  -6  -2   78.59    3.40
  -3   6  -2   78.39    3.30
  -3   6  -2   88.49    3.40
  -4  -6  -2   37.80    1.90
  -4   6  -2   37.10    1.80
   5  -6   2    0.30    0.30
  -5  -6  -2    0.30    0.50
  -5   6  -2    0.80    0.50
   6  -6   2   18.90    1.00
  -6  -6  -2   17.60    1.50
  -6   6  -2   17.80    1.50
   6   6   2   17.90    1.10
  -7  -6  -2    4.40    1.50
   7  -6   2    3.70    0.50
   7   6   2    3.60    0.80
  -7   6  -2    5.40    1.50
  -8  -6  -2   -0.40    1.20
   8  -6   2    1.50    0.40
   8   6   2    0.60    0.60
  -8   6  -2    1.70    1.20
   9  -6   2    2.90    0.60
   9   6   2    3.10    0.70
  -9   6  -2    2.40    1.80
   9   6   2    1.10    1.00
  10  -6   2   33.10    1.70
  10  -6   2   30.70    2.10
  10  -6   2   32.60    1.60
  10   6   2   31.20    1.70
  10   6   2   29.50    1.90
  10   6   2   30.70    2.10
  11  -6   2    3.20    0.90
  11  -6   2    1.10    0.50
  11  -6   2    2.10    0.90
  11   6   2    2.00    0.90
  11   6   2    1.60    0.80
  12  -6   2   21.40    1.30
  12  -6   2   22.30    1.40
  12  -6   2   21.00    1.60
  12   6   2   22.90    1.50
  12   6   2   21.90    1.80
  13  -6   2   -0.10    0.70
  13  -6   2   -0.80    0.50
  13  -6   2    0.10    0.60
  13   6   2    0.20    0.60
  13   6   2    0.70    0.80
  14  -6   2    6.60    0.80
  14  -6   2    3.40    0.90
  14  -6   2    6.00    1.10
  14   6   2    4.50    0.90
  14   6   2    7.70    1.20
  15  -6   2    0.80    0.40
  15  -6   2    0.80    0.50
  15   6   2    0.40    0.50
  15   6   2   -0.70    0.60
  16  -6   2    0.20    0.40
  16  -6   2    0.00    0.40
  16   6   2   -0.10    0.50
  16   6   2    0.40    0.40
  17  -7  -2    0.10    0.30
  17   7  -2    0.50    0.40
  17   7  -2    0.00    0.30
  16  -7  -2    0.40    0.40
  16  -7  -2    0.60    0.60
  16   7  -2    0.20    0.40
  16   7  -2    0.10    0.50
  15  -7  -2    4.50    0.90
  15  -7  -2    4.30    0.70
  15  -7  -2    5.50    0.70
  15   7  -2    4.70    1.20
  15   7  -2    5.10    0.90
  15   7  -2    5.00    0.80
  14  -7  -2    7.40    0.90
  14  -7  -2    6.20    0.80
  14  -7  -2    6.90    0.90
  14   7  -2    8.70    1.00
  14   7  -2    7.70    1.00
  14   7  -2    5.60    1.10
  13  -7  -2   -0.10    0.60
  13  -7  -2    0.60    0.50
  13  -7  -2    0.40    0.60
  13   7  -2    0.10    0.70
  13   7  -2   -0.30    0.70
  13   7  -2    1.30    0.70
  12  -7  -2   49.10    2.30
  12  -7  -2   47.70    2.30
  12  -7  -2   47.40    2.40
  12   7  -2   49.30    2.50
  12   7  -2   48.90    2.40
  12   7  -2   49.40    2.50
  11  -7  -2    9.00    0.90
  11  -7  -2   10.20    1.00
  11  -7  -2   10.00    1.20
  11   7  -2    9.40    1.20
  11   7  -2    9.80    1.10
  11   7  -2    9.80    1.30
  10  -7  -2    3.20    0.70
  10  -7  -2    3.00    0.80
  10  -7  -2    3.30    1.00
  10   7  -2    4.80    1.20
  10   7  -2    3.70    0.80
  10   7  -2    3.40    1.00
  -9  -7   2   -1.80    1.20
   9  -7  -2    0.80    0.40
   9   7  -2    0.90    0.60
  -9   7   2   -0.50    1.30
   8  -7  -2  999.90   36.20
   8   7  -2  948.91   36.20
  -8   7   2  975.60   36.60
   7  -7  -2    0.80    0.40
  -7  -7   2    0.00    0.60
  -7   7   2    0.50    0.60
   7   7  -2    0.70    0.40
  -6  -7   2   76.49    3.60
   6  -7  -2   81.99    3.20
   6   7  -2   81.69    3.30
  -6   7   2   86.69    3.50
  -5  -7   2    4.50    1.00
   5  -7  -2    5.60    0.50
   5   7  -2    4.80    0.60
  -5   7   2    5.50    0.70
  -4  -7   2  111.39    4.50
  -4   7   2  112.29    4.40
   3  -7  -2    0.20    0.30
  -3  -7   2    0.10    0.20
   3   7  -2    0.30    0.40
  -3   7   2    0.60    0.20
   2  -7  -2   33.40    1.50
  -2  -7   2   38.10    1.50
  -2   7   2   36.40    1.50
   2   7  -2   31.90    1.60
  -1  -7   2   16.20    0.70
   1  -7  -2   15.80    0.80
  -1   7   2   16.10    0.80
   1   7  -2   15.70    0.80
   0  -7  -2  166.58    6.60
   0  -7   2  176.98    6.60
   0   7   2  185.08    6.60
   0   7  -2  171.78    6.60
   1  -7   2    0.10    0.10
  -1  -7  -2    0.00    0.20
  -1   7  -2    0.20    0.10
   1   7   2    0.00    0.20
   2  -7   2   54.79    2.00
  -2  -7  -2   46.80    2.10
  -2   7  -2   48.30    2.00
   2   7   2   49.30    2.10
  -3  -7  -2  759.12   31.10
  -3   7  -2  914.21   31.00
  -3   7  -2  829.72   30.90
  -4  -7  -2   21.30    1.40
  -4   7  -2   22.60    1.30
   5  -7   2    1.90    0.50
  -5  -7  -2    3.00    0.90
  -5   7  -2    2.50    0.80
   6  -7   2   46.20    1.90
  -6  -7  -2   43.70    2.50
   6   7   2   42.50    2.00
  -6   7  -2   46.20    2.40
  -7  -7  -2   14.80    1.80
   7  -7   2   18.50    1.00
   7   7   2   19.50    1.20
  -7   7  -2   20.60    1.80
   8  -7   2    0.20    0.40
  -8  -7  -2   -1.20    1.30
  -8   7  -2    0.90    1.20
   8   7   2    0.40    0.60
   9  -7   2    1.60    1.50
   9  -7   2    3.60    0.80
   9  -7   2    2.50    0.50
  -9   7  -2    1.00    1.70
   9   7   2    4.10    1.00
   9   7   2    2.00    0.60
  10  -7   2    7.70    1.10
  10  -7   2    8.90    1.50
  10  -7   2    8.00    0.90
  10   7   2    7.60    1.40
  10   7   2    6.40    1.30
  10   7   2    6.40    1.30
  11  -7   2   51.99    2.40
  11  -7   2   54.49    2.70
  11  -7   2   50.89    2.30
  11   7   2   51.19    2.50
  11   7   2   49.50    2.70
  12  -7   2   11.70    1.40
  12  -7   2   10.80    1.00
  12  -7   2   12.70    1.10
  12   7   2   10.60    1.50
  12   7   2    9.00    1.20
  13  -7   2    0.10    0.60
  13  -7   2   -0.40    0.60
  13  -7   2    0.40    0.50
  13   7   2    0.90    0.60
  13   7   2    0.40    0.90
  14  -7   2    0.10    0.40
  14  -7   2    0.40    0.60
  14  -7   2    2.20    0.80
  14   7   2    0.50    0.50
  15  -7   2    0.30    0.50
  15  -7   2   -0.50    0.40
  15   7   2    0.60    0.50
  15   7   2    0.50    0.60
  16  -7   2    3.90    0.60
  16   7   2    3.20    0.90
  17  -8  -2    1.20    0.40
 -17   8   2    1.10    0.40
  17   8  -2    0.60    0.40
  16  -8  -2    1.00    0.40
  16  -8  -2    0.60    0.40
  16   8  -2    1.20    0.50
  16   8  -2    0.80    0.40
  15  -8  -2   -0.40    0.40
  15  -8  -2    0.10    0.40
  15  -8  -2   -0.20    0.50
  15   8  -2    0.40    0.50
  15   8  -2   -0.10    0.50
  14  -8  -2    4.10    0.80
  14  -8  -2    4.20    0.90
  14  -8  -2    2.20    0.60
  14   8  -2    4.40    0.90
  14   8  -2    4.00    1.40
  14   8  -2    2.10    0.70
  13  -8  -2    5.00    0.90
  13  -8  -2    6.40    1.10
  13  -8  -2    5.70    0.90
  13   8  -2    4.50    1.10
  13   8  -2    5.20    1.10
  13   8  -2    4.10    1.10
  12  -8  -2  151.28    6.00
  12  -8  -2  144.89    6.10
  12  -8  -2  148.59    5.90
  12   8  -2  145.19    6.00
  12   8  -2  153.88    6.10
  12   8  -2  154.78    6.10
  11  -8  -2    3.50    0.80
  11  -8  -2    2.30    0.70
  11  -8  -2    3.00    0.80
  11   8  -2    1.90    0.90
  11   8  -2    1.60    0.80
  11   8  -2    2.50    0.70
  10  -8  -2   -0.30    0.70
  10  -8  -2    0.90    0.50
  10  -8  -2    1.10    0.60
  10   8  -2    0.40    0.90
  10   8  -2    0.60    0.60
  10   8  -2    1.00    0.80
  -9  -8   2    2.30    1.40
   9  -8  -2    3.80    0.70
  -9   8   2    3.00    1.30
   9   8  -2    3.30    0.80
   8  -8  -2 1964.60   74.69
  -8  -8   2 2161.78   75.39
  -8   8   2 1974.00   75.09
   8   8  -2 1990.90   74.79
  -7  -8   2   18.80    1.60
   7  -8  -2   17.60    1.00
   7   8  -2   16.60    1.10
  -7   8   2   19.40    1.50
  -6  -8   2   13.50    1.20
   6  -8  -2   15.00    0.80
   6   8  -2   14.20    0.90
  -6   8   2   12.80    1.10
   5  -8  -2    5.70    0.50
  -5  -8   2    4.00    0.80
  -5   8   2    6.50    0.70
   5   8  -2    5.70    0.70
  -4  -8   2  464.65   17.40
  -4   8   2  463.35   17.30
   3  -8  -2    7.20    0.70
  -3  -8   2    6.90    0.60
   3   8  -2    6.70    0.90
  -3   8   2    6.80    0.50
   2  -8  -2   29.00    1.30
  -2  -8   2   31.20    1.30
  -2   8   2   30.60    1.30
   2   8  -2   26.20    1.40
  -1  -8   2   42.60    1.70
   1  -8  -2   40.10    1.70
   1   8  -2   40.10    1.70
  -1   8   2   41.00    1.70
   0  -8  -2   11.00    0.70
   0  -8   2   12.40    0.60
   0   8  -2   11.10    0.60
   0   8   2   12.10    0.60
  -1  -8  -2  177.58    7.20
   1  -8   2  191.78    7.10
  -1   8  -2  184.48    7.10
   1   8   2  207.18    7.20
  -2  -8  -2  151.08    6.30
   2   8   2  166.88    6.30
  -2   8  -2  179.68    6.20
  -2   8  -2  156.78    6.20
  -3  -8  -2    0.40    0.30
  -3   8  -2    0.70    0.30
  -3   8  -2    0.40    0.30
   4  -8   2  417.36   16.10
  -4  -8  -2  426.66   16.40
  -4   8  -2  453.15   16.30
   5  -8   2  234.28    8.70
  -5  -8  -2  218.78    9.10
  -5   8  -2  242.98    9.10
  -6  -8  -2   77.99    4.00
   6  -8   2   82.99    3.20
  -6   8  -2   83.49    3.70
   6   8   2   75.39    3.20
   7  -8   2    4.00    0.60
  -7  -8  -2    2.80    0.90
   7   8   2    3.40    0.80
  -7   8  -2    3.10    1.10
  -8  -8  -2   77.79    4.40
   8  -8   2   77.49    3.20
  -8   8  -2   80.99    4.30
   8   8   2   79.39    3.30
   9  -8   2   -0.40    1.10
   9  -8   2   -1.10    0.60
   9  -8   2    0.70    0.40
  -9   8  -2    1.40    2.00
   9   8   2    0.20    0.70
   9   8   2   -0.20    0.90
  10  -8   2    1.00    0.90
  10  -8   2    0.00    0.40
  10  -8   2   -0.40    0.60
  10   8   2   -0.30    0.90
  10   8   2    0.30    0.90
  11  -8   2    1.80    0.70
  11  -8   2    3.70    0.80
  11  -8   2    3.20    1.00
  11   8   2    3.20    0.80
  11   8   2    3.60    1.00
  12  -8   2    0.40    0.70
  12  -8   2    0.30    0.50
  12  -8   2    0.50    0.60
  12   8   2   -0.10    0.80
  12   8   2    1.40    0.70
  13  -8   2   -0.60    0.60
  13  -8   2   -0.50    0.50
  13  -8   2   -0.20    0.60
  13   8   2   -0.30    0.60
  13   8   2   -0.50    0.80
  14  -8   2    1.60    0.70
  14  -8   2    2.90    0.80
  14  -8   2    3.60    0.70
  14   8   2    4.90    1.40
  15  -8   2   -0.50    0.40
  15  -8   2   -0.40    0.40
  15   8   2    0.10    0.50
  15   8   2   -0.30    0.50
  16  -8   2    0.50    0.40
  16  -8   2   -0.60    0.40
  16   8   2    0.80    0.70
  17  -9  -2    0.40    0.30
  17   9  -2   -0.40    0.30
 -17   9   2   -0.50    0.40
  16  -9  -2    1.10    0.40
  16  -9  -2    0.90    0.40
  16   9  -2    1.10    0.50
  16   9  -2    0.70    0.40
  15  -9  -2    0.20    0.40
  15  -9  -2    0.60    0.50
  15  -9  -2    0.60    0.50
  15   9  -2    0.20    0.50
  15   9  -2    0.20    0.50
  15   9  -2    0.00    0.90
  14  -9  -2    7.70    0.80
  14  -9  -2    6.10    0.90
  14  -9  -2    7.00    1.00
  14   9  -2    7.40    1.30
  14   9  -2    6.60    1.10
  14   9  -2    6.60    1.00
  13  -9  -2    3.30    1.00
  13  -9  -2    2.00    0.60
  13  -9  -2    1.80    0.60
  13   9  -2    1.90    0.70
  13   9  -2    2.30    0.70
  13   9  -2    1.40    0.80
  12  -9  -2   11.80    1.00
  12  -9  -2   12.30    1.10
  12  -9  -2   10.10    1.20
  12   9  -2   12.90    1.30
  12   9  -2   10.40    1.30
  12   9  -2   11.90    1.30
  11  -9  -2    3.50    0.80
  11  -9  -2    1.80    0.80
  11  -9  -2    2.80    0.70
  11   9  -2    2.00    0.70
  11   9  -2    2.70    0.90
  11   9  -2    2.50    0.90
  10  -9  -2    2.20    0.80
  10  -9  -2    3.30    0.90
  10  -9  -2    2.80    0.70
  10   9  -2    2.50    1.00
  10   9  -2    2.50    0.90
  10   9  -2    3.20    0.90
  -9  -9   2    1.40    1.20
   9  -9  -2    0.70    0.40
  -9   9   2   -0.20    1.20
   9   9  -2    1.10    0.50
   8  -9  -2   28.50    1.40
  -8  -9   2   26.20    2.30
   8   9  -2   28.90    1.50
  -8   9   2   24.50    2.10
   7  -9  -2    5.60    0.60
  -7  -9   2    4.10    1.20
  -7   9   2    5.90    1.20
   7   9  -2    4.70    0.70
  -6  -9   2  216.68    8.60
   6  -9  -2  219.78    8.30
   6   9  -2  219.78    8.30
  -6   9   2  219.68    8.50
  -5  -9   2    4.10    0.70
   5  -9  -2    4.00    0.50
   5   9  -2    4.00    0.60
  -5   9   2    4.40    0.70
  -4  -9   2   24.30    1.30
   4  -9  -2   21.90    1.50
  -4   9   2   23.40    1.20
  -3  -9   2   87.59    3.60
   3  -9  -2   81.79    3.60
  -3   9   2   97.59    3.50
  -2  -9   2  170.98    6.40
   2  -9  -2  161.28    6.40
   2   9  -2  158.28    6.50
  -2   9   2  182.48    6.40
   1  -9  -2   13.60    0.70
  -1  -9   2   13.50    0.70
   1   9  -2   12.20    0.70
  -1   9   2   14.20    0.70
   0  -9  -2  116.59    4.80
   0  -9   2  130.49    4.70
   0   9  -2  121.39    4.70
   0   9   2  127.19    4.70
   1  -9   2   23.70    1.00
  -1  -9  -2   22.40    1.10
  -1   9  -2   23.10    1.00
   1   9   2   24.10    1.10
  -2  -9  -2  556.54   20.50
  -2   9  -2  504.15   20.30
  -2   9  -2  591.94   20.40
   2   9   2  540.85   20.50
  -3  -9  -2    0.30    0.30
  -3   9  -2    0.40    0.30
  -3   9  -2    0.30    0.30
  -4  -9  -2   12.50    1.10
   4  -9   2   12.80    0.70
  -4   9  -2   14.60    1.00
  -5  -9  -2    6.20    1.20
   5  -9   2    6.00    0.50
  -5   9  -2    7.30    0.90
  -6  -9  -2   31.00    2.10
   6  -9   2   32.80    1.40
  -6   9  -2   34.20    2.00
   6   9   2   30.00    1.60
  -7  -9  -2    8.50    1.70
   7  -9   2    7.50    0.60
   7   9   2    6.20    1.00
  -7   9  -2    7.50    1.70
  -8  -9  -2   32.10    3.00
   8  -9   2   32.10    1.50
  -8   9  -2   30.70    2.90
   8   9   2   29.00    1.70
   9  -9   2    4.90    1.00
   9  -9   2    4.00    1.10
   9  -9   2    2.70    0.70
   9   9   2    2.30    1.00
   9   9   2    3.40    1.10
  10  -9   2    2.40    0.70
  10  -9   2    3.20    1.00
  10  -9   2    2.90    0.70
  10   9   2    4.90    1.00
  10   9   2    2.30    1.00
  11  -9   2   15.40    1.50
  11  -9   2   17.70    1.10
  11   9   2   15.20    1.80
  11   9   2   18.20    2.20
  12  -9   2   14.50    1.10
  12  -9   2   12.10    1.10
  12  -9   2   13.30    1.30
  12   9   2   12.00    1.50
  12   9   2   15.80    1.30
  13  -9   2    0.40    0.50
  13  -9   2   -0.10    0.60
  13  -9   2    0.20    0.70
  13   9   2    1.00    0.80
  13   9   2   -0.40    0.60
  14  -9   2    1.00    0.70
  14  -9   2    0.10    0.60
  14  -9   2    0.60    0.40
  14   9   2    0.90    0.60
  14   9   2    0.20    0.70
  15  -9   2    0.10    0.40
  15  -9   2    0.60    0.50
  15   9   2   -0.40    0.50
  15   9   2   -0.20    0.60
  16  -9   2    0.20    0.50
  16  -9   2   -0.80    0.40
  16   9   2    0.10    0.50
  16 -10  -2    1.30    0.40
  16 -10  -2    0.90    0.40
  16  10  -2    0.40    0.40
  16  10  -2    0.70    0.50
  15 -10  -2    0.00    0.40
  15 -10  -2    0.10    0.50
  15 -10  -2   -0.10    0.50
  15  10  -2    0.00    0.50
  15  10  -2   -0.20    0.50
  15  10  -2    0.10    1.00
  14 -10  -2   15.70    1.20
  14 -10  -2   16.50    1.10
  14  10  -2   11.80    1.40
  14  10  -2   15.90    1.30
  14  10  -2   17.00    1.20
  13 -10  -2    0.50    0.50
  13 -10  -2    0.40    0.60
  13 -10  -2    1.10    0.50
  13  10  -2    0.60    0.70
  13  10  -2    1.70    0.70
  13  10  -2    1.00    0.80
  12 -10  -2   18.20    1.20
  12 -10  -2   19.30    1.30
  12 -10  -2   18.10    1.40
  12  10  -2   17.90    1.50
  12  10  -2   20.40    1.50
  12  10  -2   19.10    1.50
  11 -10  -2   13.80    1.30
  11 -10  -2   13.00    1.10
  11  10  -2   14.60    1.20
  11  10  -2   12.00    1.40
  11  10  -2   14.70    1.40
  10 -10  -2  174.68    7.20
  10 -10  -2  172.38    7.10
  10 -10  -2  187.28    7.10
  10  10  -2  198.48    7.20
  10  10  -2  179.68    7.30
  10  10  -2  180.88    7.30
  -9 -10   2   11.40    2.30
   9 -10  -2   12.20    0.90
   9  10  -2   12.70    1.00
  -9  10   2   11.60    2.40
  -8 -10   2   66.69    3.50
   8 -10  -2   64.89    2.70
   8  10  -2   66.69    2.80
  -8  10   2   61.59    3.30
   7 -10  -2   12.20    0.80
  -7 -10   2   11.60    1.40
  -7  10   2   13.80    1.40
   7  10  -2   14.20    1.00
   6 -10  -2    3.30    0.50
  -6 -10   2    5.10    1.00
  -6  10   2    4.70    0.90
   6  10  -2    4.70    0.70
  -5 -10   2  112.89    4.60
   5 -10  -2  109.29    4.30
   5  10  -2  108.29    4.30
  -5  10   2  112.19    4.40
  -4 -10   2   31.20    1.60
   4 -10  -2   31.10    1.80
   4  10  -2   32.80    1.50
  -4  10   2   37.50    1.50
  -3 -10   2   24.80    1.30
   3 -10  -2   24.40    1.30
  -3  10   2   27.80    1.20
   2 -10  -2  167.88    6.90
  -2 -10   2  191.08    6.90
   2  10  -2  176.58    7.00
  -2  10   2  189.88    6.80
   1 -10  -2   47.40    2.00
  -1 -10   2   50.19    1.90
  -1  10   2   50.49    2.00
   1  10  -2   47.10    2.00
   0 -10   2   83.49    3.20
   0 -10  -2   82.59    3.30
   0  10  -2   82.09    3.20
   0  10   2   84.49    3.20
  -1 -10  -2  418.56   16.50
   1 -10   2  451.95   16.40
   1  10   2  461.85   16.60
  -1  10  -2  442.56   16.40
  -2 -10  -2    8.30    0.70
  -2  10  -2    9.10    0.50
  -2  10  -2    7.60    0.50
  -3 -10  -2  107.59    4.40
  -3  10  -2  103.09    4.20
  -3  10  -2  116.29    4.30
   4 -10   2    2.20    0.40
  -4 -10  -2    1.50    0.50
  -4  10  -2    2.20    0.60
  -4  10  -2    1.90    0.40
   5 -10   2   48.20    2.00
  -5 -10  -2   49.50    2.50
  -5  10  -2   47.20    2.30
  -6 -10  -2   24.50    1.90
   6 -10   2   23.30    1.10
  -6  10  -2   22.50    1.70
  -7 -10  -2   24.40    2.20
   7 -10   2   22.50    1.10
  -7  10  -2   20.80    2.00
  -8 -10  -2   -0.10    1.40
   8 -10   2    0.30    0.40
  -8  10  -2    1.00    1.50
   9 -10   2    4.20    0.70
   9 -10   2    4.50    0.80
   9 -10   2    3.80    1.20
   9  10   2    5.00    1.20
   9  10   2    7.90    1.40
  10 -10   2   13.20    1.10
  10 -10   2   12.40    1.50
  10 -10   2   13.00    1.00
  10  10   2   12.70    1.50
  10  10   2   12.10    1.60
  11 -10   2    5.90    0.80
  11 -10   2    6.00    0.90
  11 -10   2    8.10    1.30
  11  10   2    6.00    1.50
  11  10   2    5.20    1.10
  12 -10   2    3.90    1.10
  12 -10   2    4.60    0.90
  12 -10   2    3.60    0.90
  12  10   2    3.40    1.00
  12  10   2    3.10    0.80
  13 -10   2    7.30    1.00
  13 -10   2    6.30    1.00
  13 -10   2    7.10    0.90
  13  10   2    6.30    1.00
  13  10   2    7.10    1.30
  14 -10   2    1.30    0.60
  14 -10   2    2.00    0.70
  14 -10   2    1.10    0.50
  14  10   2    2.10    0.80
  14  10   2    2.00    0.60
  15 -10   2    0.00    0.50
  15 -10   2   -0.20    0.40
  15  10   2   -0.10    0.50
  15  10   2   -0.70    0.60
  16 -10   2    0.40    0.50
  16 -10   2    0.30    0.40
  16  10   2   -0.30    0.40
  16 -11  -2    4.30    0.60
  16 -11  -2    3.50    0.60
  16  11  -2    4.00    0.70
  16  11  -2    3.80    0.70
  15 -11  -2    0.10    0.50
  15 -11  -2    0.40    0.50
  15 -11  -2    0.60    0.40
  15  11  -2    0.60    0.50
  15  11  -2    0.20    0.50
  14 -11  -2    0.70    0.50
  14 -11  -2    3.10    0.80
  14 -11  -2    0.30    0.60
  14  11  -2    0.80    0.60
  14  11  -2    0.50    0.60
  14  11  -2   -0.30    0.80
  13 -11  -2    3.90    0.80
  13 -11  -2    4.90    1.00
  13 -11  -2    4.00    0.80
  13  11  -2    4.00    1.10
  13  11  -2    4.50    1.20
  13  11  -2    5.70    1.20
  12 -11  -2    3.50    1.00
  12 -11  -2    4.40    1.00
  12 -11  -2    3.60    0.80
  12  11  -2    4.70    1.10
  12  11  -2    2.70    0.90
  12  11  -2    2.70    0.80
  11 -11  -2    3.00    0.60
  11 -11  -2    1.70    0.50
  11 -11  -2    3.80    1.00
  11  11  -2    3.00    0.80
  11  11  -2    3.00    0.90
  10 -11  -2   73.09    3.10
  10 -11  -2   73.19    3.10
  10 -11  -2   70.59    3.20
  10  11  -2   68.09    3.40
  10  11  -2   78.59    3.20
  10  11  -2   74.19    3.40
   9 -11  -2   14.60    1.20
   9 -11  -2   17.00    1.10
   9  11  -2   16.10    1.20
  -9  11   2   18.00    3.30
   9  11  -2   15.70    1.50
  -8 -11   2   -0.20    0.90
   8 -11  -2   -0.20    0.30
   8  11  -2    0.90    0.50
  -8  11   2    0.80    0.90
   7 -11  -2    4.70    0.70
  -7 -11   2    4.00    1.30
   7  11  -2    4.50    0.80
  -7  11   2    4.30    1.10
   6 -11  -2   84.19    3.30
  -6 -11   2   85.49    3.80
   6  11  -2   82.59    3.40
  -6  11   2   85.99    3.60
  -5 -11   2   33.80    1.80
   5 -11  -2   35.40    1.50
  -5  11   2   34.90    1.70
   5  11  -2   35.30    1.60
   4 -11  -2    9.90    1.20
  -4 -11   2   10.10    0.90
   4 -11  -2   10.10    0.70
   4  11  -2   10.70    0.80
  -4  11   2   11.20    0.70
  -3 -11   2   19.20    1.00
   3 -11  -2   18.00    1.10
  -3  11   2   20.40    1.00
   2 -11  -2   50.09    2.20
  -2 -11   2   53.89    2.10
  -2  11   2   53.99    2.10
   2  11  -2   50.99    2.30
  -1 -11   2  108.19    4.00
   1 -11  -2  102.19    4.00
   1  11  -2   98.79    4.00
  -1  11   2  107.39    4.00
   0 -11   2  335.97   12.40
   0 -11  -2  319.97   12.50
   0  11  -2  331.77   12.40
   0  11   2  345.27   12.50
  -1 -11  -2    4.40    0.60
  -1  11  -2    5.00    0.40
   1  11   2    4.70    0.60
  -2 -11  -2   16.60    1.00
  -2  11  -2   19.10    0.90
  -2  11  -2   19.30    0.80
   3 -11   2  109.29    4.60
  -3 -11  -2  125.19    4.90
  -3  11  -2  132.99    4.70
  -3  11  -2  116.79    4.60
   4 -11   2   71.99    2.90
  -4 -11  -2   75.39    3.30
  -4  11  -2   77.29    3.10
  -4  11  -2   69.69    3.00
  -5 -11  -2  101.89    4.40
   5 -11   2  100.29    3.90
  -5  11  -2  100.39    4.20
  -6 -11  -2    6.40    1.30
   6 -11   2    5.30    0.60
  -6  11  -2    7.00    1.30
   7 -11   2   62.29    2.60
  -7 -11  -2   69.89    3.60
  -7  11  -2   59.89    3.40
  -8 -11  -2   53.79    3.60
   8 -11   2   55.49    2.30
   9 -11   2    0.40    0.60
   9 -11   2    1.40    1.10
   9 -11   2   -0.30    0.40
   9  11   2    0.50    1.00
   9  11   2    2.30    1.10
  10 -11   2   10.00    0.90
  10 -11   2   10.50    1.50
  10 -11   2    7.90    1.00
  10  11   2   10.10    1.50
  10  11   2   10.30    1.40
  11 -11   2    0.30    0.50
  11 -11   2    0.80    0.80
  11 -11   2    1.10    0.60
  11  11   2    1.00    1.00
  11  11   2    0.10    0.80
  12 -11   2   25.50    1.50
  12 -11   2   25.10    1.50
  12 -11   2   28.80    1.70
  12  11   2   25.10    1.90
  12  11   2   28.10    1.70
  13 -11   2    0.40    0.60
  13 -11   2   -0.40    0.50
  13 -11   2    0.10    0.60
  13  11   2    0.70    0.80
  13  11   2    0.70    0.70
  14 -11   2    0.90    0.50
  14 -11   2    2.20    0.70
  14 -11   2    1.20    0.60
  14  11   2    1.60    0.60
  14  11   2    1.70    0.70
  15 -11   2    2.50    0.60
  15 -11   2    2.10    0.70
  15  11   2    1.50    0.60
  15  11   2    2.60    0.70
  16 -11   2    0.60    0.40
  16  11   2   -0.60    0.40
  16 -12  -2   13.60    0.90
 -16  12   2   15.80    1.00
  16  12  -2   15.30    1.00
  15 -12  -2    0.50    0.40
  15 -12  -2    1.20    0.60
  15 -12  -2    0.80    0.50
  15  12  -2    0.40    0.50
  15  12  -2    1.00    0.50
  14 -12  -2    0.80    0.70
  14 -12  -2    0.60    0.50
  14 -12  -2    0.90    0.80
  14  12  -2    0.40    0.70
  14  12  -2    0.30    0.90
  14  12  -2    3.50    1.00
  13 -12  -2   -0.10    0.60
  13 -12  -2    0.20    0.50
  13 -12  -2    0.70    0.60
  13  12  -2   -0.20    0.70
  13  12  -2    0.30    0.80
  13  12  -2    0.30    0.70
  12 -12  -2   52.39    2.40
  12 -12  -2   51.79    2.40
  12 -12  -2   51.59    2.50
  12  12  -2   54.99    2.70
  12  12  -2   51.39    2.60
  12  12  -2   51.29    2.60
  11 -12  -2    0.70    0.70
  11 -12  -2    1.50    0.50
  11 -12  -2    3.20    0.80
  11  12  -2    1.00    0.70
  11  12  -2    1.90    0.80
  11  12  -2    1.50    0.80
  10 -12  -2    9.40    1.20
  10 -12  -2   10.90    0.90
  10 -12  -2   11.50    1.00
  10 -12  -2   12.10    1.50
  10  12  -2   11.60    1.20
  10  12  -2   10.70    1.50
  10  12  -2   13.00    1.50
   9 -12  -2   21.40    1.40
   9  12  -2   20.30    1.70
   9  12  -2   22.70    1.40
  -8 -12   2    1.40    1.10
   8 -12  -2    2.50    0.50
  -8  12   2    1.90    1.00
   7 -12  -2  183.08    6.90
  -7 -12   2  188.18    7.50
  -7  12   2  173.68    7.20
   6 -12  -2  157.18    6.00
  -6 -12   2  152.98    6.50
   6  12  -2  161.98    6.20
  -6  12   2  160.58    6.30
   5 -12  -2  228.08    8.70
  -5 -12   2  218.78    9.00
   5  12  -2  232.98    8.80
  -5  12   2  239.88    8.80
  -4 -12   2   83.29    3.50
   4 -12  -2   79.49    3.20
   4 -12  -2   76.99    3.50
   4  12  -2   81.39    3.30
  -4  12   2   89.79    3.30
   3 -12  -2    2.10    0.70
  -3 -12   2    0.50    0.30
  -3  12   2    1.10    0.40
   3  12  -2    0.70    0.40
  -2 -12   2  148.59    5.30
   2 -12  -2  131.39    5.20
  -2  12   2  141.09    5.20
   2  12  -2  126.69    5.30
   1 -12  -2  432.16   16.70
  -1 -12   2  474.85   16.60
   1  12  -2  433.56   16.70
  -1  12   2  452.85   16.70
   0 -12  -2   30.10    1.40
   0 -12   2   31.00    1.20
   0  12  -2   28.70    1.20
   0  12   2   32.60    1.40
  -1 -12  -2   -0.10    0.40
   1  12   2    0.00    0.30
  -2 -12  -2   64.59    2.70
  -2  12  -2   62.09    2.40
  -2  12  -2   59.59    2.40
   3 -12   2  108.49    4.30
  -3 -12  -2  113.49    4.60
  -3  12  -2  121.19    4.40
  -3  12  -2  111.29    4.40
  -4 -12  -2    9.80    1.10
   4 -12   2   10.30    0.70
  -4  12  -2   11.20    1.00
  -4  12  -2   10.70    1.10
   5 -12   2    1.10    0.30
  -5 -12  -2    1.40    0.70
  -5  12  -2    0.90    0.50
  -6 -12  -2   12.60    1.60
   6 -12   2   13.10    0.80
  -6  12  -2   15.10    1.50
  -7 -12  -2    2.70    1.30
   7 -12   2    3.40    0.60
  -7  12  -2    4.30    1.30
   8 -12   2   58.09    2.50
  -8 -12  -2   58.99    3.80
   9 -12   2    2.80    0.70
   9 -12   2    4.40    0.70
   9 -12   2    1.80    1.20
   9  12   2    3.30    1.00
   9  12   2    2.90    1.10
  10 -12   2    4.70    1.40
  10 -12   2    3.00    0.60
  10 -12   2    2.40    0.70
  10  12   2    5.00    1.40
  10  12   2    2.10    1.00
  11 -12   2   35.90    1.90
  11 -12   2   38.60    1.90
  11 -12   2   39.00    2.20
  11  12   2   38.50    2.30
  11  12   2   39.20    2.20
  12 -12   2    7.90    1.20
  12 -12   2    8.30    1.00
  12 -12   2    7.20    1.00
  12  12   2    8.90    1.30
  12  12   2    6.60    1.30
  13 -12   2    0.50    0.50
  13 -12   2    0.30    0.70
  13  12   2    0.00    0.80
  13  12   2    0.00    0.70
  14 -12   2    0.20    0.70
  14 -12   2    2.20    0.60
  14 -12   2    0.90    0.50
  14  12   2    0.50    0.60
  14  12   2    1.20    0.60
  15 -12   2    0.40    0.50
  15 -12   2    1.30    0.40
  15  12   2    1.40    0.60
  15  12   2    1.10    0.60
  16 -12   2    2.30    0.50
  16  12   2    0.70    0.50
  16 -13  -2    9.80    0.70
 -16  13   2   10.10    0.80
  16  13  -2   10.70    0.90
  15 -13  -2   -0.10    0.40
  15 -13  -2    0.00    0.60
  15 -13  -2    0.40    0.40
  15  13  -2    0.50    0.50
  15  13  -2    0.60    0.50
  14 -13  -2    3.30    0.70
  14 -13  -2    2.00    0.60
  14 -13  -2    2.10    0.60
  14  13  -2    2.60    0.80
  14  13  -2    2.20    1.00
  14  13  -2    2.10    0.70
  13 -13  -2    1.10    0.70
  13 -13  -2    0.50    0.50
  13 -13  -2    1.50    0.60
  13  13  -2    1.10    0.70
  13  13  -2    0.70    0.80
  13  13  -2    1.70    0.80
  12 -13  -2   37.70    1.90
  12 -13  -2   40.70    2.00
  12 -13  -2   38.50    2.10
  12  13  -2   40.70    2.30
  12  13  -2   41.50    2.20
  12  13  -2   43.30    2.20
  11 -13  -2    0.20    0.70
  11 -13  -2    0.70    0.50
  11 -13  -2    0.80    0.50
  11  13  -2    0.60    0.70
  11  13  -2    1.00    0.80
  11  13  -2    0.90    0.80
  10 -13  -2   -0.10    0.70
  10 -13  -2    0.70    0.70
  10 -13  -2    0.20    0.50
  10 -13  -2    0.30    0.60
  10  13  -2    1.60    0.90
  10  13  -2    1.50    1.00
  10  13  -2    1.60    0.70
   9 -13  -2   95.89    4.20
   9 -13  -2   91.29    4.00
   9 -13  -2   94.79    3.90
   9 -13  -2  100.29    3.90
   9  13  -2   91.39    4.10
   9  13  -2   99.99    4.00
   8 -13  -2   13.80    0.90
  -8 -13   2   14.30    2.20
   8  13  -2   13.40    1.10
  -7 -13   2   69.49    3.60
   7 -13  -2   72.69    2.90
   7  13  -2   72.79    3.00
  -7  13   2   69.39    3.30
  -6 -13   2    1.40    0.70
   6 -13  -2    2.20    0.40
   6  13  -2    4.20    0.70
   5 -13  -2  157.48    5.90
  -5 -13   2  150.18    6.20
   5  13  -2  151.38    6.00
  -5  13   2  158.58    6.00
   4 -13  -2   61.99    2.50
   4 -13  -2   55.29    2.80
  -4 -13   2   63.49    2.70
  -4  13   2   65.49    2.50
   4  13  -2   62.49    2.60
   3 -13  -2   97.09    4.00
  -3 -13   2  101.19    4.00
   3  13  -2   94.49    4.00
  -3  13   2  111.49    3.90
   2 -13  -2   16.50    1.00
  -2 -13   2   17.00    0.90
   2  13  -2   16.40    1.10
  -2  13   2   18.20    0.80
   1 -13  -2  108.19    4.40
  -1 -13   2  117.59    4.30
  -1  13   2  118.19    4.30
   1  13  -2  109.49    4.40
   0 -13  -2    8.20    0.70
   0  13  -2    8.50    0.50
   0  13   2   10.30    0.60
  -1 -13  -2    0.30    0.30
  -1 -13  -2    0.40    0.40
   2 -13   2    7.40    0.60
  -2 -13  -2    9.10    0.80
   3 -13   2    7.60    0.60
  -3 -13  -2    7.90    0.90
  -3  13  -2    8.20    0.60
  -3  13  -2    7.30    0.60
   4 -13   2  165.38    6.80
  -4 -13  -2  180.58    7.20
  -4  13  -2  194.68    7.00
   5 -13   2  116.09    4.50
  -5 -13  -2  116.89    5.00
  -5  13  -2  115.49    4.70
   6 -13   2   13.50    0.80
  -6 -13  -2   12.20    1.70
  -6  13  -2   14.70    1.70
   7 -13   2    2.80    0.60
  -7 -13  -2    3.20    1.30
   8 -13   2   21.90    1.20
   8 -13   2   20.10    1.40
  -8 -13  -2   25.40    4.90
   9 -13   2   86.49    3.50
   9 -13   2   85.19    3.50
   9  13   2   79.79    3.90
   9  13   2   85.19    3.80
  10 -13   2    1.90    1.00
  10 -13   2    0.70    0.60
  10  13   2   -0.30    0.90
  10  13   2    2.80    1.00
  11 -13   2   10.00    0.90
  11 -13   2   10.20    1.40
  11 -13   2    9.00    1.00
  11  13   2    9.90    1.40
  11  13   2    7.60    1.40
  12 -13   2    0.10    0.50
  12 -13   2   -0.80    0.70
  12 -13   2    0.00    0.50
  12  13   2    0.10    0.80
  12  13   2    0.30    0.80
  13 -13   2    5.80    0.80
  13 -13   2    3.50    0.90
  13 -13   2    5.80    1.50
  13  13   2    5.30    0.90
  13  13   2    4.70    1.20
  14 -13   2    0.30    0.70
  14 -13   2    0.80    0.60
  14 -13   2    0.60    0.40
  14  13   2    0.70    0.70
  14  13   2    1.30    0.60
  15 -13   2    0.20    0.40
  15 -13   2    0.80    0.70
  15  13   2   -0.10    0.80
  15  13   2   -0.20    0.50
  16 -13   2    1.30    0.40
  16 -14  -2    0.10    0.30
  16  14  -2   -0.20    0.50
  16  14  -2    0.00    0.50
 -16  14   2   -0.10    0.40
  15 -14  -2   -0.40    0.40
  15 -14  -2    0.30    0.40
  15 -14  -2   -0.60    0.60
  15  14  -2    0.20    0.50
  15  14  -2    1.00    0.50
  14 -14  -2    0.00    0.50
  14 -14  -2   -0.20    0.60
  14 -14  -2   -0.70    0.50
  14  14  -2   -0.40    0.60
  14  14  -2   -0.80    0.70
  14  14  -2    0.90    1.00
  13 -14  -2    0.10    0.50
  13 -14  -2    0.20    0.90
  13 -14  -2    0.50    0.60
  13  14  -2   -1.00    0.80
  13  14  -2    0.80    0.90
  13  14  -2   -1.30    0.60
  12 -14  -2   21.10    1.40
  12 -14  -2   20.80    1.30
  12 -14  -2   22.40    1.30
  12  14  -2   22.10    1.70
  12  14  -2   21.70    1.60
  12  14  -2   21.00    1.70
  11 -14  -2   -0.10    0.40
  11 -14  -2    0.10    0.70
  11 -14  -2   -0.70    0.50
  11  14  -2   -1.40    0.70
  11  14  -2   -0.90    0.80
  11  14  -2    0.00    0.70
  10 -14  -2   29.70    1.50
  10 -14  -2   28.90    1.50
  10 -14  -2   26.40    1.80
  10 -14  -2   24.70    1.70
  10  14  -2   26.70    1.70
  10  14  -2   26.50    1.90
  10  14  -2   27.30    2.00
   9 -14  -2    5.20    1.20
   9 -14  -2    6.00    0.90
   9 -14  -2    5.60    0.80
   9 -14  -2    5.60    1.20
   9  14  -2    6.40    1.00
   9  14  -2    5.60    1.30
   8 -14  -2    0.60    0.40
  -8 -14   2    2.60    1.30
   8  14  -2   -0.20    0.50
   7 -14  -2    8.20    0.70
  -7 -14   2    9.20    1.70
   7  14  -2    7.20    0.90
   6 -14  -2    0.50    0.30
  -6 -14   2   -0.60    0.80
  -6  14   2    0.70    0.50
   6  14  -2    0.90    0.50
   5 -14  -2    0.20    0.30
  -5 -14   2    0.90    0.60
  -5  14   2    0.10    0.40
   5  14  -2    0.30    0.50
   4 -14  -2    8.50    0.60
  -4 -14   2    9.60    0.90
   4  14  -2    7.70    0.70
   3 -14  -2   20.70    1.00
  -3 -14   2   22.20    1.20
   3 -14  -2   22.30    1.30
  -3  14   2   23.50    1.00
   3  14  -2   21.10    1.10
  -2 -14   2  422.46   14.50
  -2 -14   2  339.17   14.50
   2 -14  -2  384.76   14.50
   2  14  -2  381.86   14.60
  -2  14   2  437.96   14.40
   2  14  -2  361.96   14.50
  -1 -14   2   29.30    1.50
  -1 -14   2   36.50    1.40
   1 -14  -2   33.10    1.50
  -1  14   2   37.40    1.50
   1  14  -2   35.10    1.50
   0 -14   2    2.50    0.50
   0 -14  -2    3.80    0.60
   0  14   2    3.40    0.50
   1 -14   2   19.50    0.90
  -1 -14  -2   17.80    1.20
  -1 -14  -2   19.00    1.00
  -2 -14  -2  107.39    4.20
   2 -14   2   97.29    3.90
   3 -14   2  224.78    8.80
  -3 -14  -2  231.38    9.10
  -3  14  -2  234.98    8.70
  -3  14  -2  246.48    8.80
   4 -14   2  270.87   10.20
  -4 -14  -2  261.77   10.60
  -4  14  -2  282.17   10.30
   5 -14   2    0.00    0.30
  -5 -14  -2    0.10    0.70
  -5  14  -2   -1.10    0.60
  -6 -14  -2    6.50    1.60
   6 -14   2    3.40    0.60
  -7 -14  -2    1.30    1.30
   8 -14   2    2.40    0.60
   8 -14   2    2.20    0.60
   9 -14   2    5.40    0.80
   9 -14   2    5.50    0.90
   9  14   2    5.20    1.40
   9  14   2    6.80    1.70
  10 -14   2    1.70    0.50
  10 -14   2    1.00    0.60
  10  14   2    2.10    1.00
  10  14   2    2.10    0.90
  11 -14   2    0.50    0.90
  11 -14   2   -0.10    0.50
  11 -14   2    0.10    0.60
  11  14   2    0.40    0.90
  11  14   2    0.20    0.90
  12 -14   2    6.50    0.90
  12 -14   2    7.10    1.20
  12 -14   2    7.40    0.90
  12  14   2    6.90    1.40
  12  14   2    5.70    1.30
  13 -14   2    0.00    0.60
  13 -14   2   -0.40    0.60
  13 -14   2   -0.50    0.50
  13  14   2    1.20    0.60
  13  14   2    0.30    0.80
  14 -14   2    3.60    0.90
  14 -14   2    5.40    0.70
  14 -14   2    4.10    1.10
  14  14   2    5.50    0.90
  14  14   2    4.80    1.00
  15 -14   2    0.40    0.40
  15  14   2    0.20    0.50
  16 -15  -2    0.40    0.30
  16  15  -2    0.20    0.40
  16  15  -2   -0.70    0.50
 -16  15   2    0.80    0.50
  15 -15  -2    9.00    1.00
  15 -15  -2   10.00    0.80
 -15  15   2   12.50    1.00
  15  15  -2   12.80    1.00
  15  15  -2    9.30    0.90
  14 -15  -2    7.10    0.90
  14 -15  -2    6.40    0.90
  14 -15  -2    7.30    0.80
  14  15  -2    6.70    1.00
  14  15  -2    8.80    1.10
  14  15  -2    5.40    1.60
  13 -15  -2   -0.20    0.60
  13 -15  -2    0.30    0.50
  13 -15  -2    0.00    0.50
  13  15  -2    0.40    0.70
  13  15  -2   -0.20    0.90
  13  15  -2    0.90    0.80
  12 -15  -2   22.70    1.40
  12 -15  -2   21.40    1.30
  12 -15  -2   22.80    1.50
  12  15  -2   20.90    1.60
  12  15  -2   21.30    1.70
  12  15  -2   20.80    1.60
  11 -15  -2    0.90    0.50
  11 -15  -2    0.10    0.70
  11 -15  -2    0.30    0.70
  11 -15  -2    1.30    0.60
  11  15  -2    1.40    0.70
  11  15  -2   -0.20    0.90
  10 -15  -2    8.10    0.90
  10 -15  -2    6.40    1.30
  10 -15  -2    8.40    1.20
  10 -15  -2    8.80    0.80
  10  15  -2    6.20    1.10
  10  15  -2    7.70    1.40
  10  15  -2    5.80    1.60
   9 -15  -2   21.30    1.30
   9 -15  -2   19.80    1.60
   9 -15  -2   19.60    1.50
   9 -15  -2   21.10    1.20
   9  15  -2   20.80    1.50
   9  15  -2   15.60    2.80
   9  15  -2   19.80    1.70
   8 -15  -2    2.80    0.60
  -8 -15   2    3.30    1.40
   8  15  -2    1.90    0.60
   7 -15  -2    1.50    0.40
  -7 -15   2    1.30    1.00
   7  15  -2    1.30    0.60
  -6 -15   2    8.30    1.40
   6  15  -2    7.60    0.90
  -6  15   2    8.00    1.60
   5 -15  -2    9.00    0.70
  -5 -15   2   10.20    1.20
  -5  15   2    9.90    0.90
   5  15  -2    9.30    0.90
  -4 -15   2  171.28    6.70
   4 -15  -2  164.08    6.50
   4  15  -2  161.48    6.60
  -4  15   2  185.18    6.50
   3 -15  -2    4.60    0.50
  -3 -15   2    4.80    0.70
   3  15  -2    4.80    0.60
  -3  15   2    5.10    0.50
   2 -15  -2   17.30    1.00
  -2 -15   2   19.30    0.90
  -2 -15   2   14.70    0.90
   2  15  -2   16.30    1.20
  -2  15   2   18.80    0.80
   2  15  -2   16.50    1.00
  -1 -15   2   32.70    1.60
   1 -15  -2   33.40    1.60
  -1 -15   2   37.00    1.50
  -1 -15   2   37.40    1.50
  -1  15   2   39.00    1.50
   1  15  -2   35.00    1.50
   0 -15   2   40.00    1.80
   0 -15  -2   44.80    1.80
   0 -15  -2   41.30    1.90
   0  15   2   45.40    1.90
   1 -15   2   94.29    3.70
  -1 -15  -2   86.79    3.80
  -1 -15  -2  102.89    3.80
  -2 -15  -2   73.99    3.10
   2 -15   2   68.09    2.80
   3 -15   2    3.30    0.50
  -3 -15  -2    2.70    0.80
   4 -15   2    7.20    0.60
  -4 -15  -2    8.60    1.20
   5 -15   2  215.68    7.70
  -5 -15  -2  186.48    8.60
   6 -15   2   65.89    3.30
  -6 -15  -2   66.99    3.60
   6 -15   2   67.49    2.70
  -7 -15  -2   15.20    2.60
   7 -15   2   16.20    1.00
   8 -15   2    4.00    0.90
   8 -15   2    2.50    0.60
   8 -15   2    5.20    1.60
   8  15   2    3.50    1.20
   9 -15   2   26.50    1.40
   9 -15   2   27.80    1.50
   9 -15   2   25.60    2.10
   9  15   2   24.00    2.00
   9  15   2   26.30    2.10
  10 -15   2    2.00    0.60
  10 -15   2    1.00    0.50
  10  15   2    3.30    0.90
  10  15   2    2.50    1.00
  11 -15   2    3.10    0.80
  11 -15   2    1.40    0.50
  11  15   2    6.20    1.30
  11  15   2    2.50    1.00
  12 -15   2    4.30    0.80
  12 -15   2    4.50    0.80
  12 -15   2    2.10    0.90
  12  15   2    6.60    1.40
  12  15   2    5.20    1.30
  13 -15   2   -1.30    1.20
  13 -15   2    0.20    0.60
  13 -15   2    0.60    0.50
  13  15   2    0.90    0.60
  13  15   2    0.20    0.80
  14 -15   2    2.40    0.80
  14 -15   2    2.20    0.70
  14  15   2    2.40    0.60
  14  15   2    1.60    0.60
  15 -15   2   -0.20    0.40
  15  15   2   -0.20    0.50
  16 -16  -2    1.50    0.40
  16  16  -2    2.90    0.70
 -16  16   2    2.10    0.60
  15 -16  -2    1.10    0.40
  15  16  -2    3.20    0.70
  15  16  -2    1.60    0.60
 -15  16   2    1.40    0.50
  14 -16  -2    0.30    0.50
  14 -16  -2    0.10    0.50
  14  16  -2    0.30    0.60
  14  16  -2    0.80    0.60
  13 -16  -2    2.60    0.80
  13 -16  -2    4.40    0.80
  13 -16  -2    2.40    0.70
  13  16  -2    2.60    0.80
  13  16  -2    1.60    1.80
  13  16  -2    4.00    1.10
  12 -16  -2    7.90    1.40
  12 -16  -2    6.90    0.90
  12 -16  -2    5.60    1.00
  12 -16  -2    7.20    1.10
  12  16  -2    7.00    1.30
  12  16  -2    7.50    1.30
  12  16  -2    9.20    1.40
  11 -16  -2   23.40    1.30
  11 -16  -2   20.70    1.50
  11 -16  -2   20.10    1.30
  11 -16  -2   21.00    1.60
  11  16  -2   19.60    1.60
  11  16  -2   21.70    1.70
  11  16  -2   22.10    1.70
  10 -16  -2    4.40    0.80
  10 -16  -2    5.90    1.20
  10 -16  -2    7.70    1.20
  10  16  -2    8.00    1.40
  10  16  -2    6.30    1.10
  10  16  -2    8.40    1.60
   9 -16  -2    1.10    0.60
   9 -16  -2    0.50    0.40
   9 -16  -2    0.20    0.90
   9 -16  -2    0.30    0.60
   9  16  -2    0.00    0.70
   9  16  -2    0.60    0.90
   8 -16  -2   30.70    2.50
  -8 -16   2   30.10    2.90
   8 -16  -2   30.80    1.70
   8 -16  -2   34.70    1.60
   8  16  -2   29.20    2.10
   8  16  -2   34.40    1.80
   7 -16  -2   15.50    0.90
  -7 -16   2   19.50    2.00
   7  16  -2   13.80    1.20
   6 -16  -2    3.50    0.50
  -6 -16   2    6.20    1.40
   6  16  -2    2.30    0.60
  -5 -16   2   31.80    1.90
   5 -16  -2   32.20    1.50
   5  16  -2   35.30    1.70
   4 -16  -2    0.80    0.30
  -4 -16   2    0.60    0.50
   4  16  -2    0.90    0.50
  -4  16   2    0.80    0.30
   3 -16  -2  170.18    6.80
  -3 -16   2  183.58    7.00
   3  16  -2  175.28    7.00
  -3  16   2  195.58    6.80
   2 -16  -2    0.80    0.30
  -2 -16   2    2.00    0.50
  -2 -16   2    1.20    0.40
   2  16  -2    1.10    0.50
   2  16  -2    1.10    0.40
  -2  16   2    1.30    0.40
  -1 -16   2    0.70    0.30
   1 -16  -2    0.80    0.40
  -1 -16   2    0.60    0.40
  -1 -16   2    0.80    0.20
  -1  16   2    1.00    0.30
   0 -16  -2    0.40    0.30
   0 -16   2    0.30    0.30
   0 -16  -2    0.60    0.40
  -1 -16  -2  490.25   17.00
  -1 -16  -2  426.56   16.90
   1 -16   2  440.26   16.80
   2 -16   2   21.70    1.10
  -2 -16  -2   24.10    1.40
   3 -16   2    5.40    0.50
  -3 -16  -2    5.30    1.00
   4 -16   2   34.70    1.50
  -4 -16  -2   34.40    2.10
   5 -16   2    0.20    0.30
  -5 -16  -2   -0.20    0.90
   6 -16   2   13.40    0.90
  -6 -16  -2   13.20    2.10
   6 -16   2   12.70    1.50
   7 -16   2   49.50    2.10
  -7 -16  -2   47.30    3.50
   8 -16   2    9.50    1.40
   8 -16   2   10.50    1.10
   8 -16   2   12.50    0.90
   8  16   2   11.60    1.80
   8  16   2   10.60    1.70
   9 -16   2   19.40    1.80
   9 -16   2   18.80    1.20
   9 -16   2   18.10    1.30
   9  16   2   16.90    1.80
   9  16   2   18.70    1.90
  10 -16   2   10.10    0.90
  10 -16   2   11.10    1.00
  10  16   2   10.00    1.70
  10  16   2   15.70    2.30
  11 -16   2    0.60    0.50
  11 -16   2    0.80    0.60
  11  16   2   -0.10    0.90
  11  16   2    2.00    0.90
  12 -16   2    1.20    0.50
  12 -16   2    0.50    0.60
  12  16   2    2.10    0.80
  12  16   2    2.20    0.90
  13 -16   2   13.10    1.20
  13 -16   2   13.40    1.10
  13  16   2   11.40    1.30
  13  16   2   13.30    1.20
  14 -16   2    6.30    0.70
  14  16   2    5.60    1.00
  14  16   2    6.70    1.00
  15 -16   2    1.60    0.40
  15  16   2    0.50    0.50
  16 -17  -2    0.10    0.30
  16  17  -2    0.00    0.50
  15 -17  -2    0.40    0.40
  15  17  -2   -0.10    0.60
  15  17  -2    1.40    0.50
 -15  17   2    2.50    0.80
  14 -17  -2    0.70    0.40
  14 -17  -2    1.00    0.60
  14  17  -2    0.50    0.60
 -14  17   2    1.10    0.60
  14  17  -2    1.60    0.60
  13 -17  -2    2.80    0.90
  13 -17  -2    2.40    0.70
  13 -17  -2    2.30    0.70
  13  17  -2    2.40    1.10
  13  17  -2    2.90    0.80
  13  17  -2    2.50    0.80
  12 -17  -2    5.20    0.80
  12 -17  -2    3.60    0.80
  12 -17  -2    5.20    1.30
  12 -17  -2    6.00    1.10
  12  17  -2    7.10    1.40
  12  17  -2    5.60    1.30
  12  17  -2    4.80    1.30
  11 -17  -2   25.10    1.70
  11 -17  -2   22.90    1.60
  11 -17  -2   21.90    1.40
  11 -17  -2   22.90    1.40
  11  17  -2   23.90    1.70
  11  17  -2   22.70    1.90
  11  17  -2   25.90    1.90
  10 -17  -2    4.80    0.80
  10 -17  -2    8.00    1.20
  10 -17  -2    5.80    1.20
  10 -17  -2    6.00    0.90
  10  17  -2    5.50    1.40
   9 -17  -2   10.70    0.90
   9 -17  -2   12.00    1.30
   9 -17  -2   10.00    1.00
   9 -17  -2   10.30    1.40
   9  17  -2   10.00    1.50
   9  17  -2   11.50    1.20
   8 -17  -2   12.60    1.30
   8 -17  -2   16.60    1.20
  -8 -17   2   10.80    2.80
   8 -17  -2   15.30    1.00
   8  17  -2   15.10    1.60
   8  17  -2   15.00    1.30
   7 -17  -2    3.40    0.60
  -7 -17   2    2.30    1.10
   7 -17  -2    1.30    1.00
   7  17  -2    3.80    0.90
   6 -17  -2   13.20    0.80
   6 -17  -2   12.30    1.20
  -6 -17   2   12.70    1.60
   6  17  -2   13.50    1.10
   5 -17  -2    9.80    0.70
  -5 -17   2    8.70    1.30
   5  17  -2    9.10    0.90
   4 -17  -2    9.10    0.60
  -4 -17   2    8.00    1.00
   4  17  -2    7.80    0.90
   3 -17  -2   90.69    3.70
  -3 -17   2   95.29    3.80
  -3  17   2  100.79    3.60
   3  17  -2   93.09    3.80
   2 -17  -2  126.69    4.80
  -2 -17   2  134.19    4.90
  -2 -17   2  114.79    4.90
   2  17  -2  120.99    4.90
  -2  17   2  135.39    4.80
  -1 -17   2   10.10    0.70
   1 -17  -2   11.70    0.70
   0 -17   2   56.49    2.40
   0 -17  -2   62.19    2.50
   1 -17   2    1.00    0.30
  -1 -17  -2    1.00    0.40
  -2 -17  -2  408.36   15.20
   2 -17   2  395.26   15.00
   3 -17   2    8.30    0.60
  -3 -17  -2    7.80    1.10
  -4 -17  -2    4.60    1.30
   4 -17   2    3.70    0.50
   5 -17   2   28.00    1.40
  -5 -17  -2   32.00    2.20
   5 -17   2   28.40    1.70
   6 -17   2    3.90    0.60
   6 -17   2    4.50    1.30
  -6 -17  -2    3.60    1.40
   7 -17   2   71.09    3.00
  -7 -17  -2   63.19    4.40
   7 -17   2   66.89    2.90
   8 -17   2    8.80    1.00
   8 -17   2    9.00    0.90
   8 -17   2    6.70    1.30
   8  17   2    7.10    1.30
   8  17   2    7.50    1.20
   9 -17   2    4.40    0.90
   9 -17   2    4.60    0.80
   9 -17   2    3.80    0.80
   9  17   2    3.50    1.10
   9  17   2    3.20    1.10
  10 -17   2    2.40    0.90
  10 -17   2    4.40    0.80
  10 -17   2    2.80    0.70
  10  17   2    1.60    0.90
  10  17   2    4.20    1.10
  11 -17   2    5.50    0.90
  11 -17   2    6.30    0.90
  11  17   2    8.90    1.40
  11  17   2    6.20    1.50
  12 -17   2   14.80    1.20
  12 -17   2   16.70    1.20
  12  17   2   17.10    1.50
  12  17   2   15.80    1.60
  13 -17   2    2.00    0.60
  13 -17   2    2.60    0.70
  13  17   2    1.90    0.70
  13  17   2    1.90    0.80
  14 -17   2    2.60    0.60
  14  17   2    2.00    0.80
  14  17   2    3.00    0.90
  15 -17   2    0.40    0.40
  15  17   2   -0.50    0.50
  16 -18  -2    0.00    0.30
  16  18  -2   -0.30    0.50
  15 -18  -2    0.00    0.30
 -15  18   2    0.90    0.60
  15  18  -2    0.10    0.50
  14 -18  -2    1.10    0.50
  14 -18  -2    0.60    0.40
  14  18  -2    1.30    0.70
  14  18  -2    0.90    0.60
 -14  18   2    0.60    0.60
  13 -18  -2   -0.50    0.70
  13 -18  -2   -0.30    0.60
  13 -18  -2    0.00    0.50
  13  18  -2    0.00    0.70
  13  18  -2    0.30    0.80
  13  18  -2    2.50    1.20
  12 -18  -2    4.50    0.80
  12 -18  -2    3.40    1.00
  12 -18  -2    6.30    0.90
  12  18  -2    5.60    1.30
  12  18  -2    3.90    0.90
  12  18  -2    5.60    1.30
  11 -18  -2    0.80    0.80
  11 -18  -2    0.20    0.60
  11 -18  -2   -0.60    0.50
  11 -18  -2   -0.70    0.80
  11  18  -2    2.00    0.90
  11  18  -2    2.20    0.90
  10 -18  -2   21.50    1.30
  10 -18  -2   22.50    1.70
  10 -18  -2   22.30    1.30
  10 -18  -2   22.70    1.60
  10  18  -2   21.10    1.80
  10  18  -2   23.80    1.60
   9 -18  -2   45.20    2.00
   9 -18  -2   42.40    2.10
   9 -18  -2   42.70    2.20
   9  18  -2   41.50    2.50
   9  18  -2   45.20    2.30
   8 -18  -2    0.80    0.60
   8 -18  -2   -0.20    0.60
   8 -18  -2    0.60    0.40
   8  18  -2    0.60    0.70
   8  18  -2   -0.20    1.00
   7 -18  -2   11.90    1.40
   7 -18  -2   12.00    0.80
  -7 -18   2    7.70    1.60
   7  18  -2    9.90    1.10
   6 -18  -2    7.00    1.10
   6 -18  -2    6.80    0.60
  -6 -18   2    5.70    1.70
   6  18  -2    5.50    0.90
  -5 -18   2   13.60    1.50
   5 -18  -2   14.60    1.20
  -4 -18   2  180.48    7.10
   4 -18  -2  185.18    6.90
   4  18  -2  179.28    7.10
  -3 -18   2   54.79    2.30
   3 -18  -2   50.79    2.10
   3  18  -2   50.49    2.30
   2 -18  -2    2.00    0.50
  -2 -18   2    2.80    0.60
  -2 -18   2    3.30    0.60
   2  18  -2    2.50    0.50
   1 -18  -2    0.50    0.40
  -1 -18   2    0.30    0.30
   0 -18   2  347.07   13.30
   0 -18  -2  347.97   13.40
   0 -18  -2  372.16   13.30
   1 -18   2  391.96   15.10
  -1 -18  -2  420.26   15.30
   2 -18   2  382.56   14.30
  -2 -18  -2  384.36   14.50
   3 -18   2    4.20    0.50
  -3 -18  -2    4.30    1.10
   4 -18   2   92.99    3.60
  -4 -18  -2   87.99    4.10
   4 -18   2   88.09    3.80
   5 -18   2   29.30    1.40
   5 -18   2   26.60    1.70
  -5 -18  -2   25.20    2.30
  -6 -18  -2    3.30    1.40
   6 -18   2    1.30    0.60
   6 -18   2    1.40    0.50
   7 -18   2    2.20    0.60
   7 -18   2    5.40    1.50
   7 -18   2    3.30    0.80
   7 -18   2    1.80    0.60
  -7 -18  -2    4.10    1.80
   8 -18   2    1.30    0.50
   8 -18   2    1.60    0.60
   8 -18   2    1.10    0.60
   8  18   2   -0.60    1.10
   8  18   2    1.10    1.00
   9 -18   2    0.30    0.40
   9 -18   2    1.30    0.60
   9 -18   2   -0.10    0.70
   9  18   2    0.50    1.00
  10 -18   2   -0.40    0.70
  10 -18   2   -0.50    0.50
  10 -18   2    0.30    0.50
  10  18   2    0.40    0.90
  10  18   2   -0.40    1.00
  11 -18   2   12.30    1.00
  11 -18   2   11.00    1.00
  11  18   2   12.60    1.50
  11  18   2   15.70    1.50
  12 -18   2   12.00    1.10
  12 -18   2   12.30    1.00
  12  18   2   12.10    1.40
  12  18   2   11.20    1.50
  13 -18   2    3.50    0.70
  13 -18   2    2.40    0.70
  13  18   2    1.90    0.70
  13  18   2    1.70    0.70
  14 -18   2    6.90    0.70
  14  18   2    7.20    1.00
  15 -18   2    0.20    0.30
  15  18   2   -0.10    0.50
  15 -19  -2   -0.30    0.30
  15  19  -2    0.30    0.50
  14 -19  -2   -0.20    0.40
  14 -19  -2   -0.30    0.50
  14  19  -2   -0.40    0.60
 -14  19   2    0.20    0.60
  13 -19  -2    0.00    0.50
  13 -19  -2   -0.20    0.40
  13  19  -2   -0.20    0.70
 -13  19   2    1.60    0.60
  12 -19  -2    1.20    0.60
  12 -19  -2    0.60    0.70
  12 -19  -2    0.40    0.50
  12 -19  -2    0.30    0.50
  12  19  -2    0.60    0.80
  12  19  -2    0.80    0.90
  11 -19  -2   13.20    1.30
  11 -19  -2   13.00    1.40
  11 -19  -2   12.20    1.00
  11 -19  -2   12.70    1.00
  11  19  -2   11.40    1.50
  11  19  -2   13.10    1.60
  10 -19  -2    9.00    0.90
  10 -19  -2    7.00    1.20
  10 -19  -2    8.70    1.00
  10  19  -2    9.70    1.50
  10  19  -2   10.70    1.40
   9 -19  -2    0.60    0.60
   9 -19  -2    0.00    0.50
   9 -19  -2    0.40    0.40
   9  19  -2    0.60    0.80
   9  19  -2   -0.10    1.00
   8 -19  -2   14.60    1.20
   8 -19  -2   15.10    1.00
   8 -19  -2   14.60    1.30
   8  19  -2   17.30    1.40
   8  19  -2   13.90    1.80
   7 -19  -2   35.20    1.90
  -7 -19   2   33.80    3.20
   7 -19  -2   34.60    2.00
   7 -19  -2   35.10    1.60
   7  19  -2   34.80    2.30
   7  19  -2   32.40    1.90
  -6 -19   2    2.80    1.20
   6 -19  -2    4.10    1.00
   6 -19  -2    5.00    0.60
   6  19  -2    4.10    0.90
  -5 -19   2   58.99    3.00
   5 -19  -2   60.09    2.70
   5 -19  -2   62.39    2.50
   5  19  -2   57.89    2.70
   4 -19  -2   11.10    0.70
  -4 -19   2   11.50    1.30
   4 -19  -2   11.90    1.00
   4  19  -2   12.70    1.00
   3 -19  -2   47.60    2.00
   3 -19  -2   50.19    2.70
   3  19  -2   45.10    2.10
  -2 -19   2   -0.50    0.40
   2 -19  -2    0.60    0.40
   2  19  -2    0.30    0.40
   1 -19  -2   16.00    0.90
  -1 -19   2   18.10    1.00
   0 -19   2  160.68    5.90
   0 -19  -2  145.19    5.80
  -1 -19  -2   12.80    1.00
  -1 -19  -2   14.80    1.20
   1 -19   2   15.40    0.80
   2 -19   2  246.98    9.30
  -2 -19  -2  248.78    9.60
   3 -19   2   14.90    1.20
   3 -19   2   14.70    0.90
  -3 -19  -2   14.00    1.50
   4 -19   2   17.20    1.40
   4 -19   2   19.10    1.00
  -4 -19  -2   18.50    1.90
   5 -19   2    6.50    0.70
  -5 -19  -2    6.50    1.50
   5 -19   2    6.60    1.10
   6 -19   2   68.89    3.10
  -6 -19  -2   63.79    4.10
   7 -19   2   20.10    1.50
   7 -19   2   19.00    1.10
   7 -19   2   18.30    1.70
   7 -19   2   18.70    1.30
  -7 -19  -2   20.80    1.50
   7  19   2   16.90    2.00
   8 -19   2   12.50    1.30
  -8 -19  -2    9.40    1.30
   8 -19   2   11.40    1.00
   8 -19   2   11.60    1.00
   8  19   2   12.70    2.00
   8  19   2   11.00    1.60
   9 -19   2   31.50    1.90
   9 -19   2   27.90    1.50
   9 -19   2   29.70    1.60
   9  19   2   27.60    2.20
   9  19   2   28.90    2.10
  10 -19   2   21.90    1.70
  10 -19   2   20.70    1.30
  10 -19   2   19.50    1.30
  10  19   2   20.30    1.80
  10  19   2   21.20    1.90
  11 -19   2   23.00    1.30
  11 -19   2   23.20    1.40
  11  19   2   22.50    1.80
  11  19   2   23.40    1.70
  12 -19   2    1.80    0.60
  12  19   2    0.40    0.90
  12  19   2    2.10    1.10
  13 -19   2    2.60    0.60
  13 -19   2    2.10    0.70
  13  19   2    1.50    0.70
  13  19   2    0.50    0.70
  14 -19   2   11.50    0.80
  14  19   2   11.80    1.10
  15 -19   2    1.70    0.50
  15  19   2    1.60    0.80
  15 -20  -2   12.50    0.80
  15  20  -2   13.90    1.00
  14 -20  -2    4.90    0.70
  14 -20  -2    5.30    0.90
  14  20  -2    5.20    0.90
  13 -20  -2   -0.10    0.70
  13 -20  -2    0.40    0.50
  13  20  -2    1.20    0.70
  12 -20  -2    0.80    0.50
  12 -20  -2    0.10    0.60
  12 -20  -2   -0.60    0.50
 -12  20   2   -0.70    0.80
  12  20  -2    0.60    1.00
  12  20  -2    0.00    0.80
  11 -20  -2   -0.30    0.50
  11 -20  -2   -0.10    0.60
  11 -20  -2   -0.30    0.50
  11  20  -2    1.60    0.90
  11  20  -2    0.10    0.90
  10 -20  -2    4.30    1.10
  10 -20  -2    4.90    0.80
  10 -20  -2    3.10    0.70
  10  20  -2    4.20    1.00
  10  20  -2    2.50    0.90
   9 -20  -2   52.89    2.60
   9 -20  -2   51.89    2.50
   9 -20  -2   50.59    2.30
   9  20  -2   46.90    2.80
   8 -20  -2   -0.20    0.60
   8 -20  -2    0.00    0.50
   8 -20  -2    0.00    0.50
   8  20  -2   -0.70    0.70
   8  20  -2   -0.10    1.00
   7 -20  -2   77.89    3.10
   7 -20  -2   76.89    3.40
   7 -20  -2   72.09    3.20
   7 -20  -2   73.89    3.30
   7  20  -2   79.99    3.40
   7  20  -2   77.79    3.70
   6 -20  -2   12.90    1.20
   6 -20  -2   14.10    0.90
   6  20  -2   13.00    1.20
   5 -20  -2    1.00    0.40
   5 -20  -2    0.50    0.50
   5  20  -2    0.30    0.60
   4 -20  -2   25.00    1.50
   4 -20  -2   26.70    1.20
   4  20  -2   24.90    1.50
   3 -20  -2  199.78    7.60
   3 -20  -2  197.98    7.80
   3  20  -2  204.88    7.80
   2 -20  -2   63.39    2.60
  -2 -20   2   65.49    2.70
   2 -20  -2   56.99    2.70
   2  20  -2   65.29    2.70
   1 -20  -2  136.69    5.40
  -1 -20   2  143.19    5.40
   0 -20   2    3.10    0.50
   0 -20  -2    2.50    0.60
   1 -20   2    0.50    0.30
  -1 -20  -2    0.90    0.50
   1 -20   2    0.60    0.50
   2 -20   2   89.79    3.40
   2 -20   2   83.19    3.60
   3 -20   2   19.90    1.30
  -3 -20  -2   19.80    1.90
   3 -20   2   20.50    1.10
  -4 -20  -2  107.79    5.00
   4 -20   2  109.49    4.60
   4 -20   2  116.39    4.40
   5 -20   2   43.30    2.20
   5 -20   2   43.80    1.90
  -5 -20  -2   40.80    3.10
   6 -20   2    1.50    0.60
   6 -20   2    2.60    0.70
   6 -20   2    2.00    0.70
  -6 -20  -2    3.90    1.90
   6 -20   2    2.00    0.60
  -7 -20  -2   78.29    3.40
   7 -20   2   84.29    3.40
   7 -20   2   79.39    3.60
   7 -20   2   81.99    3.40
   7 -20   2   85.69    3.70
   7  20   2   73.09    3.70
   8 -20   2   16.60    1.10
  -8 -20  -2   17.30    1.40
   8 -20   2   16.80    1.50
   8 -20   2   16.40    1.20
   8  20   2   14.20    1.80
   8  20   2   15.40    2.10
   9 -20   2    6.10    0.80
   9 -20   2    6.50    0.90
   9 -20   2    8.50    1.70
   9  20   2   10.00    1.70
   9  20   2    5.70    1.20
  10 -20   2    0.70    0.70
  10 -20   2    0.60    0.50
  10 -20   2    0.20    0.50
  10  20   2    1.00    1.00
  10  20   2    0.40    0.90
  11 -20   2   17.70    1.80
  11 -20   2   16.20    1.20
  11 -20   2   15.80    1.10
  11  20   2   17.80    1.70
  11  20   2   16.30    1.60
  12 -20   2    0.30    0.60
  12 -20   2    0.90    0.50
  12  20   2   -0.10    1.20
  12  20   2   -0.30    0.80
  13 -20   2    1.10    0.70
  13 -20   2    1.30    0.40
  13  20   2    0.80    0.70
  13  20   2    0.60    0.70
  14 -20   2    0.30    0.30
  14  20   2    0.80    0.60
  15 -20   2    0.40    0.30
  15 -21  -2    0.70    0.30
  15  21  -2    0.80    0.50
  14 -21  -2    1.80    0.60
  14 -21  -2    0.80    0.40
  14  21  -2    0.90    0.60
  13 -21  -2    6.20    1.20
  13 -21  -2    7.70    0.80
  13 -21  -2    7.80    0.90
  13  21  -2    6.70    1.10
  12 -21  -2    0.00    0.50
  12 -21  -2    0.20    0.60
  12 -21  -2   -0.70    0.50
  12  21  -2    0.30    0.80
  12  21  -2    1.20    1.10
  11 -21  -2    4.80    1.10
  11 -21  -2    2.60    0.80
  11 -21  -2    3.70    0.80
  11  21  -2    7.70    1.50
  11  21  -2    5.90    1.40
  10 -21  -2    4.30    0.80
  10 -21  -2    4.80    1.00
  10 -21  -2    3.10    0.80
  10  21  -2    3.50    1.00
  10  21  -2    5.10    1.40
   9 -21  -2   55.99    2.50
   9 -21  -2   54.59    2.40
   9 -21  -2   57.29    2.60
   9  21  -2   47.20    2.80
   9  21  -2   53.99    2.90
   8 -21  -2   12.40    1.20
   8 -21  -2   12.80    1.00
   8 -21  -2   12.10    1.10
   8  21  -2   14.30    1.40
   8  21  -2   11.80    1.70
   7 -21  -2   56.79    2.40
   7 -21  -2   55.49    2.70
   7 -21  -2   53.19    2.50
   7 -21  -2   55.39    2.60
  -7 -21   2   52.79    2.60
   7  21  -2   54.19    2.70
   7  21  -2   56.39    3.00
   6 -21  -2    7.10    1.20
   6 -21  -2    7.60    0.70
   6 -21  -2    9.30    1.10
   6  21  -2    7.00    1.10
   6  21  -2    6.90    2.20
   5 -21  -2    7.10    0.70
   5 -21  -2    7.10    1.00
   5  21  -2    7.10    1.00
   4 -21  -2   41.50    2.00
   4 -21  -2   41.70    1.80
   4  21  -2   38.50    2.00
   3 -21  -2   43.50    2.10
   3 -21  -2   42.60    1.90
   3  21  -2   43.40    2.00
  -2 -21   2   16.00    1.10
   2 -21  -2   16.30    1.20
   2 -21  -2   15.10    0.90
   2  21  -2   18.90    1.10
  -1 -21   2   76.89    3.40
   1 -21  -2   73.29    3.20
   1 -21  -2   76.79    3.10
  -1 -21   2   78.69    3.10
   0 -21  -2    3.00    0.80
   0 -21  -2    1.90    0.50
   0 -21   2    2.50    0.50
   0 -21   2    2.50    0.90
  -1 -21  -2  185.48    7.10
   1 -21   2  184.98    7.10
   1 -21   2  188.88    7.30
  -1 -21  -2  186.78    7.20
   1  21   2  185.98    7.10
   2 -21   2    4.10    0.50
   2 -21   2    3.10    0.90
   3 -21   2    4.60    0.60
   3 -21   2    4.50    0.90
   4 -21   2   33.10    1.50
   4 -21   2   32.20    1.80
   5 -21   2   42.00    1.90
   5 -21   2   42.00    2.20
   6 -21   2    3.40    0.70
   6 -21   2    3.20    0.70
   6 -21   2    5.20    1.00
  -6 -21  -2    3.70    1.00
   6 -21   2    4.10    0.70
   7 -21   2    0.00    0.40
   7 -21   2    0.70    0.60
   7 -21   2    1.00    0.70
  -7 -21  -2    1.10    0.70
   7 -21   2    0.40    0.60
   7  21   2   -1.50    1.10
   8 -21   2   29.70    1.90
   8 -21   2   31.20    1.70
  -8 -21  -2   30.40    1.80
   8  21   2   29.40    2.10
   9 -21   2  132.69    5.30
   9 -21   2  138.29    5.50
   9 -21   2  131.39    5.30
   9  21   2  131.19    5.60
  10 -21   2   91.39    3.90
  10 -21   2   84.69    3.70
  10 -21   2   89.59    3.70
  10  21   2   86.69    3.90
  10  21   2   89.59    4.00
  11 -21   2    0.40    0.70
  11 -21   2    0.90    0.60
  11 -21   2    1.00    0.50
  11  21   2   -0.40    0.80
  11  21   2    0.10    0.90
  12 -21   2    0.20    0.60
  12 -21   2    1.10    0.60
  12  21   2    0.60    0.80
  12  21   2   -1.70    0.70
  13 -21   2    4.10    1.00
  13 -21   2    3.70    0.70
  13  21   2    2.40    0.70
  14 -21   2    6.70    0.60
  15 -22  -2    0.80    0.30
  15  22  -2    0.70    0.50
  14 -22  -2    2.00    0.40
  14  22  -2    1.70    0.60
  13 -22  -2    0.50    0.40
  13 -22  -2    0.90    0.50
  13 -22  -2    1.20    0.60
  13  22  -2    1.70    0.70
  12 -22  -2    0.00    0.50
  12 -22  -2    0.30    0.50
  12 -22  -2    0.60    0.50
  12  22  -2    0.80    0.80
  11 -22  -2    8.00    1.10
  11 -22  -2    6.80    0.90
  11 -22  -2    8.00    0.90
  11  22  -2    6.20    1.20
  11  22  -2    7.80    1.60
  10 -22  -2    0.10    0.50
  10 -22  -2   -0.10    0.50
  10 -22  -2    0.60    0.50
  10  22  -2    1.00    0.90
  10  22  -2   -1.00    0.80
   9 -22  -2   10.60    1.40
   9 -22  -2    9.50    1.70
   9 -22  -2    7.60    0.90
   9  22  -2    7.20    1.40
   8 -22  -2    5.50    1.00
   8 -22  -2    5.20    0.90
   8 -22  -2    6.20    0.80
   8 -22  -2    4.90    1.60
   8  22  -2    5.60    1.60
   8  22  -2    5.20    1.30
  -7 -22   2    4.10    1.20
   7 -22  -2    7.10    1.00
   7 -22  -2    7.20    0.80
   7 -22  -2    6.00    1.30
   7 -22  -2    5.40    1.00
   7  22  -2    5.20    1.20
   7  22  -2    7.50    1.60
   6 -22  -2   31.10    1.50
   6 -22  -2   28.20    1.70
   6 -22  -2   29.80    1.70
   6 -22  -2   28.50    1.70
   6  22  -2   28.30    2.20
   6  22  -2   30.50    1.80
   5 -22  -2   10.60    1.10
   5 -22  -2   11.30    0.80
   5  22  -2   10.20    1.20
   4 -22  -2   -0.30    0.40
   4 -22  -2    0.40    0.40
   4  22  -2   -0.60    0.60
  -3 -22   2    4.30    1.10
   3 -22  -2    4.20    0.90
   3  22  -2    6.10    0.90
   2 -22  -2  171.48    6.90
  -2 -22   2  174.18    7.00
   2 -22  -2  179.78    6.80
   2  22  -2  186.68    6.90
  -1 -22   2   42.90    1.90
   1 -22  -2   41.40    2.00
   1 -22  -2   43.00    1.90
  -1 -22   2   42.50    2.10
   0 -22   2    0.60    0.40
   0 -22  -2    0.40    0.50
   0 -22  -2    0.50    0.40
   0 -22   2    0.60    0.40
  -1 -22  -2   18.30    1.30
   1 -22   2   19.10    1.30
   1 -22   2   20.00    1.00
  -1 -22  -2   17.10    1.10
   1  22   2   18.50    1.20
  -2 -22  -2  121.19    5.00
   2 -22   2  125.99    4.80
   2 -22   2  124.89    5.00
   3 -22   2   44.80    2.10
  -3 -22  -2   38.40    2.10
   3 -22   2   43.90    1.90
   4 -22   2   20.60    1.40
   4 -22   2   19.40    1.10
   5 -22   2    4.60    1.00
   5 -22   2    6.50    1.10
   5 -22   2    7.20    0.80
   5 -22   2    5.40    1.10
   6 -22   2  111.39    4.60
  -6 -22  -2  109.09    4.40
   6 -22   2  113.59    4.40
   6 -22   2  105.99    4.40
   6  22   2  101.19    4.80
   7 -22   2    0.40    0.60
   7 -22   2    0.80    0.70
   7 -22   2   -0.20    0.40
   7 -22   2   -0.10    0.60
  -7 -22  -2    0.50    0.60
   7  22   2    1.10    1.20
   8 -22   2    5.10    1.20
   8 -22   2    4.70    0.90
  -8 -22  -2    4.70    0.80
   8 -22   2    5.10    0.90
   8  22   2    4.00    1.20
  -9 -22  -2    1.60    0.90
   9 -22   2    1.50    0.60
   9 -22   2    0.10    0.50
   9 -22   2    0.00    0.50
   9  22   2   -0.10    1.00
  10 -22   2    9.00    1.30
  10 -22   2    9.90    1.00
  10 -22   2   10.10    1.00
  10  22   2   11.30    1.50
  10  22   2   10.30    1.70
  11 -22   2   11.20    1.40
  11 -22   2    9.40    1.00
  11 -22   2    9.30    1.00
  11  22   2   10.30    1.50
  11  22   2    7.70    1.60
  12 -22   2    2.00    0.50
  12 -22   2    1.90    0.60
  12  22   2    2.50    0.80
  12  22   2    1.40    0.80
  13 -22   2    0.90    0.40
  13 -22   2    0.50    0.70
  13  22   2   -0.20    0.90
  14 -22   2    2.30    0.40
  15 -23  -2    0.50    0.30
  15  23  -2    1.30    0.50
  14 -23  -2    1.70    0.50
  14  23  -2    1.30    0.60
  13 -23  -2    0.10    0.50
  13 -23  -2    0.30    0.50
  13 -23  -2    0.20    0.40
  13  23  -2   -1.20    0.60
  12 -23  -2    0.00    0.60
  12 -23  -2    0.30    0.50
  12 -23  -2   -0.50    0.70
  12  23  -2    0.30    0.80
  11 -23  -2    5.90    0.90
  11 -23  -2    5.90    1.00
  11 -23  -2    4.40    0.90
  11  23  -2    6.50    1.60
  11  23  -2    7.00    1.50
  10 -23  -2    1.40    0.70
  10 -23  -2    0.80    0.50
  10 -23  -2    1.10    0.60
  10  23  -2    1.10    0.90
  10  23  -2    2.30    1.00
   9 -23  -2    8.10    1.00
   9 -23  -2    8.40    1.20
   9 -23  -2    9.50    1.10
   9  23  -2    8.50    1.60
   9  23  -2    7.10    1.50
   8 -23  -2   41.40    2.30
   8 -23  -2   36.20    2.00
   8 -23  -2   41.40    2.00
  -8 -23   2   35.70    2.10
   8 -23  -2   38.00    1.90
   8  23  -2   40.90    2.30
   8  23  -2   34.60    2.50
   7 -23  -2    1.90    0.60
   7 -23  -2    2.90    0.70
   7 -23  -2    3.70    1.00
  -7 -23   2    2.10    0.70
   7 -23  -2    3.30    1.20
   7  23  -2    2.90    1.20
   7  23  -2    1.20    0.90
   6 -23  -2   56.49    2.60
   6 -23  -2   59.09    2.50
  -6 -23   2   57.69    2.60
   6 -23  -2   55.79    2.70
   6 -23  -2   58.99    2.90
   6  23  -2   60.39    2.80
   6  23  -2   58.19    3.10
   5 -23  -2   34.50    1.90
   5 -23  -2   38.00    1.70
   5 -23  -2   38.00    1.90
   5  23  -2   36.20    2.40
   5  23  -2   34.10    2.00
   4 -23  -2    3.40    0.60
   4  23  -2    3.30    1.00
  -3 -23   2   24.60    1.70
   3 -23  -2   27.30    1.30
   3 -23  -2   26.00    1.50
   3  23  -2   29.20    1.60
   2 -23  -2   63.39    2.80
  -2 -23   2   61.59    2.90
   2 -23  -2   65.89    2.70
   2  23  -2   68.79    2.80
   1 -23  -2   22.30    1.40
  -1 -23   2   23.70    1.20
  -1 -23   2   22.80    1.40
[truncated: 2,276,383 more chars]
