# Supplementary material for: Crystal structures of two charge–transfer com­plexes of benzo[1,2-c:3,4-c′:5,6-c′′]tri­thio­phene (D 3h-BTT)
Source: Acta Crystallogr E Crystallogr Commun. 2019 Sep 30;75(Pt 10):1573–7. doi: 10.1107/S2056989019013161 (PMC6775755; doi:10.1107/S2056989019013161)
Supplement: Supplementary file 2 [file e-75-01573-Isup2.hkl]

data_I                                                    
_shelx_title ' RAP142_0m_a.res in P2(1)/n'                                      
_shelx_refln_list_code          4                                               
_shelx_F_calc_maximum      933.30                                               
_exptl_crystal_F_000      3680.00                                               
_reflns_d_resolution_high  0.8200                                               
                                                                                
loop_                                                                           
 _space_group_symop_operation_xyz                                               
 'x, y, z'                                                                      
 '-x+1/2, y+1/2, -z+1/2'                                                        
 '-x, -y, -z'                                                                   
 'x-1/2, -y-1/2, z-1/2'                                                         
                                                                                
_cell_length_a    14.2567                                                       
_cell_length_b    39.0280                                                       
_cell_length_c    15.2295                                                       
_cell_angle_alpha  90.000                                                       
_cell_angle_beta  100.136                                                       
_cell_angle_gamma  90.000                                                       
                                                                                
_shelx_F_squared_multiplier     1.000                                           
                                                                                
loop_                                                                           
 _refln_index_h                                                                 
 _refln_index_k                                                                 
 _refln_index_l                                                                 
 _refln_F_squared_calc                                                          
 _refln_F_squared_meas                                                          
 _refln_F_squared_sigma                                                         
 _refln_observed_status                                                         
   2   0   0        840.37        751.93        27.17 o                         
   4   0   0     467856.75     502182.12     18624.29 o                         
   6   0   0        234.13        268.93        35.59 o                         
   8   0   0        121.01        124.16        28.16 o                         
  10   0   0          4.98         19.87        20.29 o                         
  12   0   0        582.61        554.16        36.40 o                         
  14   0   0          9.07        -11.27        19.25 o                         
  16   0   0       1219.99       1210.88        65.75 o                         
   1   1   0        695.38        645.39        13.74 o                         
   2   1   0      37622.75      37310.04       691.10 o                         
   3   1   0       1000.85       1020.39        49.09 o                         
   4   1   0         33.60        146.35        23.22 o                         
   5   1   0       5816.58       5709.51       167.70 o                         
   6   1   0      13251.76      12614.19       242.90 o                         
   7   1   0       2939.61       3088.42       119.20 o                         
   8   1   0        105.43         77.90        15.64 o                         
   9   1   0        121.67        139.91        22.30 o                         
  10   1   0        916.13        896.68        31.84 o                         
  11   1   0       1833.51       1840.39        41.11 o                         
  12   1   0       1047.18       1075.98        31.70 o                         
  13   1   0        365.56        383.41        23.58 o                         
  14   1   0        382.47        425.08        25.33 o                         
  15   1   0        100.02        111.58        15.10 o                         
  16   1   0        451.12        425.13        23.75 o                         
  17   1   0          3.16         -0.39         9.29 o                         
   0   2   0       8230.43       6597.25       246.10 o                         
   1   2   0        732.52        685.87        14.92 o                         
   2   2   0       2070.30       1914.12        61.21 o                         
   3   2   0       1839.35       1800.92        44.41 o                         
   4   2   0      11830.23      10985.18       351.34 o                         
   5   2   0       7227.07       6782.91       195.35 o                         
   6   2   0      10726.88      10187.71       199.17 o                         
   7   2   0       3949.31       3797.65        83.46 o                         
   8   2   0        115.80        136.78        30.00 o                         
   9   2   0         22.53         19.46        16.12 o                         
  10   2   0        763.41        787.59        28.23 o                         
  11   2   0         25.01         12.59        14.27 o                         
  12   2   0        122.13        128.90        15.52 o                         
  13   2   0        287.66        335.32        27.95 o                         
  14   2   0          4.28         -1.82        13.54 o                         
  15   2   0        544.50        546.28        23.59 o                         
  16   2   0        170.51        158.57        18.42 o                         
  17   2   0          0.80        -16.42        19.16 o                         
   1   3   0       2122.60       1994.68        38.67 o                         
   2   3   0       8319.71       8369.97       215.68 o                         
   3   3   0        326.66        327.19        15.60 o                         
   4   3   0     169269.06     176957.84      4004.40 o                         
   5   3   0          4.49         -8.21        15.48 o                         
   6   3   0       1686.43       1631.66        41.38 o                         
   7   3   0        235.99        246.14        20.78 o                         
   8   3   0        619.67        712.62        45.34 o                         
   9   3   0       6418.04       6399.42       138.77 o                         
  10   3   0        382.00        377.94        24.89 o                         
  11   3   0         49.11         38.17        14.50 o                         
  12   3   0        886.70        866.16        29.92 o                         
  13   3   0        143.90        131.41        15.99 o                         
  14   3   0        190.37        184.75        31.07 o                         
  15   3   0          1.85         22.72        13.60 o                         
  16   3   0         45.17         57.27        18.90 o                         
  17   3   0         39.23         24.63        19.16 o                         
   1   4   0        764.06        741.05        16.47 o                         
   2   4   0       1907.29       1908.49        39.81 o                         
   3   4   0       3744.14       3758.83       156.17 o                         
   4   4   0      45311.11      43467.73       934.53 o                         
   5   4   0        266.10        296.03        30.97 o                         
   6   4   0      24273.22      25218.12       637.35 o                         
   7   4   0       2898.50       2726.31        93.72 o                         
   8   4   0        482.70        650.12        29.63 o                         
   9   4   0          2.41        -13.10        26.07 o                         
  10   4   0       2380.57       2484.94        50.13 o                         
  11   4   0        203.36        289.27        22.72 o                         
  12   4   0        608.15        672.69        26.94 o                         
  13   4   0         10.05         15.42        13.71 o                         
  14   4   0        232.00        254.84        27.75 o                         
  15   4   0        238.88        285.84        20.84 o                         
  16   4   0         21.25         19.01        11.48 o                         
  17   4   0         28.76         52.00        15.48 o                         
   1   5   0       2455.44       2416.30        46.88 o                         
   2   5   0       2843.05       3185.49        74.77 o                         
   3   5   0         24.83         15.33         7.11 o                         
   4   5   0     261513.05     297630.38      6367.26 o                         
   5   5   0       2273.80       2189.42        75.61 o                         
   6   5   0       7201.84       6765.91       134.81 o                         
   7   5   0       1173.57       1136.24        34.79 o                         
   8   5   0       1315.13       1875.18        51.90 o                         
   9   5   0          0.52         12.82        19.21 o                         
  10   5   0        150.48        140.62        17.68 o                         
  11   5   0         43.72         33.16        19.19 o                         
  12   5   0        688.37        706.87        27.24 o                         
  13   5   0         43.60         37.29        13.71 o                         
  14   5   0        208.15        207.87        20.12 o                         
  15   5   0          1.02         -5.47        11.34 o                         
  16   5   0          3.25         15.16        10.02 o                         
  17   5   0          0.36         -3.91        13.14 o                         
   0   6   0       1437.01       1588.67        42.76 o                         
   1   6   0       8185.99       7890.63       217.90 o                         
   2   6   0      14345.34      14671.83       275.10 o                         
   3   6   0        118.07        127.80        12.47 o                         
   4   6   0        999.35       1113.45        55.73 o                         
   5   6   0        177.48         95.37        18.44 o                         
   6   6   0       9994.45       9323.40       183.43 o                         
   7   6   0         68.70         54.58        14.46 o                         
   8   6   0       5664.51       5653.59       121.22 o                         
   9   6   0        575.66        533.23        34.78 o                         
  10   6   0        550.60        643.86        39.59 o                         
  11   6   0        500.65        508.38        25.11 o                         
  12   6   0       1691.07       1694.96        39.57 o                         
  13   6   0        357.48        429.46        23.45 o                         
  14   6   0         53.63         83.19        16.36 o                         
  15   6   0        105.85        131.48        26.29 o                         
  16   6   0         81.95         84.97        12.71 o                         
   1   7   0       2854.89       2972.99        81.83 o                         
   2   7   0       2419.11       2916.87        53.09 o                         
   3   7   0       1678.99       1779.69        53.87 o                         
   4   7   0       1200.24       1278.48        40.01 o                         
   5   7   0       2601.36       2566.37        66.95 o                         
   6   7   0       6257.96       5883.05       119.42 o                         
   7   7   0       5447.94       5360.03       112.13 o                         
   8   7   0       5902.97       6640.62       139.27 o                         
   9   7   0         54.54         29.95        17.38 o                         
  10   7   0        729.10        771.09        30.86 o                         
  11   7   0       2435.54       2458.02        50.13 o                         
  12   7   0        750.59        740.32        27.60 o                         
  13   7   0        306.56        357.35        23.54 o                         
  14   7   0        396.54        482.10        33.43 o                         
  15   7   0        107.20        120.48        14.44 o                         
  16   7   0          0.00         10.86        10.42 o                         
   0   8   0      91606.45      91410.66      6247.89 o                         
   1   8   0      61545.31      64893.66      1699.58 o                         
   2   8   0         82.74         62.63         6.16 o                         
   3   8   0       4435.09       4674.53        86.96 o                         
   4   8   0        381.84        339.53        27.11 o                         
   5   8   0        540.49        499.04        24.90 o                         
   6   8   0         76.67         56.69        11.70 o                         
   7   8   0       1113.95       1110.66        36.77 o                         
   8   8   0       3493.06       4094.70       110.66 o                         
   9   8   0       3465.79       3479.51        86.13 o                         
  10   8   0        956.61       1002.84        30.18 o                         
  11   8   0        550.76        697.39        28.04 o                         
  12   8   0        923.97       1042.93        31.23 o                         
  13   8   0        320.73        357.44        23.54 o                         
  14   8   0         14.26         27.06        14.44 o                         
  15   8   0          6.83         -5.20        12.15 o                         
  16   8   0         72.16         48.74        10.42 o                         
   1   9   0      36982.06      38838.11      1017.32 o                         
   2   9   0      49760.64      49622.45      1248.19 o                         
   3   9   0      11658.32      11885.35       388.30 o                         
   4   9   0        719.30        635.57        34.87 o                         
   5   9   0         18.51         22.71        11.84 o                         
   6   9   0        462.11        444.04        21.46 o                         
   7   9   0      10267.49      10484.64       206.17 o                         
   8   9   0       1450.63       1465.99        45.01 o                         
   9   9   0        134.35        147.15        24.17 o                         
  10   9   0       7724.94       7895.49       129.17 o                         
  11   9   0        206.76        201.56        24.19 o                         
  12   9   0        124.01        166.66        26.93 o                         
  13   9   0         18.91         26.14        17.73 o                         
  14   9   0        277.69        322.75        23.09 o                         
  15   9   0        236.73        265.66        20.36 o                         
  16   9   0         26.11         15.71        10.42 o                         
   0  10   0     118696.02     127550.52      3326.46 o                         
   1  10   0       4534.57       5047.35       136.53 o                         
   2  10   0       9194.39       8762.76       253.20 o                         
   3  10   0       7788.96       8177.74       237.07 o                         
   4  10   0      15008.97      14994.00       445.74 o                         
   5  10   0        729.21        689.88        26.19 o                         
   6  10   0        223.75        268.36        19.52 o                         
   7  10   0       1402.90       1290.81        49.04 o                         
   8  10   0         53.91         33.54        15.75 o                         
   9  10   0       6313.43       6378.53       133.53 o                         
  10  10   0       2643.25       2839.70        55.70 o                         
  11  10   0        283.60        294.00        22.20 o                         
  12  10   0        243.65        307.62        22.86 o                         
  13  10   0        281.35        285.04        24.42 o                         
  14  10   0          3.12         -8.33        12.96 o                         
  15  10   0          7.17          7.99        11.94 o                         
  16  10   0         21.83          6.00        10.42 o                         
   1  11   0       1308.62       1386.53        46.62 o                         
   2  11   0      34153.77      35255.49      1579.61 o                         
   3  11   0         11.76         20.80         9.11 o                         
   4  11   0       4053.83       3659.26       146.07 o                         
   5  11   0       5971.20       5715.34       114.77 o                         
   6  11   0        645.46        570.81        24.44 o                         
   7  11   0         24.15         12.17        12.82 o                         
   8  11   0       9607.21       9423.65       190.32 o                         
   9  11   0       3388.26       3315.68        73.87 o                         
  10  11   0        624.69        598.73        25.81 o                         
  11  11   0         49.91         55.91        16.06 o                         
  12  11   0          1.00          7.39        18.80 o                         
  13  11   0         78.41         63.11        15.53 o                         
  14  11   0          8.64         11.22        13.86 o                         
  15  11   0         13.48         16.24        11.94 o                         
  16  11   0          3.83         13.05        10.02 o                         
   1  12   0         64.78         53.12         9.11 o                         
   2  12   0      29057.65      31404.01      1240.16 o                         
   3  12   0      14987.68      17015.14       365.92 o                         
   4  12   0       3297.05       3453.37        96.75 o                         
   5  12   0        171.54        217.77        16.26 o                         
   6  12   0        191.66        176.73        17.12 o                         
   7  12   0        114.83        128.52        22.91 o                         
   8  12   0        184.65        152.13        22.07 o                         
   9  12   0         38.27         43.64        14.83 o                         
  10  12   0       2463.55       2574.99        53.17 o                         
  11  12   0       1943.10       1970.28        45.76 o                         
  12  12   0          5.70          2.16        14.50 o                         
  13  12   0        195.44        228.22        22.01 o                         
  14  12   0         28.84         52.75        15.53 o                         
  15  12   0        408.58        421.15        21.95 o                         
  16  12   0         13.59          5.05        10.94 o                         
   1  13   0        704.76        864.40        60.27 o                         
   2  13   0        506.39        539.88        28.85 o                         
   3  13   0        369.04        417.49        24.91 o                         
   4  13   0        214.23        195.12        13.42 o                         
   5  13   0       6037.51       6461.99       154.19 o                         
   6  13   0       5925.00       5586.21       130.19 o                         
   7  13   0          6.60         -0.89        12.93 o                         
   8  13   0         14.81         24.72        16.74 o                         
   9  13   0         30.55         69.22        16.27 o                         
  10  13   0        113.85        138.14        17.65 o                         
  11  13   0          0.27         17.43        15.77 o                         
  12  13   0          0.58         -3.25        14.35 o                         
  13  13   0        201.28        221.71        27.10 o                         
  14  13   0          3.97         24.77        12.70 o                         
  15  13   0          9.54         13.84        12.81 o                         
  16  13   0         55.35         36.95        13.68 o                         
   1  14   0       6357.10       6190.81       167.79 o                         
   2  14   0       6231.66       6524.31       333.68 o                         
   3  14   0       3110.77       3060.81       156.55 o                         
   4  14   0       4587.92       4432.52       114.41 o                         
   5  14   0         29.29         33.23        11.14 o                         
   6  14   0      17699.04      17868.50       340.42 o                         
   7  14   0         23.58         20.19        16.45 o                         
   8  14   0       1370.67       1293.33        48.69 o                         
   9  14   0        546.16        619.68        27.84 o                         
  10  14   0          0.18        -11.37        15.08 o                         
  11  14   0         11.06         26.61        15.56 o                         
  12  14   0         82.74         89.14        16.06 o                         
  13  14   0         55.56         84.95        19.44 o                         
  14  14   0         38.53         16.04        12.70 o                         
  15  14   0        221.89        222.43        20.39 o                         
  16  14   0         20.34         23.07        11.39 o                         
   1  15   0        123.40        143.94        24.63 o                         
   2  15   0       7262.92       7218.79       197.08 o                         
   3  15   0       1695.01       1737.55        47.28 o                         
   4  15   0        322.52        352.54        16.85 o                         
   5  15   0        905.03        815.79        27.74 o                         
   6  15   0      18988.91      19403.75       427.11 o                         
   7  15   0       2275.71       2295.13        66.62 o                         
   8  15   0        247.56        282.73        22.96 o                         
   9  15   0        148.81        164.54        24.07 o                         
  10  15   0        752.66        660.90        27.35 o                         
  11  15   0        226.10        233.90        21.34 o                         
  12  15   0         11.04         16.65        16.97 o                         
  13  15   0        210.33        161.77        28.22 o                         
  14  15   0        401.53        460.05        23.09 o                         
  15  15   0         39.08         48.91        13.77 o                         
  16  15   0         71.72         33.63        25.62 o                         
   0  16   0      33190.13      32916.50      1221.57 o                         
   1  16   0      10818.80      11042.21       379.94 o                         
   2  16   0        456.94        514.97        20.50 o                         
   3  16   0       9618.49       9175.92       204.23 o                         
   4  16   0       1740.41       1515.86        45.57 o                         
   5  16   0      12843.22      12509.07       277.91 o                         
   6  16   0       1274.64       1363.63        45.80 o                         
   7  16   0         93.10         84.64        39.30 o                         
   8  16   0          5.98         30.30        15.09 o                         
   9  16   0         99.98        121.80        16.61 o                         
  10  16   0         71.69         62.36        14.71 o                         
  11  16   0        196.02        204.18        25.57 o                         
  12  16   0       2185.73       2342.92        67.43 o                         
  13  16   0        308.87        290.09        29.56 o                         
  14  16   0          2.87          8.72        12.30 o                         
  15  16   0         17.20          5.59        13.26 o                         
  16  16   0          0.06         -6.16        30.10 o                         
   1  17   0       4237.96       4240.97        96.27 o                         
   2  17   0         27.42         72.01        21.73 o                         
   3  17   0      20945.11      19985.14       433.34 o                         
   4  17   0        125.45        106.76        16.45 o                         
   5  17   0        131.42        144.85        23.18 o                         
   6  17   0        274.91        228.86        21.97 o                         
   7  17   0        507.16        571.57        35.65 o                         
   8  17   0         15.92          9.45        14.21 o                         
   9  17   0         76.61         62.39        14.35 o                         
  10  17   0         50.64         69.19        16.46 o                         
  11  17   0         23.18          0.60        15.13 o                         
  12  17   0        900.77        873.90        34.81 o                         
  13  17   0        154.55        219.88        29.10 o                         
  14  17   0          0.46          6.59        13.26 o                         
  15  17   0          1.24         11.54        15.16 o                         
   0  18   0      16137.56      17931.41       673.46 o                         
   1  18   0       2588.65       2344.81        62.40 o                         
   2  18   0          5.47         24.88        16.19 o                         
   3  18   0       2727.13       2773.31        70.44 o                         
   4  18   0         70.51        102.89        28.65 o                         
   5  18   0       1504.18       1557.38        56.17 o                         
   6  18   0        203.76        187.38        21.07 o                         
   7  18   0        120.65        144.31        19.22 o                         
   8  18   0         56.35         35.52        14.21 o                         
   9  18   0       1291.59       1243.52        37.59 o                         
  10  18   0        152.12        165.79        20.94 o                         
  11  18   0        216.22        186.41        21.07 o                         
  12  18   0          5.57         10.95        16.41 o                         
  13  18   0        128.35        140.28        28.87 o                         
  14  18   0        512.60        491.53        26.87 o                         
  15  18   0         75.74         85.34        17.71 o                         
   1  19   0       1119.77       1120.35        40.55 o                         
   2  19   0      11512.11      12455.65       274.76 o                         
   3  19   0       2421.56       2336.04        61.90 o                         
   4  19   0       1532.27       1747.41        44.80 o                         
   5  19   0       7623.73       7877.46       156.76 o                         
   6  19   0       3555.69       3747.04        85.13 o                         
   7  19   0         58.28        105.03        17.14 o                         
   8  19   0        904.06        957.73        32.23 o                         
   9  19   0        234.62        225.55        22.64 o                         
  10  19   0         13.85          6.41        16.33 o                         
  11  19   0         59.10         47.79        16.23 o                         
  12  19   0        581.79        574.32        34.78 o                         
  13  19   0        160.87        111.94        21.67 o                         
  14  19   0        209.93        148.08        17.69 o                         
  15  19   0          1.44         32.84        27.37 o                         
   0  20   0       2489.28       2611.65       109.73 o                         
   1  20   0      10893.07      11292.86       303.05 o                         
   2  20   0       2594.03       2538.94        79.46 o                         
   3  20   0       2388.83       1941.98        53.65 o                         
   4  20   0         29.36         81.09        20.25 o                         
   5  20   0        371.06        379.16        26.03 o                         
   6  20   0       4446.25       4233.74       104.56 o                         
   7  20   0        602.78        634.18        28.82 o                         
   8  20   0        207.03        218.35        31.81 o                         
   9  20   0         76.97         75.67        17.67 o                         
  10  20   0        622.94        693.54        33.16 o                         
  11  20   0        313.65        389.02        26.89 o                         
  12  20   0        196.03        165.82        22.06 o                         
  13  20   0         11.77         12.91        14.46 o                         
  14  20   0        152.25        121.43        23.23 o                         
  15  20   0        197.29        215.71        41.06 o                         
   1  21   0       4064.42       3935.05       164.01 o                         
   2  21   0       2785.84       2823.60        71.76 o                         
   3  21   0        173.60        243.76        45.84 o                         
   4  21   0       3332.18       3439.69        85.45 o                         
   5  21   0       1486.33       1509.97        48.22 o                         
   6  21   0        394.77        385.39        24.29 o                         
   7  21   0        948.84        987.28        28.66 o                         
   8  21   0          9.90         33.67        13.86 o                         
   9  21   0        240.15        258.76        25.29 o                         
  10  21   0         77.38        108.93        24.49 o                         
  11  21   0        105.00         86.18        16.07 o                         
  12  21   0        160.64        163.89        26.22 o                         
  13  21   0        214.22        227.67        31.73 o                         
  14  21   0        343.11        337.82        30.25 o                         
  15  21   0          2.36          7.30        19.16 o                         
   0  22   0       4973.83       4923.44       310.63 o                         
   1  22   0       2275.43       2235.08        51.89 o                         
   2  22   0         16.56         31.88        12.81 o                         
   3  22   0       1219.70       1153.53        38.65 o                         
   4  22   0       2349.53       2413.35        65.07 o                         
   5  22   0        159.65        205.30        25.04 o                         
   6  22   0       4836.07       5000.73        87.28 o                         
   7  22   0        796.65        834.52        27.13 o                         
   8  22   0         36.36         52.65        16.82 o                         
   9  22   0        871.69        800.00        37.30 o                         
  10  22   0        259.88        297.93        35.43 o                         
  11  22   0        225.06        206.72        24.04 o                         
  12  22   0         30.60         14.20        16.42 o                         
  13  22   0         65.82         36.75        15.93 o                         
  14  22   0        352.60        322.08        30.11 o                         
  15  22   0        272.48        224.48        27.38 o                         
   1  23   0       1777.67       1648.11        49.52 o                         
   2  23   0        433.78        531.42        24.24 o                         
   3  23   0       4393.29       4353.90        92.50 o                         
   4  23   0       1985.65       2251.63        64.14 o                         
   5  23   0       5078.85       4907.07       142.28 o                         
   6  23   0        309.22        275.79        20.49 o                         
   7  23   0        144.17        130.06        14.33 o                         
   8  23   0        815.42        864.24        31.02 o                         
   9  23   0        246.91        240.92        26.41 o                         
  10  23   0        209.10        187.92        22.66 o                         
  11  23   0       1450.77       1496.73        45.12 o                         
  12  23   0        512.91        486.67        30.03 o                         
  13  23   0         16.49        -10.17        15.93 o                         
  14  23   0        224.08        213.36        27.33 o                         
   0  24   0      16349.27      17543.31       907.11 o                         
   1  24   0         30.75         21.29        12.09 o                         
   2  24   0         31.47         31.31        11.14 o                         
   3  24   0       9588.51       9422.62       184.75 o                         
   4  24   0        417.96        379.77        27.84 o                         
   5  24   0       4673.09       4772.28        77.26 o                         
   6  24   0         62.37         61.68        12.64 o                         
   7  24   0         45.16         28.37        12.84 o                         
   8  24   0        109.29         70.87        14.55 o                         
   9  24   0         88.37         90.05        21.33 o                         
  10  24   0        381.89        313.84        28.31 o                         
  11  24   0          0.54         -1.51        14.86 o                         
  12  24   0        167.25        180.67        26.08 o                         
  13  24   0        185.05        171.67        20.90 o                         
  14  24   0        106.63         73.35        18.22 o                         
   1  25   0       1956.83       2040.71        44.51 o                         
   2  25   0       5411.26       5277.38       107.81 o                         
   3  25   0       2009.92       1996.95        51.12 o                         
   4  25   0       1039.92        993.97        27.31 o                         
   5  25   0       2118.15       2145.41        42.20 o                         
   6  25   0        318.67        391.60        21.43 o                         
   7  25   0        221.51        224.80        22.62 o                         
   8  25   0         13.66         25.00        19.99 o                         
   9  25   0        519.82        458.72        27.05 o                         
  10  25   0        234.52        237.89        44.25 o                         
  11  25   0       1412.79       1480.67        44.56 o                         
  12  25   0        938.40        836.31        36.37 o                         
  13  25   0         73.60         52.64        16.45 o                         
  14  25   0         30.20        125.89        32.84 o                         
   0  26   0       5185.57       4875.73       313.27 o                         
   1  26   0        703.51        657.81        25.11 o                         
   2  26   0        198.02        219.38        22.21 o                         
   3  26   0          2.11          2.93        10.19 o                         
   4  26   0        420.68        433.07        21.43 o                         
   5  26   0        395.91        407.25        21.96 o                         
   6  26   0        696.30        635.26        24.87 o                         
   7  26   0          6.03         14.83        13.06 o                         
   8  26   0        348.44        364.77        29.38 o                         
   9  26   0       2222.17       2244.14        52.43 o                         
  10  26   0        336.53        428.48        32.02 o                         
  11  26   0        162.05        148.41        21.67 o                         
  12  26   0        337.08        317.22        24.82 o                         
  13  26   0        323.78        295.14        79.39 o                         
  14  26   0        201.97        227.07        24.64 o                         
   1  27   0       1410.28       1334.31        29.95 o                         
   2  27   0       2610.60       2690.04        55.62 o                         
   3  27   0        680.57        674.44        22.09 o                         
   4  27   0       2630.52       2601.64        48.19 o                         
   5  27   0        165.83        173.68        15.82 o                         
   6  27   0         54.82         41.40        14.74 o                         
   7  27   0          3.16         -3.47        13.17 o                         
   8  27   0        197.51        151.45        17.03 o                         
   9  27   0        310.80        371.04        25.44 o                         
  10  27   0        527.49        570.80        30.91 o                         
  11  27   0        236.09        167.47        26.33 o                         
  12  27   0         47.82         57.39        13.77 o                         
  13  27   0         12.04        -14.60        14.69 o                         
  14  27   0          0.97         10.95        16.42 o                         
   0  28   0       4595.30       4727.57       134.40 o                         
   1  28   0        273.08        268.42        17.67 o                         
   2  28   0       2099.01       2035.21        35.50 o                         
   3  28   0        202.04        226.68        16.96 o                         
   4  28   0        405.08        317.77        20.28 o                         
   5  28   0       3273.64       3417.51        59.47 o                         
   6  28   0       1939.17       1928.59        43.44 o                         
   7  28   0       1107.91       1034.89        33.48 o                         
   8  28   0        180.49        248.11        20.81 o                         
   9  28   0        264.32        296.71        36.24 o                         
  10  28   0         99.88        106.31        17.26 o                         
  11  28   0          1.51          3.45        13.56 o                         
  12  28   0        222.70        199.22        20.28 o                         
  13  28   0         41.36         31.35        14.54 o                         
   1  29   0        798.74        723.01        21.32 o                         
   2  29   0         10.13         26.52        10.74 o                         
   3  29   0        384.16        409.42        19.75 o                         
   4  29   0       1291.78       1279.89        31.08 o                         
   5  29   0         31.09         23.40        12.10 o                         
   6  29   0        746.11        767.73        27.63 o                         
   7  29   0        204.58        237.91        36.34 o                         
   8  29   0        505.56        458.33        23.32 o                         
   9  29   0        596.53        640.07        27.69 o                         
  10  29   0          0.22          4.40        14.21 o                         
  11  29   0          9.70          8.12        12.71 o                         
  12  29   0          0.96         17.98        12.94 o                         
  13  29   0          0.84         29.56        49.26 o                         
   0  30   0         44.79         22.80        13.06 o                         
   1  30   0        213.60        220.51        16.17 o                         
   2  30   0        327.20        351.58        18.64 o                         
   3  30   0       3522.80       3477.09        53.13 o                         
   4  30   0        551.44        489.98        23.90 o                         
   5  30   0         91.36         88.05        17.58 o                         
   6  30   0       2105.21       2247.88        47.97 o                         
   7  30   0          1.06          8.58        13.15 o                         
   8  30   0         97.50         81.02        13.44 o                         
   9  30   0         96.19         77.56        17.61 o                         
  10  30   0          1.61          3.86        18.96 o                         
  11  30   0        169.61        132.16        29.24 o                         
  12  30   0         37.74         28.46        14.60 o                         
  13  30   0          1.07         10.95        16.42 o                         
   1  31   0       4626.47       4733.91        67.47 o                         
   2  31   0        135.16        115.83        17.31 o                         
   3  31   0        146.01        122.53        12.46 o                         
   4  31   0         54.72         47.30        12.43 o                         
   5  31   0         11.71          6.55        12.24 o                         
   6  31   0       1918.43       1876.42        42.12 o                         
   7  31   0          5.94         17.50        13.06 o                         
   8  31   0        466.02        445.99        33.43 o                         
   9  31   0        320.22        425.48        27.44 o                         
  10  31   0         54.33         54.57        12.88 o                         
  11  31   0          8.26          1.54        11.14 o                         
  12  31   0         14.51         -5.47        14.19 o                         
   0  32   0         85.57         76.95        16.61 o                         
   1  32   0       1158.34       1167.43        27.53 o                         
   2  32   0        687.82        599.41        23.48 o                         
   3  32   0       2667.45       2686.85        47.80 o                         
   4  32   0        390.79        427.03        23.49 o                         
   5  32   0        164.89        113.36        14.80 o                         
   6  32   0          9.00        -11.06        13.46 o                         
   7  32   0        890.26        853.90        29.81 o                         
   8  32   0        150.76        161.30        18.37 o                         
   9  32   0         94.37         90.21        14.68 o                         
  10  32   0          0.26         12.01        12.71 o                         
  11  32   0         29.74         26.00        14.00 o                         
  12  32   0        125.30        112.01        21.24 o                         
   1  33   0        694.60        759.89        23.80 o                         
   2  33   0        364.21        388.00        22.69 o                         
   3  33   0         96.56         85.45        12.23 o                         
   4  33   0         57.99         18.45        12.52 o                         
   5  33   0          0.46         -4.97        12.24 o                         
   6  33   0       1084.97       1070.53        31.24 o                         
   7  33   0          8.37         -1.75        11.60 o                         
   8  33   0          0.10         -2.48        11.99 o                         
   9  33   0         23.76         16.69        11.65 o                         
  10  33   0         39.77         52.17        21.33 o                         
  11  33   0          6.50         10.95        12.20 o                         
  12  33   0        235.24        289.29        24.64 o                         
   0  34   0          8.02         21.29        16.99 o                         
   1  34   0       1282.58       1230.90        26.42 o                         
   2  34   0          1.92        -11.18        11.18 o                         
   3  34   0        669.63        712.17        24.54 o                         
   4  34   0        786.08        844.86        31.84 o                         
   5  34   0        556.46        573.62        33.66 o                         
   6  34   0         15.97         22.35        12.24 o                         
   7  34   0         29.06         27.99        11.60 o                         
   8  34   0        183.16        216.45        18.97 o                         
   9  34   0          3.71          7.99        16.12 o                         
  10  34   0        309.33        268.18        25.52 o                         
  11  34   0        145.04        164.39        20.63 o                         
   1  35   0       4492.76       4449.60        65.18 o                         
   2  35   0       1880.56       2015.12        38.28 o                         
   3  35   0         29.04         43.09        12.27 o                         
   4  35   0        242.69        304.51        23.26 o                         
   5  35   0       2109.74       2106.45        54.97 o                         
   6  35   0         31.40         -6.69        11.79 o                         
   7  35   0        414.67        475.25        23.74 o                         
   8  35   0          3.83         14.25        11.26 o                         
   9  35   0         15.44         43.12        21.15 o                         
  10  35   0         32.33         20.33        13.14 o                         
  11  35   0         22.26          5.47        13.14 o                         
   0  36   0        284.92        332.09        29.47 o                         
   1  36   0        238.22        230.36        17.49 o                         
   2  36   0         13.80         10.91        12.04 o                         
   3  36   0       4807.21       4827.71        73.71 o                         
   4  36   0        123.51        173.41        19.36 o                         
   5  36   0         10.24         10.47        11.93 o                         
   6  36   0         39.84         36.99        13.54 o                         
   7  36   0       1085.85        945.08        42.44 o                         
   8  36   0         82.20         36.96        11.44 o                         
   9  36   0        298.16        288.19        20.87 o                         
  10  36   0         99.19        127.00        22.27 o                         
  11  36   0          2.15         -5.47        11.61 o                         
   1  37   0         27.98         38.63        11.68 o                         
   2  37   0         30.27         27.79        11.48 o                         
   3  37   0       1823.69       1869.56        37.25 o                         
   4  37   0        260.81        209.29        21.63 o                         
   5  37   0          4.24         18.05        20.41 o                         
   6  37   0         93.02         91.64        13.54 o                         
   7  37   0         51.53         56.22        12.05 o                         
   8  37   0        219.41        226.15        18.36 o                         
   9  37   0         67.70         63.04        15.01 o                         
  10  37   0         79.35         50.83        13.14 o                         
   0  38   0          4.08         29.38        16.85 o                         
   1  38   0         35.52         51.65        11.48 o                         
   2  38   0          7.50          3.55        12.15 o                         
   3  38   0        109.10        118.29        13.07 o                         
   4  38   0          0.14         21.82        12.36 o                         
   5  38   0          7.36          1.01        15.50 o                         
   6  38   0        198.75        212.07        19.11 o                         
   7  38   0        682.21        756.29        25.96 o                         
   8  38   0         44.76         67.87        11.46 o                         
   9  38   0        237.36        217.61        18.67 o                         
  10  38   0         14.38          8.21        11.61 o                         
   1  39   0        503.37        475.54        20.96 o                         
   2  39   0         16.24         -5.01        11.02 o                         
   3  39   0        490.37        476.77        36.26 o                         
   4  39   0       1650.28       1735.34        41.58 o                         
   5  39   0         47.08         56.57        12.52 o                         
   6  39   0          2.56          3.64        10.57 o                         
   7  39   0       1192.13       1133.54        30.89 o                         
   8  39   0        610.85        628.36        23.87 o                         
   9  39   0        947.20        910.61        31.31 o                         
   0  40   0       1290.26       1323.21        47.24 o                         
   1  40   0        475.03        489.67        30.96 o                         
   2  40   0         23.74         36.62        11.48 o                         
   3  40   0         19.03        -15.50        15.50 o                         
   4  40   0        154.23        120.64        17.98 o                         
   5  40   0        367.08        422.95        21.08 o                         
   6  40   0        524.49        590.49        23.54 o                         
   7  40   0         16.71         12.50        11.85 o                         
   8  40   0          0.19         25.03        13.55 o                         
   9  40   0         56.18         37.05        10.69 o                         
   1  41   0        246.22        252.54        19.56 o                         
   2  41   0         43.82         79.81        16.84 o                         
   3  41   0        145.00        161.62        17.83 o                         
   4  41   0         41.62         32.61        11.32 o                         
   5  41   0        153.28        168.60        18.84 o                         
   6  41   0          7.83         -7.73        10.05 o                         
   7  41   0        152.46        164.00        16.95 o                         
   8  41   0         48.68         32.30        11.26 o                         
   0  42   0        543.01        574.68        32.99 o                         
   1  42   0         84.90         72.91        11.71 o                         
   2  42   0        149.38        177.28        18.36 o                         
   3  42   0        253.24        284.16        21.59 o                         
   4  42   0          0.38         -4.21        11.10 o                         
   5  42   0        541.55        583.69        22.78 o                         
   6  42   0         43.20         34.84        12.71 o                         
   7  42   0          4.74         -8.83        11.13 o                         
   8  42   0         96.35        109.48        27.37 o                         
   1  43   0          0.35         18.90         9.98 o                         
   2  43   0         96.85         84.99        11.91 o                         
   3  43   0        101.22        114.35        20.74 o                         
   4  43   0        126.39        102.60        13.08 o                         
   5  43   0        320.52        287.66        18.13 o                         
   6  43   0        581.44        547.48        26.14 o                         
   7  43   0         15.76         13.14        11.26 o                         
   0  44   0         19.62         58.93        56.46 o                         
   1  44   0        276.18        328.35        26.10 o                         
   2  44   0         51.53         69.44        19.25 o                         
   3  44   0         10.74          6.05        11.85 o                         
   4  44   0        512.73        513.40        25.87 o                         
   5  44   0        108.42         79.44        22.16 o                         
   6  44   0          1.74          4.93        11.26 o                         
   1  45   0         10.83        -11.02        11.02 o                         
   2  45   0        112.49         86.15        15.29 o                         
   3  45   0         83.84         74.45        24.49 o                         
   4  45   0        200.99        147.77        19.75 o                         
   5  45   0         20.55         16.54        12.87 o                         
   0  46   0        168.86        229.96        30.11 o                         
   1  46   0          0.65        -10.09        11.34 o                         
   2  46   0        425.71        379.70        26.48 o                         
   3  46   0         17.68         11.30        14.32 o                         
   4  46   0         16.50          8.89        24.63 o                         
   1  47   0        172.71        149.57        34.43 o                         
   2  47   0          1.57          0.00        32.84 o                         
 -17   0   1          4.97          3.91        13.14 o                         
 -15   0   1         11.10          9.98        16.67 o                         
 -13   0   1          0.21          2.39        17.71 o                         
 -11   0   1        150.18        144.65        22.25 o                         
  -9   0   1          3.52         17.79        68.42 o                         
  -7   0   1       2568.14       2610.07        85.70 o                         
  -5   0   1      15971.08      15426.40       592.53 o                         
  -3   0   1      11117.11      11509.13       473.53 o                         
  -1   0   1        275.46        239.98        19.18 o                         
   1   0   1         91.92         96.53         8.21 o                         
   3   0   1     113727.59     111759.71      4128.03 o                         
   5   0   1       4866.98       5368.99       225.80 o                         
   7   0   1      15642.43      15980.59       433.73 o                         
   9   0   1        364.02        432.05       136.88 o                         
  11   0   1         79.02         65.79        22.25 o                         
  13   0   1         38.65         31.85        20.52 o                         
  15   0   1        160.79        132.16        27.10 o                         
 -17   1   1         95.70         53.17        10.02 o                         
 -16   1   1         16.35         21.29        12.09 o                         
 -15   1   1         92.01         94.78        13.03 o                         
 -14   1   1          3.06        -12.52        12.52 o                         
 -13   1   1          0.25         -4.14        13.71 o                         
 -12   1   1        244.36        212.01        30.51 o                         
 -11   1   1        231.57        239.92        21.26 o                         
 -10   1   1         46.22         62.62        14.99 o                         
  -9   1   1       1517.10       1478.09        47.34 o                         
  -8   1   1       8331.19       8481.92       172.50 o                         
  -7   1   1          3.07         23.18        13.15 o                         
  -6   1   1       1673.39       1881.48        45.65 o                         
  -5   1   1       2964.38       3027.34       137.38 o                         
  -4   1   1     167990.11     178357.58      6638.41 o                         
  -3   1   1       4908.14       5121.02       168.22 o                         
  -2   1   1       6919.51       7213.54       194.41 o                         
  -1   1   1        286.96        264.95         9.49 o                         
   0   1   1         30.49         34.22         3.16 o                         
   1   1   1        137.27        103.46         7.90 o                         
   2   1   1        609.50        722.83        19.19 o                         
   3   1   1       1811.37       1904.93        61.52 o                         
   4   1   1       6633.42       6496.18       183.75 o                         
   5   1   1      40243.73      37299.78       991.33 o                         
   6   1   1        430.20        364.90        21.24 o                         
   7   1   1        116.44        121.53        17.38 o                         
   8   1   1        469.69        511.72        28.17 o                         
   9   1   1       5883.44       5976.32       131.26 o                         
  10   1   1        335.82        346.38        23.52 o                         
  11   1   1        593.78        599.72        27.75 o                         
  12   1   1        139.00        117.66        15.73 o                         
  13   1   1          0.97          9.10        13.71 o                         
  14   1   1        220.93        235.47        23.23 o                         
  15   1   1        142.71        105.21        16.08 o                         
  16   1   1        255.71        279.50        18.09 o                         
 -17   2   1          2.61          7.82         9.29 o                         
 -16   2   1          2.19         -6.05        11.48 o                         
 -15   2   1        503.19        441.27        21.63 o                         
 -14   2   1         76.23         69.94        14.28 o                         
 -13   2   1        100.57        124.57        24.89 o                         
 -12   2   1       1279.11       1300.64        39.31 o                         
 -11   2   1         90.62         70.12        15.32 o                         
 -10   2   1         83.71         60.50        14.59 o                         
  -9   2   1       2432.19       2408.72        64.19 o                         
  -8   2   1        966.11       1071.77        42.13 o                         
  -7   2   1       1810.52       1823.40        46.53 o                         
  -6   2   1        856.08        857.70        28.27 o                         
  -5   2   1       1454.52       1409.95        54.29 o                         
  -4   2   1        572.73        562.64        30.99 o                         
  -3   2   1       3595.83       3688.30        99.50 o                         
  -2   2   1       2214.02       2291.51        76.34 o                         
  -1   2   1        387.50        337.26        10.97 o                         
   0   2   1       3320.67       3104.94        58.50 o                         
   1   2   1         15.66         10.95         2.74 o                         
   2   2   1       1105.70       1104.84        25.31 o                         
   3   2   1      10957.28      10855.66       344.38 o                         
   4   2   1       1577.61       1443.17        54.31 o                         
   5   2   1       1395.07       1200.80        50.40 o                         
   6   2   1        331.04        330.61        20.88 o                         
   7   2   1       7537.12       7146.46       164.81 o                         
   8   2   1         85.22         64.83        24.49 o                         
   9   2   1         20.81          0.99        16.30 o                         
  10   2   1         58.35         73.71        16.05 o                         
  11   2   1        740.31        813.06        28.49 o                         
  12   2   1        226.77        242.05        22.39 o                         
  13   2   1         21.59         24.33        13.51 o                         
  14   2   1          0.15         -3.46        14.20 o                         
  15   2   1        172.02        199.18        20.87 o                         
  16   2   1        193.28        177.63        19.75 o                         
 -17   3   1         14.59         19.55         9.29 o                         
 -16   3   1         10.53         29.10        11.48 o                         
 -15   3   1         39.36         20.66        11.52 o                         
 -14   3   1          0.23          0.68        12.52 o                         
 -13   3   1         13.33         19.06        15.04 o                         
 -12   3   1        404.52        401.88        25.15 o                         
 -11   3   1       1965.34       2220.51        47.55 o                         
 -10   3   1       3844.97       3884.89        70.43 o                         
  -9   3   1         37.48         33.78        17.58 o                         
  -8   3   1      10295.37      10945.91       307.88 o                         
  -7   3   1       4328.15       4266.14        90.75 o                         
  -6   3   1       5065.35       4883.61       100.20 o                         
  -5   3   1       1169.82       1047.51        46.52 o                         
  -4   3   1     250948.70     268823.88      5756.07 o                         
  -3   3   1        926.40        846.88        30.08 o                         
  -2   3   1      25561.18      27264.36       752.88 o                         
  -1   3   1       1325.41       1270.73        26.02 o                         
   0   3   1       7203.96       6721.88       135.50 o                         
   1   3   1         55.06         87.76         5.47 o                         
   2   3   1       2192.86       2175.22        67.52 o                         
   3   3   1      33541.95      33132.87       901.80 o                         
   4   3   1      22388.20      23845.27       635.63 o                         
   5   3   1        480.59        422.92        43.81 o                         
   6   3   1       2527.23       2345.49        54.53 o                         
   7   3   1          3.49          6.97        13.44 o                         
   8   3   1       1183.19       1068.19        38.77 o                         
   9   3   1       2113.58       2093.64        61.26 o                         
  10   3   1       1171.20       1231.98        33.74 o                         
  11   3   1        297.69        294.97        22.56 o                         
  12   3   1        426.02        429.76        24.87 o                         
  13   3   1         10.96         14.70        13.51 o                         
  14   3   1        204.19        202.91        21.17 o                         
  15   3   1        548.47        522.71        25.00 o                         
  16   3   1         19.54         28.52        11.48 o                         
 -17   4   1         13.67         13.47        10.02 o                         
 -16   4   1          0.20          8.21        10.95 o                         
 -15   4   1        131.28        154.50        17.10 o                         
 -14   4   1          0.04         18.90        13.22 o                         
 -13   4   1         27.91         20.37        13.22 o                         
 -12   4   1         86.95         70.37        14.81 o                         
 -11   4   1          5.56         -1.22        13.71 o                         
 -10   4   1        265.95        252.65        21.75 o                         
  -9   4   1       1013.94        952.47        49.23 o                         
  -8   4   1      49641.86      52062.13       973.28 o                         
  -7   4   1         99.50        101.02        18.96 o                         
  -6   4   1        127.81         55.86        10.87 o                         
  -5   4   1       3719.50       3430.23       106.89 o                         
  -4   4   1     871048.94    1007229.50     29652.65 o                         
  -3   4   1      28523.19      28511.85       614.67 o                         
  -2   4   1        397.71        388.69        12.83 o                         
  -1   4   1       2861.87       2774.14        53.83 o                         
   0   4   1     120466.00     124957.38      3492.41 o                         
   1   4   1       3129.39       2988.33        67.54 o                         
   2   4   1        617.62        617.92        17.41 o                         
   3   4   1      25570.12      26950.25       502.73 o                         
   4   4   1      24137.27      24884.29       662.75 o                         
   5   4   1      16562.29      15476.30       422.47 o                         
   6   4   1       5359.27       5356.30       110.25 o                         
   7   4   1        113.27        125.29        16.66 o                         
   8   4   1       2376.89       2261.14        60.13 o                         
   9   4   1         10.52         46.92        16.40 o                         
  10   4   1         11.43         16.48        14.59 o                         
  11   4   1          1.73         -9.79        14.27 o                         
  12   4   1       1456.15       1522.81        37.82 o                         
  13   4   1        245.77        234.98        25.64 o                         
  14   4   1          4.99         -5.47        13.54 o                         
  15   4   1        504.51        454.13        23.65 o                         
  16   4   1         27.81          8.46        11.80 o                         
 -17   5   1         17.34         14.08         9.29 o                         
 -16   5   1         44.58         43.21        11.48 o                         
 -15   5   1         50.06         67.49        13.60 o                         
 -14   5   1         95.68         84.88        13.82 o                         
 -13   5   1         30.06         45.66        14.78 o                         
 -12   5   1         40.65         44.96        14.39 o                         
 -11   5   1         67.59         50.42        14.50 o                         
 -10   5   1        386.32        382.05        23.56 o                         
  -9   5   1        733.25        754.17        39.06 o                         
  -8   5   1         59.16         96.66        17.69 o                         
  -7   5   1       1593.46       1544.69        42.54 o                         
  -6   5   1         47.10         90.14        14.24 o                         
  -5   5   1       1463.65       1388.49        95.96 o                         
  -4   5   1      49547.57      48327.31      1037.01 o                         
  -3   5   1      52914.75      51791.11       959.82 o                         
  -2   5   1      23480.24      25924.92       481.72 o                         
  -1   5   1       8383.06       8233.04       154.18 o                         
   0   5   1        793.72        788.50        16.46 o                         
   1   5   1        904.33        905.74        29.30 o                         
   2   5   1        755.19        714.58        18.38 o                         
   3   5   1      64595.71      65045.65      1216.27 o                         
   4   5   1        213.82        227.67        24.94 o                         
   5   5   1         11.83         25.54        12.64 o                         
   6   5   1       5784.45       5500.80       112.49 o                         
   7   5   1       4282.10       4121.73        90.41 o                         
   8   5   1        575.02        568.43        30.04 o                         
   9   5   1       1749.87       1798.15        67.35 o                         
  10   5   1        481.13        498.58        35.91 o                         
  11   5   1       1204.68       1281.60        35.04 o                         
  12   5   1        471.58        589.92        25.96 o                         
  13   5   1        107.83        119.65        15.73 o                         
  14   5   1         59.65         79.97        17.18 o                         
  15   5   1        156.95        162.96        26.50 o                         
  16   5   1         43.63         20.98        12.09 o                         
 -17   6   1         39.46         40.11        10.27 o                         
 -16   6   1          3.47          8.21        10.95 o                         
 -15   6   1        248.36        254.37        19.46 o                         
 -14   6   1       1075.55       1071.39        31.67 o                         
 -13   6   1       2054.00       2086.94        44.64 o                         
 -12   6   1          3.41         15.78        12.93 o                         
 -11   6   1          5.07         -5.11        13.71 o                         
 -10   6   1        259.56        281.39        21.78 o                         
  -9   6   1         19.18         19.35        17.84 o                         
  -8   6   1        208.39        262.93        31.98 o                         
  -7   6   1          0.98        -13.08        13.08 o                         
  -6   6   1        333.06        341.60        20.62 o                         
  -5   6   1       4171.06       4035.32        97.16 o                         
  -4   6   1       4657.17       4454.32       123.92 o                         
  -3   6   1       3961.88       3845.89        91.27 o                         
  -2   6   1       5850.40       5691.95       109.44 o                         
  -1   6   1      10936.63      10852.12       211.13 o                         
   0   6   1        333.24        423.02        10.96 o                         
   1   6   1       5197.66       5188.16        98.36 o                         
   2   6   1      11261.99      12027.13       225.27 o                         
   3   6   1         60.22         77.42        11.27 o                         
   4   6   1        288.33        340.52        23.05 o                         
   5   6   1        325.19        236.77        22.92 o                         
   6   6   1        437.23        316.56        20.97 o                         
   7   6   1          0.44          5.82        11.95 o                         
   8   6   1       2988.83       2920.12        71.74 o                         
   9   6   1         21.31         32.13        25.87 o                         
  10   6   1        182.03        207.33        20.71 o                         
  11   6   1        377.22        418.79        24.90 o                         
  12   6   1         77.74        115.91        18.05 o                         
  13   6   1        314.64        337.83        25.44 o                         
  14   6   1         45.14         49.17        14.44 o                         
  15   6   1         40.55         29.83        13.26 o                         
  16   6   1        146.78        127.40        15.40 o                         
 -17   7   1         66.51         81.65        49.27 o                         
 -16   7   1         58.77         46.96        11.48 o                         
 -15   7   1        299.94        361.50        29.55 o                         
 -14   7   1        234.04        215.28        19.57 o                         
 -13   7   1        194.36        189.25        17.95 o                         
 -12   7   1        239.32        219.90        20.54 o                         
 -11   7   1        500.27        514.59        25.65 o                         
 -10   7   1        368.20        447.28        23.99 o                         
  -9   7   1       2720.87       2615.62        69.51 o                         
  -8   7   1      19492.28      20073.23       383.79 o                         
  -7   7   1        494.01        547.68        36.36 o                         
  -6   7   1         39.56         26.87        11.99 o                         
  -5   7   1       2574.14       2606.05        67.42 o                         
  -4   7   1       9354.79       9154.70       205.95 o                         
  -3   7   1          0.70          1.73         6.67 o                         
  -2   7   1         10.30         20.72         4.47 o                         
  -1   7   1         26.92         18.33         3.04 o                         
   0   7   1      16215.62      15938.43       295.49 o                         
   1   7   1        300.06        245.91         7.86 o                         
   2   7   1        382.55        328.56        12.10 o                         
   3   7   1       1658.66       1772.17        45.34 o                         
   4   7   1        722.52        688.64        28.12 o                         
   5   7   1        566.21        482.82        33.76 o                         
   6   7   1       3296.11       3474.49        75.43 o                         
   7   7   1         31.34         44.64        16.05 o                         
   8   7   1       2007.96       2194.24        60.42 o                         
   9   7   1        103.15        116.62        25.59 o                         
  10   7   1        272.63        262.65        22.52 o                         
  11   7   1       1037.23       1021.28        35.90 o                         
  12   7   1         61.69         59.92        15.04 o                         
  13   7   1         73.66         96.79        16.17 o                         
  14   7   1         94.42         91.29        14.44 o                         
  15   7   1          4.62          0.64        12.81 o                         
  16   7   1        148.34        152.80        18.35 o                         
 -17   8   1         19.31         -5.47        21.89 o                         
 -16   8   1          7.94          2.74        11.06 o                         
 -15   8   1         90.01         64.55        12.30 o                         
 -14   8   1        549.66        620.40        31.43 o                         
 -13   8   1         26.18         17.47        13.31 o                         
 -12   8   1        748.31        856.10        28.63 o                         
 -11   8   1        443.72        413.86        25.55 o                         
 -10   8   1        475.67        493.78        34.84 o                         
  -9   8   1          2.01        -23.70        23.70 o                         
  -8   8   1      20767.32      21855.40       418.21 o                         
  -7   8   1       2565.92       2555.35        61.41 o                         
  -6   8   1      20112.44      20484.48       387.49 o                         
  -5   8   1        467.93        392.81        17.70 o                         
  -4   8   1        161.05        198.51        18.96 o                         
  -3   8   1      12133.10      11873.25       229.44 o                         
  -2   8   1     147746.73     173948.67      3217.61 o                         
  -1   8   1        864.26        947.53        20.43 o                         
   0   8   1       1326.60       1426.16        28.72 o                         
   1   8   1         57.98         64.32         4.35 o                         
   2   8   1      18305.27      18522.72       345.83 o                         
   3   8   1      36187.09      36773.93       788.57 o                         
   4   8   1       2467.44       2278.44        61.24 o                         
   5   8   1        133.55        158.50        17.88 o                         
   6   8   1      10325.34      10384.75       215.51 o                         
   7   8   1      14499.54      14615.11       283.16 o                         
   8   8   1          2.87         70.86        16.04 o                         
   9   8   1         18.58          9.07        16.91 o                         
  10   8   1        576.47        614.31        27.15 o                         
  11   8   1        175.82        220.15        21.39 o                         
  12   8   1          6.72          3.82        14.04 o                         
  13   8   1         86.17        102.87        16.78 o                         
  14   8   1         46.69         34.09        17.26 o                         
  15   8   1          0.00         -1.56        12.64 o                         
  16   8   1        310.45        304.42        23.71 o                         
 -16   9   1          6.34         18.95        10.02 o                         
 -15   9   1         69.46         54.74        13.06 o                         
 -14   9   1         40.89         39.90        13.21 o                         
 -13   9   1         92.30         85.16        15.04 o                         
 -12   9   1        820.12        879.52        29.23 o                         
 -11   9   1        117.74        149.12        23.05 o                         
 -10   9   1          0.84         28.39        14.67 o                         
  -9   9   1        157.70        126.05        41.09 o                         
  -8   9   1      15328.15      16615.46       321.96 o                         
  -7   9   1         96.96        124.82        15.40 o                         
  -6   9   1        236.46        258.60        19.03 o                         
  -5   9   1       9705.17       9200.61       178.39 o                         
  -4   9   1      17963.21      16666.27       364.26 o                         
  -3   9   1      31682.12      31251.47       581.24 o                         
  -2   9   1       1364.20       1326.51        29.99 o                         
  -1   9   1       9117.34       9633.44       180.19 o                         
   0   9   1         10.74         26.22         6.72 o                         
   1   9   1       1505.05       1722.27       109.77 o                         
   2   9   1        269.91        239.50        10.17 o                         
   3   9   1         27.97         31.02         9.48 o                         
   4   9   1       5119.92       4683.59       121.64 o                         
   5   9   1       4584.96       4140.97       100.34 o                         
   6   9   1         99.09         57.35        14.10 o                         
   7   9   1       2404.21       2445.26        60.87 o                         
   8   9   1        359.31        423.52        34.51 o                         
   9   9   1       1145.62       1231.70        60.17 o                         
  10   9   1        101.53        159.49        18.99 o                         
  11   9   1         71.86         87.96        15.56 o                         
  12   9   1         78.68         53.46        15.84 o                         
  13   9   1          6.36          8.50        14.20 o                         
  14   9   1          6.22          0.42        14.08 o                         
  15   9   1         53.40         29.94        12.81 o                         
  16   9   1         18.39          9.79        11.48 o                         
 -16  10   1          3.99         -7.16        10.02 o                         
 -15  10   1          1.30         -1.39        10.83 o                         
 -14  10   1        475.14        464.50        25.44 o                         
 -13  10   1          4.58          4.34        13.71 o                         
 -12  10   1         45.46         58.46        14.89 o                         
 -11  10   1         77.69         96.19        16.59 o                         
 -10  10   1        754.87        852.36        29.02 o                         
  -9  10   1        435.26        554.39        48.60 o                         
  -8  10   1       1501.10       1692.14        50.08 o                         
  -7  10   1       1415.09       1398.86        40.96 o                         
  -6  10   1         82.56         85.12        13.27 o                         
  -5  10   1       1593.32       1611.98        39.40 o                         
  -4  10   1       3864.70       3656.62       211.36 o                         
  -3  10   1      12687.32      12308.08       375.50 o                         
  -2  10   1      19616.58      19724.36       368.05 o                         
  -1  10   1       1196.33       1317.29        28.04 o                         
   0  10   1      15135.73      16023.96       421.00 o                         
   1  10   1       7475.93       8012.09       288.17 o                         
   2  10   1       3987.18       3422.06       119.22 o                         
   3  10   1         14.73         13.68         9.68 o                         
   4  10   1        210.69        138.44        17.03 o                         
   5  10   1        110.33         81.58        19.48 o                         
   6  10   1       3315.16       3191.49        71.26 o                         
   7  10   1       9668.43       9848.28       196.18 o                         
   8  10   1       5175.66       5109.30       112.92 o                         
   9  10   1       1753.92       1803.31        45.90 o                         
  10  10   1        261.69        335.41        24.28 o                         
  11  10   1       1980.95       2202.61        51.58 o                         
  12  10   1        184.44        232.49        24.26 o                         
  13  10   1          4.80          4.15        14.08 o                         
  14  10   1          3.11         -4.17        15.59 o                         
  15  10   1         75.42         45.58        13.27 o                         
  16  10   1         10.22          2.30        11.48 o                         
 -16  11   1        181.31        160.09        20.90 o                         
 -15  11   1          0.57        -11.34        11.34 o                         
 -14  11   1         55.11         25.99        13.51 o                         
 -13  11   1          0.13         12.61        13.21 o                         
 -12  11   1        583.24        667.60        30.21 o                         
 -11  11   1       2850.24       2735.47        59.63 o                         
 -10  11   1       4241.19       4573.36        80.97 o                         
  -9  11   1       1130.07       1093.43        36.74 o                         
  -8  11   1       4373.54       4260.44        96.44 o                         
  -7  11   1        898.77        949.42        32.44 o                         
  -6  11   1        943.38       1165.72        35.53 o                         
  -5  11   1        316.12        329.28        18.42 o                         
  -4  11   1       1284.49       1161.14        32.14 o                         
  -3  11   1        112.87        129.95        12.94 o                         
  -2  11   1      24861.38      26120.54       484.82 o                         
  -1  11   1       2076.72       2307.55        45.24 o                         
   0  11   1      16268.89      17416.99       522.52 o                         
   1  11   1        226.37        260.65        27.38 o                         
   2  11   1      15752.58      15276.10       330.56 o                         
   3  11   1       7972.15       8388.88       208.02 o                         
   4  11   1       1840.81       1973.66        45.63 o                         
   5  11   1       1461.30       1446.88        44.33 o                         
   6  11   1        711.19        653.67        43.23 o                         
   7  11   1        219.84        209.30        36.71 o                         
   8  11   1         19.37         14.11        38.71 o                         
   9  11   1       6295.51       6406.65       117.40 o                         
  10  11   1        889.62        989.82        31.39 o                         
  11  11   1          3.44         29.19        16.13 o                         
  12  11   1          0.70          1.11        15.08 o                         
  13  11   1          7.06         -2.26        14.57 o                         
  14  11   1        134.67        138.59        15.54 o                         
  15  11   1        135.63        120.12        15.29 o                         
  16  11   1         76.64         56.35        12.81 o                         
 -16  12   1         93.17        135.43        18.43 o                         
 -15  12   1         54.70         20.10        14.41 o                         
 -14  12   1        415.79        403.38        24.08 o                         
 -13  12   1        724.52        734.06        27.43 o                         
 -12  12   1        169.12        207.13        20.40 o                         
 -11  12   1         35.92         49.72        14.19 o                         
 -10  12   1        260.51        283.67        22.35 o                         
  -9  12   1       1622.07       1634.89        45.11 o                         
  -8  12   1       3229.33       3368.33        81.04 o                         
  -7  12   1        140.69        142.34        29.24 o                         
  -6  12   1       3822.67       3600.99        78.31 o                         
  -5  12   1        749.10        663.89        24.01 o                         
  -4  12   1      15827.43      15371.41       312.83 o                         
  -3  12   1          0.13         10.95         7.97 o                         
  -2  12   1        885.46        945.06        26.10 o                         
  -1  12   1         41.62         50.11         6.65 o                         
   0  12   1      33603.12      35057.25      1039.07 o                         
   1  12   1       1061.68       1205.11       104.16 o                         
   2  12   1       2587.60       2779.71       131.55 o                         
   3  12   1        142.79        146.38        18.96 o                         
   4  12   1       9132.76       8893.97       258.27 o                         
   5  12   1        796.18        617.88        24.57 o                         
   6  12   1       3710.46       3667.15        80.31 o                         
   7  12   1       1123.14       1100.70        39.73 o                         
   8  12   1        927.12        901.31        40.08 o                         
   9  12   1       2620.06       2615.54        52.82 o                         
  10  12   1          4.05          9.98        14.27 o                         
  11  12   1        150.70        111.76        17.83 o                         
  12  12   1         32.84         21.18        15.09 o                         
  13  12   1        505.25        531.03        27.00 o                         
  14  12   1         29.82         11.24        12.70 o                         
  15  12   1         10.53         13.29        11.39 o                         
  16  12   1         34.41         -3.43        12.05 o                         
 -16  13   1        135.69        153.52        19.26 o                         
 -15  13   1          8.13         -3.68        11.34 o                         
 -14  13   1        285.63        327.66        22.62 o                         
 -13  13   1         87.76         98.50        26.11 o                         
 -12  13   1         29.86         15.65        13.92 o                         
 -11  13   1       1041.01       1032.19        32.65 o                         
 -10  13   1          9.73         29.31        16.81 o                         
  -9  13   1        677.67        693.44        27.90 o                         
  -8  13   1        256.22        233.23        27.61 o                         
  -7  13   1        602.94        586.12        30.58 o                         
  -6  13   1      19802.95      19401.91       367.73 o                         
  -5  13   1       2027.68       1975.11        47.51 o                         
  -4  13   1          4.75         -3.54         8.80 o                         
  -3  13   1       1416.35       1195.20        49.88 o                         
  -2  13   1       2789.83       2795.07        56.06 o                         
  -1  13   1      12187.60      12907.89       279.93 o                         
   0  13   1       1479.01       1610.33        46.54 o                         
   1  13   1       6675.37       6819.75       353.45 o                         
   2  13   1         73.16         30.50        13.14 o                         
   3  13   1        871.92        658.50        35.09 o                         
   4  13   1         68.90        127.43        21.77 o                         
   5  13   1        580.44        658.08        27.13 o                         
   6  13   1        541.46        667.40        27.30 o                         
   7  13   1       1455.01       1496.68        50.11 o                         
   8  13   1        364.19        303.76        71.65 o                         
   9  13   1        454.58        444.96        30.01 o                         
  10  13   1        110.20        178.40        20.58 o                         
  11  13   1        477.25        486.93        26.54 o                         
  12  13   1        234.33        277.39        23.04 o                         
  13  13   1          8.81          6.81        19.84 o                         
  14  13   1        107.54         78.24        14.44 o                         
  15  13   1         98.56        116.18        26.86 o                         
  16  13   1        435.01        454.50        28.17 o                         
 -16  14   1          0.16          6.77        10.87 o                         
 -15  14   1          5.55         26.02        11.94 o                         
 -14  14   1         48.13         38.12        13.06 o                         
 -13  14   1         27.18         31.28        21.62 o                         
 -12  14   1        186.22        148.15        17.42 o                         
 -11  14   1         12.60         11.28        15.01 o                         
 -10  14   1        151.67        205.72        17.87 o                         
  -9  14   1          6.83         14.93        13.22 o                         
  -8  14   1       2089.62       1963.44        62.34 o                         
  -7  14   1       3717.61       3717.54        95.86 o                         
  -6  14   1       3581.26       3771.70       126.90 o                         
  -5  14   1        125.71        195.56        16.61 o                         
  -4  14   1       2428.74       2319.18        59.59 o                         
  -3  14   1        214.23        189.34        12.36 o                         
  -2  14   1      10151.71      11084.00       520.89 o                         
  -1  14   1      23940.82      23368.26       687.97 o                         
   0  14   1      20317.27      20649.03       884.51 o                         
   1  14   1      12646.13      13540.14       897.76 o                         
   2  14   1       3507.19       3191.58       140.89 o                         
   3  14   1       1457.39       1476.95        87.72 o                         
   4  14   1       5282.85       5608.10       183.06 o                         
   5  14   1       3685.19       4126.05        86.76 o                         
   6  14   1       7873.21       8212.83       188.27 o                         
   7  14   1       2425.61       2224.14        66.63 o                         
   8  14   1        250.85        202.66        24.08 o                         
   9  14   1       1084.60       1062.21        41.98 o                         
  10  14   1         81.45         80.86        19.01 o                         
  11  14   1        600.26        571.69        28.22 o                         
  12  14   1        377.43        392.05        34.28 o                         
  13  14   1          9.14         27.69        15.09 o                         
  14  14   1          4.68         26.31        12.70 o                         
  15  14   1        341.75        354.85        28.15 o                         
  16  14   1         14.50          0.00        14.08 o                         
 -16  15   1         54.68         33.45        12.09 o                         
 -15  15   1        190.61        170.08        19.84 o                         
 -14  15   1         95.86        101.43        31.49 o                         
 -13  15   1        146.86        173.43        21.07 o                         
 -12  15   1        289.87        304.61        25.75 o                         
 -11  15   1         89.01         90.63        14.66 o                         
 -10  15   1         15.14          1.03        14.86 o                         
  -9  15   1          2.44         13.00        12.52 o                         
  -8  15   1        120.10        119.88        35.58 o                         
  -7  15   1       1029.55        958.15        55.40 o                         
  -6  15   1        257.29        282.81        22.07 o                         
  -5  15   1       1279.66       1239.46        33.95 o                         
  -4  15   1      10455.13      11166.96       212.90 o                         
  -3  15   1         47.05         67.08         9.61 o                         
  -2  15   1         32.60         28.98         8.55 o                         
  -1  15   1        935.33       1241.63        33.38 o                         
   0  15   1        490.05        390.25        28.07 o                         
   1  15   1       1025.88       1135.39        63.53 o                         
   2  15   1      16782.16      16604.95       456.63 o                         
   3  15   1       3833.30       3714.13       110.30 o                         
   4  15   1       7442.57       7262.71       193.08 o                         
   5  15   1       9965.94      10163.06       303.39 o                         
   6  15   1       1636.80       1506.14        66.18 o                         
   7  15   1       1938.03       2027.09        71.38 o                         
   8  15   1        127.99        117.50        23.65 o                         
   9  15   1        722.20        677.57        30.67 o                         
  10  15   1         15.43         15.42        15.15 o                         
  11  15   1        521.74        523.85        28.22 o                         
  12  15   1        101.02        115.86        21.99 o                         
  13  15   1        227.55        220.49        26.43 o                         
  14  15   1         33.42         66.83        24.75 o                         
  15  15   1         94.62         86.80        43.68 o                         
  16  15   1          2.23         10.95        16.42 o                         
 -16  16   1          2.33          9.38        13.14 o                         
 -15  16   1         48.53         54.62        21.96 o                         
 -14  16   1         79.67         83.14        14.44 o                         
 -13  16   1         21.17         37.57        15.80 o                         
 -12  16   1         60.18         71.20        15.88 o                         
 -11  16   1        130.04        113.25        20.85 o                         
 -10  16   1        404.38        367.21        27.48 o                         
  -9  16   1          4.76        -13.00        13.00 o                         
  -8  16   1        796.61        757.48        60.41 o                         
  -7  16   1       4003.35       3937.21       101.58 o                         
  -6  16   1      13565.01      14724.54       325.89 o                         
  -5  16   1       4540.90       4760.60       113.89 o                         
  -4  16   1         18.08         17.11         9.96 o                         
  -3  16   1        144.52        139.53        17.43 o                         
  -2  16   1       6296.34       6362.06       178.70 o                         
  -1  16   1        729.67        723.29        29.74 o                         
   0  16   1        913.57        997.28        34.86 o                         
   1  16   1       3789.75       3938.81       129.09 o                         
   2  16   1       8693.82       8772.96       356.38 o                         
   3  16   1       1459.61       1338.77        48.63 o                         
   4  16   1       2525.57       2289.49        61.64 o                         
   5  16   1         38.78         52.18        14.88 o                         
   6  16   1         29.46         53.61        15.76 o                         
   7  16   1        470.22        459.88        38.70 o                         
   8  16   1        197.32        171.42        28.30 o                         
   9  16   1       1021.55        953.54        34.19 o                         
  10  16   1        559.21        530.55        28.94 o                         
  11  16   1       1009.29       1048.67        38.51 o                         
  12  16   1        432.15        380.06        25.61 o                         
  13  16   1         60.45         42.79        16.99 o                         
  14  16   1          0.04          6.99        19.31 o                         
  15  16   1        152.91        152.35        22.53 o                         
 -16  17   1         11.33         10.95        14.08 o                         
 -15  17   1        137.78        158.52        23.18 o                         
 -14  17   1          0.49         -5.66        12.30 o                         
 -13  17   1        165.23        134.79        20.39 o                         
 -12  17   1        204.59        297.88        24.07 o                         
 -11  17   1         93.90         79.01        16.33 o                         
 -10  17   1         51.76         54.09        16.32 o                         
  -9  17   1        494.86        515.93        27.15 o                         
  -8  17   1         83.51        118.13        15.36 o                         
  -7  17   1        668.85        645.84        36.21 o                         
  -6  17   1         71.98        113.32        19.23 o                         
  -5  17   1         43.67         32.38        13.22 o                         
  -4  17   1        719.44        703.04        29.75 o                         
  -3  17   1      11765.07      11433.51       252.56 o                         
  -2  17   1         99.55        112.22        14.87 o                         
  -1  17   1         13.44         50.83        13.14 o                         
   0  17   1       7232.49       7051.58       358.59 o                         
   1  17   1       5836.73       6270.47       190.02 o                         
   2  17   1       4268.69       4250.21        99.42 o                         
   3  17   1        480.38        474.25        24.89 o                         
   4  17   1        381.53        370.32        25.24 o                         
   5  17   1        734.12        783.66        31.37 o                         
   6  17   1        242.39        239.86        26.08 o                         
   7  17   1        639.35        533.04        41.74 o                         
   8  17   1       2470.97       2544.87        99.24 o                         
   9  17   1          0.79         -2.75        14.70 o                         
  10  17   1         92.90        111.61        17.97 o                         
  11  17   1         68.43         80.28        17.69 o                         
  12  17   1          0.67         -3.32        14.97 o                         
  13  17   1          0.10         38.00        16.61 o                         
  14  17   1        398.63        462.02        40.51 o                         
  15  17   1         89.02         23.39        12.52 o                         
 -15  18   1        161.80        205.38        26.28 o                         
 -14  18   1          2.30         21.13        12.70 o                         
 -13  18   1         66.77         66.08        17.56 o                         
 -12  18   1        827.83        780.11        29.17 o                         
 -11  18   1         45.10         26.57        14.02 o                         
 -10  18   1        120.26        152.23        20.81 o                         
  -9  18   1         61.71         54.89        15.89 o                         
  -8  18   1        484.72        472.50        25.23 o                         
  -7  18   1         66.19         44.74        16.03 o                         
  -6  18   1       1981.82       1986.00        63.31 o                         
  -5  18   1       4515.19       4255.30        90.97 o                         
  -4  18   1       1991.07       2019.47        56.28 o                         
  -3  18   1       6483.04       6153.80       139.85 o                         
  -2  18   1       1447.87       1378.51        65.64 o                         
  -1  18   1        648.47        666.02        28.85 o                         
   0  18   1         34.17          2.74        11.61 o                         
   1  18   1       1734.75       1804.91        59.24 o                         
   2  18   1       4148.72       4275.84       100.36 o                         
   3  18   1         23.72         26.85        14.31 o                         
   4  18   1       1007.41        979.14        35.97 o                         
   5  18   1       2195.23       2385.54        65.06 o                         
   6  18   1        608.06        532.29        31.11 o                         
   7  18   1         24.27         39.26        16.52 o                         
   8  18   1          0.79         29.05        15.42 o                         
   9  18   1       1030.94       1056.21        35.91 o                         
  10  18   1       1461.38       1466.60        45.61 o                         
  11  18   1        238.16        236.55        21.97 o                         
  12  18   1          2.38         16.71        16.66 o                         
  13  18   1         62.17         85.31        23.70 o                         
  14  18   1         47.63         28.91        16.07 o                         
  15  18   1          2.81         15.38        12.94 o                         
 -15  19   1          7.37          9.58        14.08 o                         
 -14  19   1          2.15        -14.10        14.10 o                         
 -13  19   1          3.19          6.73        20.54 o                         
 -12  19   1         46.70         29.99        15.28 o                         
 -11  19   1          2.23          3.53        16.32 o                         
 -10  19   1        129.61        116.42        22.49 o                         
  -9  19   1       3145.19       3177.98        72.08 o                         
  -8  19   1        183.41        225.61        21.47 o                         
  -7  19   1       1059.59       1040.60        30.62 o                         
  -6  19   1       1541.53       1758.72        49.47 o                         
  -5  19   1        954.88        966.36        36.55 o                         
  -4  19   1      10342.04      10213.35       198.11 o                         
  -3  19   1         32.96         29.19        12.94 o                         
  -2  19   1       8991.56       9777.79       215.68 o                         
  -1  19   1       1584.96       1563.32        52.22 o                         
   0  19   1       9782.38      10532.99       281.38 o                         
   1  19   1       9910.09       9492.37       254.02 o                         
   2  19   1      27809.75      29106.67       670.73 o                         
   3  19   1       4480.66       4421.03       108.15 o                         
   4  19   1         17.13         61.93        14.33 o                         
   5  19   1       1380.81       1340.72        41.35 o                         
   6  19   1       9300.80       8500.62       200.79 o                         
   7  19   1       1167.71       1121.46        37.20 o                         
   8  19   1        296.43        315.12        26.87 o                         
   9  19   1        778.06        823.28        33.62 o                         
  10  19   1       1043.83       1158.55        37.66 o                         
  11  19   1        242.97        257.48        23.57 o                         
  12  19   1         25.78         26.95        23.70 o                         
  13  19   1          1.39         17.64        19.40 o                         
  14  19   1        460.69        485.72        31.40 o                         
  15  19   1          1.13         25.26        41.05 o                         
 -15  20   1         32.31         36.95        14.08 o                         
 -14  20   1         27.79         15.64        15.93 o                         
 -13  20   1         38.57         -1.73        22.82 o                         
 -12  20   1       1292.22       1305.41        45.07 o                         
 -11  20   1         12.97         12.92        16.58 o                         
 -10  20   1        388.24        391.53        28.68 o                         
  -9  20   1         51.44         32.44        17.69 o                         
  -8  20   1        343.88        353.75        25.09 o                         
  -7  20   1       3270.03       3249.31        61.19 o                         
  -6  20   1       1560.90       1649.84        52.27 o                         
  -5  20   1       1269.50       1198.52        40.32 o                         
  -4  20   1        474.00        476.69        29.61 o                         
  -3  20   1       4819.92       4699.45       110.00 o                         
  -2  20   1        227.41        226.10        19.26 o                         
  -1  20   1        957.48        850.44        34.87 o                         
   0  20   1         29.81         38.32        15.48 o                         
   1  20   1          6.70          1.56        13.14 o                         
   2  20   1       2308.41       2191.47        57.82 o                         
   3  20   1       3212.57       3184.28        80.25 o                         
   4  20   1      15670.01      15558.42       297.34 o                         
   5  20   1       3464.04       3392.27        78.85 o                         
   6  20   1         39.23         38.08        17.84 o                         
   7  20   1         55.55         38.87        13.39 o                         
   8  20   1       4997.45       5040.77       102.56 o                         
   9  20   1        487.72        477.49        35.11 o                         
  10  20   1          1.03         -6.98        17.12 o                         
  11  20   1          1.35         -5.19        14.99 o                         
  12  20   1         92.05        124.24        36.34 o                         
  13  20   1        641.25        661.58        29.19 o                         
  14  20   1        372.59        375.98        30.25 o                         
  15  20   1         33.79         32.84        16.42 o                         
 -15  21   1         36.19         19.84        14.08 o                         
 -14  21   1        589.05        644.82        50.02 o                         
 -13  21   1        134.14        139.97        24.08 o                         
 -12  21   1         23.18         28.69        15.58 o                         
 -11  21   1        202.60        197.07        24.18 o                         
 -10  21   1          4.35         13.18        15.04 o                         
  -9  21   1         18.54         30.93        15.80 o                         
  -8  21   1       1182.19       1157.18        35.37 o                         
  -7  21   1        430.23        487.44        23.28 o                         
  -6  21   1       1066.52       1133.98        41.83 o                         
  -5  21   1        416.55        367.15        27.24 o                         
  -4  21   1        494.83        482.27        27.24 o                         
  -3  21   1        253.27        221.36        23.19 o                         
  -2  21   1        739.89        680.95        31.40 o                         
  -1  21   1        882.51        833.85        48.06 o                         
   0  21   1          4.52         16.42        15.48 o                         
   1  21   1       6748.04       6625.68       165.89 o                         
   2  21   1       2793.21       2723.16        73.11 o                         
   3  21   1        161.43        138.43        20.27 o                         
   4  21   1       3032.45       2772.30        72.73 o                         
   5  21   1       1282.51       1339.91        89.81 o                         
   6  21   1      10122.69       9889.59       225.04 o                         
   7  21   1        992.52       1101.39        47.83 o                         
   8  21   1       6755.58       6899.15       125.33 o                         
   9  21   1        174.67        126.99        37.93 o                         
  10  21   1        284.93        247.60        34.91 o                         
  11  21   1         93.46        129.15        25.50 o                         
  12  21   1        217.83        187.84        32.66 o                         
  13  21   1          9.98          7.75        15.75 o                         
  14  21   1          4.08         69.42        82.10 o                         
  15  21   1         14.66          5.47        16.42 o                         
 -15  22   1         14.32         71.16        27.37 o                         
 -14  22   1        277.31        248.54        27.37 o                         
 -13  22   1        243.02        244.73        27.03 o                         
 -12  22   1        153.86        153.97        23.32 o                         
 -11  22   1          8.48         22.75        15.05 o                         
 -10  22   1          4.01          6.02        14.01 o                         
  -9  22   1        581.31        589.62        37.01 o                         
  -8  22   1          4.80          5.47        22.03 o                         
  -7  22   1       3026.84       3154.37        61.72 o                         
  -6  22   1       2552.52       2596.79        71.09 o                         
  -5  22   1        262.91        230.43        25.05 o                         
  -4  22   1       8518.67       8810.75       199.41 o                         
  -3  22   1       1865.19       1688.31        45.47 o                         
  -2  22   1         64.46         78.37        12.81 o                         
  -1  22   1       4214.53       4333.79        89.24 o                         
   0  22   1       3017.25       3036.62        65.69 o                         
   1  22   1        224.71        268.78        21.39 o                         
   2  22   1        658.15        621.56        25.28 o                         
   3  22   1         34.77         14.32        12.04 o                         
   4  22   1        335.71        236.88        33.90 o                         
   5  22   1        368.55        411.79        35.59 o                         
   6  22   1        327.45        315.26        24.48 o                         
   7  22   1         36.36         13.56        16.73 o                         
   8  22   1       2027.70       2058.58        55.77 o                         
   9  22   1        203.22        174.02        24.24 o                         
  10  22   1        826.97        858.57        37.94 o                         
  11  22   1         43.83         40.82        15.58 o                         
  12  22   1          7.74          2.60        18.96 o                         
  13  22   1         28.89         18.77        15.93 o                         
  14  22   1        278.15        333.29        31.40 o                         
 -15  23   1         31.76         18.47        14.08 o                         
 -14  23   1        152.94        118.44        24.63 o                         
 -13  23   1        430.66        486.59        29.18 o                         
 -12  23   1       1022.26        988.86        36.56 o                         
 -11  23   1        384.96        291.96        27.96 o                         
 -10  23   1       1395.15       1396.75        44.00 o                         
  -9  23   1       2148.60       2216.14        53.06 o                         
  -8  23   1       2424.82       2423.61        52.44 o                         
  -7  23   1         30.56         28.10        12.12 o                         
  -6  23   1        169.98        234.98        19.61 o                         
  -5  23   1        366.07        351.87        25.63 o                         
  -4  23   1          9.87         20.27        15.16 o                         
  -3  23   1         33.38         -6.21        12.47 o                         
  -2  23   1       6407.39       6949.77       138.21 o                         
  -1  23   1       4949.94       4899.50        99.55 o                         
   0  23   1        554.64        563.34        31.62 o                         
   1  23   1         37.74         70.83        16.50 o                         
   2  23   1       5830.29       5496.30       111.36 o                         
   3  23   1       3602.10       3538.33        77.44 o                         
   4  23   1        195.76        197.68        23.69 o                         
   5  23   1        111.90        151.42        21.71 o                         
   6  23   1        605.57        654.04        25.87 o                         
   7  23   1         60.43         44.45        15.91 o                         
   8  23   1       2409.78       2385.69        50.97 o                         
   9  23   1        399.44        382.75        28.56 o                         
  10  23   1          2.70          0.38        18.17 o                         
  11  23   1        630.85        740.88        35.55 o                         
  12  23   1        206.27        215.77        26.34 o                         
  13  23   1       1314.67       1204.58        54.04 o                         
  14  23   1        381.81        416.13        32.85 o                         
 -14  24   1         11.26        -12.77        14.69 o                         
 -13  24   1          3.34         -1.82        14.33 o                         
 -12  24   1          7.80        -12.10        17.27 o                         
 -11  24   1        161.82        221.86        27.65 o                         
 -10  24   1       1705.79       1622.97        48.25 o                         
  -9  24   1        197.69        238.12        32.57 o                         
  -8  24   1       1348.18       1267.93        34.53 o                         
  -7  24   1        442.74        388.79        22.33 o                         
  -6  24   1        318.75        264.55        19.44 o                         
  -5  24   1       2171.47       2005.11        39.87 o                         
  -4  24   1          0.80        -14.00        14.00 o                         
  -3  24   1      12642.30      12295.15       267.47 o                         
  -2  24   1       3246.96       3342.48        72.60 o                         
  -1  24   1          3.13         15.27        11.48 o                         
   0  24   1          0.61          6.91        13.43 o                         
   1  24   1        416.61        349.54        20.59 o                         
   2  24   1        370.46        313.59        22.66 o                         
   3  24   1       4669.15       4399.62        94.00 o                         
   4  24   1       1829.83       1891.42        73.96 o                         
   5  24   1       1418.03       1490.79        37.20 o                         
   6  24   1        128.89        125.18        15.12 o                         
   7  24   1       2247.56       2256.42        47.98 o                         
   8  24   1        260.97        309.18        25.76 o                         
   9  24   1         20.63         31.56        15.75 o                         
  10  24   1       1370.69       1414.64        54.10 o                         
  11  24   1        214.24        192.05        33.98 o                         
  12  24   1        285.64        276.63        23.79 o                         
  13  24   1        106.78         87.52        19.34 o                         
  14  24   1         58.00         54.74        16.42 o                         
 -14  25   1         29.51         -4.11        27.37 o                         
 -13  25   1         19.84         11.56        14.33 o                         
 -12  25   1        956.49        963.43        36.37 o                         
 -11  25   1         19.72         36.09        15.05 o                         
 -10  25   1        922.53        885.42        36.85 o                         
  -9  25   1       3418.28       3421.57        72.72 o                         
  -8  25   1       1159.26       1208.09        35.29 o                         
  -7  25   1         20.81         31.51        14.34 o                         
  -6  25   1       2333.28       2334.57        45.47 o                         
  -5  25   1        151.92        154.46        17.27 o                         
  -4  25   1          3.51          3.85        11.45 o                         
  -3  25   1        966.35       1012.76        54.55 o                         
  -2  25   1        412.56        405.40        28.52 o                         
  -1  25   1        386.85        398.02        23.22 o                         
   0  25   1       5300.31       5570.59       113.31 o                         
   1  25   1         10.13         -8.09        10.83 o                         
   2  25   1        661.06        728.91        29.48 o                         
   3  25   1        347.24        364.02        26.01 o                         
   4  25   1          3.61         13.44        13.98 o                         
   5  25   1       4704.76       4653.69        81.27 o                         
   6  25   1        150.89        214.70        20.21 o                         
   7  25   1          9.02        -12.37        12.37 o                         
   8  25   1       4157.63       4183.65        75.97 o                         
   9  25   1          1.83          5.02        16.47 o                         
  10  25   1        752.57        771.41        33.91 o                         
  11  25   1          2.26          2.22        19.75 o                         
  12  25   1        420.13        433.69        27.10 o                         
  13  25   1        134.39        127.82        27.37 o                         
  14  25   1         23.29         10.95        16.42 o                         
 -14  26   1         39.83         38.32        27.37 o                         
 -13  26   1        205.74        143.96        30.06 o                         
 -12  26   1        411.31        426.63        26.54 o                         
 -11  26   1          6.40          4.17        17.70 o                         
 -10  26   1       3119.35       3389.06        79.07 o                         
  -9  26   1         25.66         33.35        14.86 o                         
  -8  26   1        436.86        441.56        24.09 o                         
  -7  26   1          5.16         12.37        12.91 o                         
  -6  26   1         57.53         61.82        15.29 o                         
  -5  26   1       1117.45       1091.91        29.28 o                         
  -4  26   1        951.45        994.62        25.98 o                         
  -3  26   1        324.88        335.72        19.42 o                         
  -2  26   1       1399.59       1475.97        42.13 o                         
  -1  26   1       1447.50       1428.00        35.51 o                         
   0  26   1        394.76        463.05        24.19 o                         
   1  26   1        186.41        124.94        13.86 o                         
   2  26   1       1259.68       1411.21        34.39 o                         
   3  26   1        291.24        271.65        19.09 o                         
   4  26   1        421.39        409.95        21.31 o                         
   5  26   1         46.41         22.67        13.06 o                         
   6  26   1       1437.56       1596.89        38.80 o                         
   7  26   1       1415.89       1373.46        36.53 o                         
   8  26   1        786.05        764.69        28.74 o                         
   9  26   1        463.33        485.77        26.72 o                         
  10  26   1       1255.11       1378.95        46.19 o                         
  11  26   1        252.52        238.14        25.83 o                         
  12  26   1        285.64        332.53        25.29 o                         
  13  26   1         97.00        104.01        27.37 o                         
  14  26   1         46.10         21.90        16.42 o                         
 -14  27   1        104.04         96.69        18.22 o                         
 -13  27   1         80.47         65.10        15.17 o                         
 -12  27   1        117.15         78.65        14.10 o                         
 -11  27   1        405.61        404.00        32.86 o                         
 -10  27   1        802.40        803.83        34.61 o                         
  -9  27   1         95.03         88.12        15.42 o                         
  -8  27   1       1168.92       1261.78        33.56 o                         
  -7  27   1        723.10        707.98        48.57 o                         
  -6  27   1         33.90         24.07        12.76 o                         
  -5  27   1       1457.33       1422.98        33.46 o                         
  -4  27   1          1.10         14.92        11.55 o                         
  -3  27   1        628.38        603.12        21.18 o                         
  -2  27   1        155.20        132.24        14.14 o                         
  -1  27   1        208.79        220.77        17.64 o                         
   0  27   1        250.69        265.30        17.63 o                         
   1  27   1       5119.78       5209.68        81.83 o                         
   2  27   1        452.97        471.64        21.14 o                         
   3  27   1       1518.42       1515.24        30.19 o                         
   4  27   1       8846.47       8755.93       142.38 o                         
   5  27   1        873.28        945.15        29.50 o                         
   6  27   1        107.20        131.37        25.30 o                         
   7  27   1        144.00        172.15        17.42 o                         
   8  27   1        694.69        704.87        28.56 o                         
   9  27   1          0.41          0.87        15.79 o                         
  10  27   1          8.69         -2.22        15.05 o                         
  11  27   1         45.07         37.87        15.17 o                         
  12  27   1         21.68         11.67        14.43 o                         
  13  27   1         77.01         21.90        21.90 o                         
 -13  28   1        176.65        169.93        19.34 o                         
 -12  28   1        247.66        276.51        23.84 o                         
 -11  28   1         12.25          2.30        19.75 o                         
 -10  28   1         37.09         36.26        15.05 o                         
  -9  28   1        508.62        503.71        27.23 o                         
  -8  28   1          3.55         16.47        13.44 o                         
  -7  28   1       1950.70       2082.54        43.05 o                         
  -6  28   1        356.27        341.63        22.57 o                         
  -5  28   1        220.99        243.03        22.48 o                         
  -4  28   1       1467.19       1450.80        33.26 o                         
  -3  28   1         11.41         21.16        11.08 o                         
  -2  28   1        114.68        111.91        11.46 o                         
  -1  28   1       5047.98       4984.88        69.49 o                         
   0  28   1        850.10        739.82        24.58 o                         
   1  28   1        243.94        236.26        17.36 o                         
   2  28   1        486.57        478.29        20.49 o                         
   3  28   1        777.68        702.50        23.54 o                         
   4  28   1       1123.05       1156.38        31.40 o                         
   5  28   1       1467.09       1567.54        37.27 o                         
   6  28   1        937.28        938.78        32.87 o                         
   7  28   1        633.75        749.42        36.33 o                         
   8  28   1        939.48        955.03        31.90 o                         
   9  28   1         39.00         26.22        14.23 o                         
  10  28   1          0.75         22.57        17.09 o                         
  11  28   1        151.30        170.91        21.77 o                         
  12  28   1         39.72         56.89        14.97 o                         
  13  28   1         93.56         54.74        16.42 o                         
 -13  29   1        182.69        119.73        27.26 o                         
 -12  29   1          3.70          9.00        11.84 o                         
 -11  29   1        438.08        472.73        26.54 o                         
 -10  29   1        139.33        142.07        22.25 o                         
  -9  29   1         41.41         47.38        15.28 o                         
  -8  29   1         26.75         28.62        13.68 o                         
  -7  29   1        234.19        297.08        21.73 o                         
  -6  29   1        149.33        153.94        16.82 o                         
  -5  29   1         31.13         42.39        12.81 o                         
  -4  29   1        556.92        565.34        22.87 o                         
  -3  29   1        779.43        743.78        29.95 o                         
  -2  29   1        805.28        729.21        21.91 o                         
  -1  29   1       2570.13       2578.10        41.52 o                         
   0  29   1       4282.58       4161.69        57.65 o                         
   1  29   1         20.72         36.11        10.18 o                         
   2  29   1        236.90        282.13        18.00 o                         
   3  29   1       9428.17       9053.67       119.76 o                         
   4  29   1          2.57          2.99        11.94 o                         
   5  29   1        964.08       1015.15        30.88 o                         
   6  29   1       3829.51       3891.75        87.21 o                         
   7  29   1       2018.83       2010.98        44.17 o                         
   8  29   1        172.54        164.39        18.77 o                         
   9  29   1        240.55        247.89        22.12 o                         
  10  29   1        127.99        124.62        23.70 o                         
  11  29   1         32.94         20.94        12.26 o                         
  12  29   1          6.87          8.89        14.08 o                         
  13  29   1          6.78         -5.47        16.42 o                         
 -13  30   1         42.73         32.71        15.45 o                         
 -12  30   1         16.63         -1.22        12.20 o                         
 -11  30   1          5.56         11.49        12.88 o                         
 -10  30   1         29.34         59.71        20.52 o                         
  -9  30   1          5.94         -7.41        12.81 o                         
  -8  30   1       1200.07       1277.42        34.23 o                         
  -7  30   1        241.81        179.39        21.35 o                         
  -6  30   1         16.51          4.38        13.47 o                         
  -5  30   1         36.32         32.12        12.84 o                         
  -4  30   1         21.08         13.58        11.34 o                         
  -3  30   1       1717.79       1695.58        32.97 o                         
  -2  30   1         30.96         40.88        10.74 o                         
  -1  30   1       3500.14       3418.45        51.54 o                         
   0  30   1        589.10        642.41        19.01 o                         
   1  30   1        471.82        528.81        20.49 o                         
   2  30   1       2623.19       2581.93        44.47 o                         
   3  30   1        565.09        572.03        21.31 o                         
   4  30   1        222.20        241.14        22.07 o                         
   5  30   1       6340.36       6341.20       108.51 o                         
   6  30   1       2213.80       2316.66        51.41 o                         
   7  30   1         86.64         69.84        13.64 o                         
   8  30   1          0.66         -3.45        12.65 o                         
   9  30   1         32.76         29.93        13.68 o                         
  10  30   1         41.72         50.12        14.33 o                         
  11  30   1          7.50         -4.77        11.31 o                         
  12  30   1         79.54         77.84        17.10 o                         
  13  30   1         14.67         16.42        16.42 o                         
 -13  31   1          1.33         -7.30        14.69 o                         
 -12  31   1         56.09         27.19        12.43 o                         
 -11  31   1        267.33        207.54        20.28 o                         
 -10  31   1        199.09        207.84        22.91 o                         
  -9  31   1          6.95         23.53        13.62 o                         
  -8  31   1         42.14         52.18        16.73 o                         
  -7  31   1          4.40        -11.08        13.18 o                         
  -6  31   1         11.45          2.61        11.99 o                         
  -5  31   1          9.02         14.66        11.61 o                         
  -4  31   1        452.66        402.85        21.15 o                         
  -3  31   1       6833.89       6936.23        94.44 o                         
  -2  31   1        323.52        338.34        18.96 o                         
  -1  31   1       2617.17       2574.67        41.91 o                         
   0  31   1        498.37        454.37        19.36 o                         
   1  31   1       3450.92       3495.40        52.94 o                         
   2  31   1        185.77        231.35        17.18 o                         
   3  31   1       2917.89       3194.09        53.14 o                         
   4  31   1         84.81         83.47        14.55 o                         
   5  31   1        254.65        261.96        26.52 o                         
   6  31   1        516.19        553.14        26.54 o                         
   7  31   1         97.68         97.58        29.64 o                         
   8  31   1        100.80         73.84        14.19 o                         
   9  31   1         17.57         29.30        12.81 o                         
  10  31   1         81.34         57.11        15.58 o                         
  11  31   1        228.19        219.92        22.05 o                         
  12  31   1          0.71         -6.16        14.08 o                         
 -12  32   1        101.32         94.15        16.45 o                         
 -11  32   1        327.28        268.69        32.36 o                         
 -10  32   1         72.93         47.57        13.15 o                         
  -9  32   1         43.65         21.60        12.89 o                         
  -8  32   1          7.79          6.93        12.63 o                         
  -7  32   1       1069.44       1009.25        30.41 o                         
  -6  32   1        544.93        481.77        24.25 o                         
  -5  32   1       1507.53       1429.98        34.60 o                         
  -4  32   1        636.12        721.09        25.35 o                         
  -3  32   1        571.44        631.08        24.04 o                         
  -2  32   1       3612.11       3406.75        55.63 o                         
  -1  32   1       4961.50       5059.75        76.10 o                         
   0  32   1         20.30        -10.64        10.64 o                         
   1  32   1       3091.56       3187.71        56.74 o                         
   2  32   1        356.20        344.28        19.98 o                         
   3  32   1        961.00        872.39        28.54 o                         
   4  32   1         32.05         26.84        12.63 o                         
   5  32   1        628.53        704.63        26.57 o                         
   6  32   1        257.21        267.69        22.36 o                         
   7  32   1       1138.85       1147.37        32.24 o                         
   8  32   1        679.58        691.20        30.20 o                         
   9  32   1        336.06        300.16        23.09 o                         
  10  32   1          0.20        -10.36        24.49 o                         
  11  32   1         68.85         35.19        16.42 o                         
  12  32   1        289.11        209.05        38.33 o                         
 -12  33   1         20.33          1.22        12.20 o                         
 -11  33   1         12.58         22.99        10.95 o                         
 -10  33   1          3.75          1.61        12.26 o                         
  -9  33   1       1300.30       1294.44        35.35 o                         
  -8  33   1        651.25        622.04        28.65 o                         
  -7  33   1         78.55         82.80        17.54 o                         
  -6  33   1        764.45        861.01        29.36 o                         
  -5  33   1        316.36        367.85        22.32 o                         
  -4  33   1         67.12         53.92        13.63 o                         
  -3  33   1       1607.61       1767.48        32.17 o                         
  -2  33   1        802.20        765.86        24.92 o                         
  -1  33   1         59.39         67.99        15.11 o                         
   0  33   1        324.54        290.98        23.24 o                         
   1  33   1        793.18        846.19        26.48 o                         
   2  33   1          9.37         22.19        11.02 o                         
   3  33   1        620.42        568.47        24.06 o                         
   4  33   1       1248.00       1179.69        32.80 o                         
   5  33   1        217.67        288.11        20.87 o                         
   6  33   1        328.87        349.52        23.67 o                         
   7  33   1        391.51        406.06        22.55 o                         
   8  33   1         31.89         14.08        11.60 o                         
   9  33   1        381.21        418.50        22.16 o                         
  10  33   1          0.98         -9.98        10.38 o                         
  11  33   1         14.93         -5.47        15.48 o                         
  12  33   1          1.03         -2.05        19.16 o                         
 -12  34   1         10.25         21.11        13.68 o                         
 -11  34   1        249.01        244.85        20.30 o                         
 -10  34   1         37.02         22.64        13.44 o                         
  -9  34   1        162.50        208.41        18.92 o                         
  -8  34   1         32.24         14.39        12.15 o                         
  -7  34   1        270.61        325.18        21.92 o                         
  -6  34   1        468.17        516.15        24.57 o                         
  -5  34   1       1042.63       1046.52        38.79 o                         
  -4  34   1        106.89        119.81        14.34 o                         
  -3  34   1        314.35        377.96        20.72 o                         
  -2  34   1         33.24         52.90        11.34 o                         
  -1  34   1        163.86        209.70        16.25 o                         
   0  34   1        933.24        875.25        24.89 o                         
   1  34   1       1865.84       1875.77        34.34 o                         
   2  34   1        325.80        373.00        19.75 o                         
   3  34   1       1693.67       1688.90        34.98 o                         
   4  34   1        262.27        228.38        19.58 o                         
   5  34   1         19.37         35.17        14.28 o                         
   6  34   1         16.07         26.93        13.06 o                         
   7  34   1         25.85         11.65        11.60 o                         
   8  34   1        183.66        180.10        18.21 o                         
   9  34   1        166.47        156.70        17.62 o                         
  10  34   1          2.28         13.68        15.48 o                         
  11  34   1         18.85         -7.04        13.14 o                         
 -11  35   1         68.08         49.76        24.63 o                         
 -10  35   1          2.49          6.08        19.50 o                         
  -9  35   1        201.48        243.66        19.89 o                         
  -8  35   1          1.74         18.76        10.88 o                         
  -7  35   1        417.70        433.34        23.77 o                         
  -6  35   1         10.57         11.24        12.14 o                         
  -5  35   1         94.81        127.51        16.05 o                         
  -4  35   1        284.32        334.32        24.84 o                         
  -3  35   1       4026.75       4204.04        62.86 o                         
  -2  35   1       2171.46       2107.83        35.68 o                         
  -1  35   1       1053.34       1018.35        26.45 o                         
   0  35   1       1301.46       1308.69        30.43 o                         
   1  35   1        677.08        688.90        22.34 o                         
   2  35   1       1576.27       1516.14        31.22 o                         
   3  35   1       2680.21       2779.50        48.73 o                         
   4  35   1         74.83         67.74        18.77 o                         
   5  35   1        632.84        653.90        26.10 o                         
   6  35   1         10.47         10.60        10.79 o                         
   7  35   1        148.50        154.46        15.62 o                         
   8  35   1         78.46         68.76        12.05 o                         
   9  35   1        747.32        788.07        26.52 o                         
  10  35   1         96.04        124.62        22.27 o                         
  11  35   1          1.77        -13.14        13.14 o                         
 -11  36   1          1.15          1.09        17.03 o                         
 -10  36   1        175.73        171.74        22.41 o                         
  -9  36   1        539.20        518.23        24.00 o                         
  -8  36   1         38.86         37.80        11.44 o                         
  -7  36   1        512.07        446.76        23.91 o                         
  -6  36   1         14.45         35.78        18.39 o                         
  -5  36   1       1635.53       1718.16        41.25 o                         
  -4  36   1          9.73          1.30        12.14 o                         
  -3  36   1       1088.25        979.85        26.12 o                         
  -2  36   1         31.97         27.46        13.14 o                         
  -1  36   1       1985.55       2119.58        39.94 o                         
   0  36   1        846.36        849.98        25.88 o                         
   1  36   1        512.19        544.56        23.28 o                         
   2  36   1        311.65        352.91        21.91 o                         
   3  36   1       1109.89       1146.76        29.07 o                         
   4  36   1          2.35         -1.51        16.14 o                         
   5  36   1        528.72        555.28        24.01 o                         
   6  36   1         42.87         31.94        12.24 o                         
   7  36   1        440.60        455.68        22.35 o                         
   8  36   1         94.86         84.61        15.06 o                         
   9  36   1        163.10        183.83        20.63 o                         
  10  36   1          5.23          5.47        19.16 o                         
 -10  37   1         13.19          3.65        13.76 o                         
  -9  37   1         19.24         29.20        11.59 o                         
  -8  37   1          2.15         -4.16        11.44 o                         
  -7  37   1          0.16         -5.18        10.42 o                         
  -6  37   1         58.99         57.50        13.51 o                         
  -5  37   1        375.32        426.08        23.67 o                         
  -4  37   1        463.92        483.64        25.30 o                         
  -3  37   1        412.59        522.06        21.21 o                         
  -2  37   1        552.89        427.45        20.13 o                         
  -1  37   1          0.15         10.29        14.65 o                         
   0  37   1        314.79        425.56        32.16 o                         
   1  37   1         40.01         19.54        11.55 o                         
   2  37   1         70.69         43.92        11.28 o                         
   3  37   1       2127.02       2095.11        39.66 o                         
   4  37   1        130.84        102.74        13.86 o                         
   5  37   1        121.37        145.97        18.00 o                         
   6  37   1        290.55        260.69        24.19 o                         
   7  37   1       1031.70        971.80        27.38 o                         
   8  37   1        348.83        321.41        18.94 o                         
   9  37   1         89.14         52.55        11.84 o                         
  10  37   1         14.41         16.42        16.42 o                         
 -10  38   1          4.09         -3.28        18.58 o                         
  -9  38   1          3.44          0.44        10.27 o                         
  -8  38   1         56.27         46.24        11.46 o                         
  -7  38   1        779.55        745.57        24.32 o                         
  -6  38   1         13.07         11.38        11.04 o                         
  -5  38   1        853.95        834.86        33.72 o                         
  -4  38   1        843.99        957.91        37.48 o                         
  -3  38   1        306.19        292.43        19.91 o                         
  -2  38   1         55.01         52.70        13.51 o                         
  -1  38   1         35.37         48.44        12.14 o                         
   0  38   1       2214.99       2350.98        44.46 o                         
   1  38   1        113.16         91.02        11.92 o                         
   2  38   1        190.91        274.50        19.84 o                         
   3  38   1        331.25        378.97        24.35 o                         
   4  38   1        407.98        389.79        24.14 o                         
   5  38   1        977.05       1079.65        36.02 o                         
   6  38   1        264.88        270.60        19.19 o                         
   7  38   1          2.06          3.75        10.98 o                         
   8  38   1          1.07         12.48        15.45 o                         
   9  38   1          4.13          1.00        10.26 o                         
  10  38   1         17.11          8.21        24.63 o                         
  -9  39   1        678.60        618.35        35.57 o                         
  -8  39   1          1.31          8.79        11.27 o                         
  -7  39   1       1211.44       1307.86        34.13 o                         
  -6  39   1        288.46        251.47        19.78 o                         
  -5  39   1        936.63        995.56        28.69 o                         
  -4  39   1        771.77        785.29        33.34 o                         
  -3  39   1        547.53        603.36        27.22 o                         
  -2  39   1         22.93         38.95        12.11 o                         
  -1  39   1       1179.43       1257.69        31.44 o                         
   0  39   1         75.03         54.58        17.89 o                         
   1  39   1        437.35        430.38        21.47 o                         
   2  39   1          1.86         10.61        10.45 o                         
   3  39   1        502.62        560.21        22.55 o                         
   4  39   1        115.88        127.18        16.89 o                         
   5  39   1        132.91        145.70        15.36 o                         
   6  39   1         36.46         37.63        11.42 o                         
   7  39   1        190.18        169.88        17.40 o                         
   8  39   1         42.15         27.21        11.85 o                         
   9  39   1         36.04         27.92        11.26 o                         
  -9  40   1         16.80         21.44        10.66 o                         
  -8  40   1         29.71         27.87        11.43 o                         
  -7  40   1        401.40        421.55        20.03 o                         
  -6  40   1        241.90        247.62        19.57 o                         
  -5  40   1        172.19        208.68        35.91 o                         
  -4  40   1         58.21         68.24        12.30 o                         
  -3  40   1         71.35         49.06        14.43 o                         
  -2  40   1       1246.21       1287.62        37.71 o                         
  -1  40   1          1.73         -2.49        12.14 o                         
   0  40   1        870.50        905.58        26.02 o                         
   1  40   1         21.32         13.25        14.55 o                         
   2  40   1         19.48         25.45        10.70 o                         
   3  40   1        140.98         88.66        12.82 o                         
   4  40   1         84.37         83.68        15.91 o                         
   5  40   1          0.93         23.53        10.80 o                         
   6  40   1        195.40        210.80        19.18 o                         
   7  40   1         69.09         87.11        18.03 o                         
   8  40   1        479.29        414.78        26.78 o                         
  -8  41   1         51.74         34.00        12.71 o                         
  -7  41   1          0.06         15.00        10.35 o                         
  -6  41   1        198.03        215.50        18.91 o                         
  -5  41   1        106.53         39.66        12.15 o                         
  -4  41   1         54.17         48.24        12.95 o                         
  -3  41   1         45.42         52.33        12.96 o                         
  -2  41   1        163.94        159.27        23.66 o                         
  -1  41   1        239.31        206.52        20.99 o                         
   0  41   1        142.58        154.73        15.48 o                         
   1  41   1        299.96        370.91        22.11 o                         
   2  41   1          9.64         18.75        10.52 o                         
   3  41   1         35.48         28.97        13.69 o                         
   4  41   1         43.13         33.56        11.26 o                         
   5  41   1        195.48        244.03        20.34 o                         
   6  41   1          5.78          7.05        10.87 o                         
   7  41   1         46.85         28.63         9.79 o                         
   8  41   1          0.80          7.30         9.48 o                         
  -8  42   1          2.27         -1.99        10.26 o                         
  -7  42   1        370.03        338.01        24.89 o                         
  -6  42   1        206.02        236.75        25.29 o                         
  -5  42   1         16.13         18.53        12.47 o                         
  -4  42   1          0.00          2.57        13.26 o                         
  -3  42   1          7.35         32.21        11.94 o                         
  -2  42   1         53.85         69.31        11.66 o                         
  -1  42   1         42.99         31.54         9.96 o                         
   0  42   1         55.53         44.00        10.33 o                         
   1  42   1         24.63         11.27        10.88 o                         
   2  42   1        541.13        483.99        20.74 o                         
   3  42   1         46.96         29.02        12.97 o                         
   4  42   1          1.75          1.98        13.88 o                         
   5  42   1         13.71         24.78        11.48 o                         
   6  42   1          1.00          3.53        11.06 o                         
   7  42   1        217.92        222.57        22.38 o                         
  -7  43   1         91.54         93.94        12.01 o                         
  -6  43   1          2.59         10.11         9.93 o                         
  -5  43   1        124.76        174.19        19.03 o                         
  -4  43   1          6.79          4.52        10.32 o                         
  -3  43   1         59.23         96.48        20.60 o                         
  -2  43   1         32.61          9.31        11.40 o                         
  -1  43   1         10.65          3.06        14.69 o                         
   0  43   1         33.60         36.98        11.26 o                         
   1  43   1        430.91        351.44        28.72 o                         
   2  43   1          0.40          9.14        11.04 o                         
   3  43   1         49.19         13.74        11.77 o                         
   4  43   1        100.42        101.10        14.86 o                         
   5  43   1         78.67        115.15        23.21 o                         
   6  43   1         51.02         15.92        11.80 o                         
   7  43   1         39.28         43.29        10.26 o                         
  -6  44   1         53.28         49.26        10.66 o                         
  -5  44   1        816.50        761.76        24.47 o                         
  -4  44   1         13.55         27.84        11.19 o                         
  -3  44   1        600.31        599.35        25.96 o                         
  -2  44   1        239.12        265.05        20.33 o                         
  -1  44   1          0.82         -9.99        10.72 o                         
   0  44   1        190.23        200.62        18.42 o                         
   1  44   1          2.72        -10.88        10.88 o                         
   2  44   1         24.41         17.17        13.00 o                         
   3  44   1         16.39          6.99        14.35 o                         
   4  44   1         14.20         11.87        10.87 o                         
   5  44   1        379.09        358.67        21.34 o                         
   6  44   1        101.46        115.22        19.35 o                         
  -5  45   1        144.56        178.21        19.26 o                         
  -4  45   1        264.12        235.49        17.27 o                         
  -3  45   1          8.67         16.42        12.64 o                         
  -2  45   1          1.37         -6.84        24.19 o                         
  -1  45   1        129.11        116.54        20.40 o                         
   0  45   1          0.41          9.99        10.72 o                         
   1  45   1         18.46         12.62        11.40 o                         
   2  45   1         30.51         13.99        11.70 o                         
   3  45   1        167.33        191.99        25.29 o                         
   4  45   1         12.04         32.54        12.64 o                         
   5  45   1        229.97        256.29        18.96 o                         
  -4  46   1         24.05         49.26        24.63 o                         
  -3  46   1          3.89        -10.95        14.22 o                         
  -2  46   1         50.55         54.99        12.26 o                         
  -1  46   1         54.51         79.59        19.45 o                         
   0  46   1        158.97         96.00        20.00 o                         
   1  46   1          9.65         12.43        10.87 o                         
   2  46   1         21.61         18.91        18.77 o                         
   3  46   1         74.57        100.65        34.05 o                         
   4  46   1        137.45        104.28        19.42 o                         
  -2  47   1          0.05          7.30        14.69 o                         
  -1  47   1        323.28        315.91        27.33 o                         
   0  47   1        165.64         94.28        18.22 o                         
   1  47   1         13.92          2.74        54.74 o                         
   2  47   1          7.61         25.32        19.16 o                         
 -16   0   2        251.42        214.48        24.94 o                         
 -14   0   2         40.16         19.71        19.86 o                         
 -12   0   2          6.27         28.60        18.43 o                         
 -10   0   2        539.80        580.59        36.22 o                         
  -8   0   2      25096.40      25124.40       721.52 o                         
  -6   0   2        297.04        268.09        26.28 o                         
  -4   0   2     421066.34     439126.47     16289.32 o                         
  -2   0   2       1453.95       1475.36        65.93 o                         
   0   0   2     497254.94     437771.03     11451.84 o                         
   2   0   2      78067.74      76115.50      4300.97 o                         
   4   0   2        499.96        366.98        38.34 o                         
   6   0   2       3157.17       3324.64       105.47 o                         
   8   0   2        826.30        704.24        87.64 o                         
  10   0   2        686.76        709.89        58.90 o                         
  12   0   2         58.53         92.44        29.82 o                         
  14   0   2       1096.94       1007.93        82.17 o                         
  16   0   2        134.57        105.07        41.06 o                         
 -17   1   2         46.51         28.21        10.02 o                         
 -16   1   2        197.24        196.44        18.36 o                         
 -15   1   2          1.41         -5.25        10.72 o                         
 -14   1   2         38.94         70.81        18.36 o                         
 -13   1   2         49.99         60.44        12.77 o                         
 -12   1   2        575.96        517.28        25.10 o                         
 -11   1   2        362.80        411.00        23.84 o                         
 -10   1   2        911.81        960.66        33.38 o                         
  -9   1   2       2636.90       2545.62        66.69 o                         
  -8   1   2       1452.02       1280.03        74.21 o                         
  -7   1   2      10914.06      11177.66       301.24 o                         
  -6   1   2      11230.35      12525.63       293.42 o                         
  -5   1   2        109.61         54.74        15.48 o                         
  -4   1   2      22964.10      22605.22       601.35 o                         
  -3   1   2        365.86        305.38        18.97 o                         
  -2   1   2       9211.10       9771.90       450.42 o                         
  -1   1   2        623.78        571.08        15.04 o                         
   0   1   2      28206.12      25470.14       471.64 o                         
   1   1   2       1640.47       1682.96        35.74 o                         
   2   1   2      72699.04      67364.88      1247.01 o                         
   3   1   2      22418.80      20507.83       472.93 o                         
   4   1   2        488.15        405.98        30.98 o                         
   5   1   2       2862.64       2854.24        97.09 o                         
   6   1   2       2604.30       2648.52        60.61 o                         
   7   1   2        711.66        739.55        49.85 o                         
   8   1   2         22.23         49.42        29.23 o                         
   9   1   2       1800.99       1742.70        83.76 o                         
  10   1   2        502.38        485.42        24.96 o                         
  11   1   2        387.00        407.49        30.20 o                         
  12   1   2         13.11         21.40        14.51 o                         
  13   1   2         11.62         13.59        16.72 o                         
  14   1   2        181.02        208.52        35.42 o                         
  15   1   2          7.17         12.77        12.09 o                         
  16   1   2        222.90        220.56        30.05 o                         
 -17   2   2         81.58         63.08        19.00 o                         
 -16   2   2          9.39         17.79        10.95 o                         
 -15   2   2        168.75        192.82        18.89 o                         
 -14   2   2        120.11        159.86        21.79 o                         
 -13   2   2         75.81         69.21        14.04 o                         
 -12   2   2       1987.06       2002.00        61.71 o                         
 -11   2   2        621.35        662.55        26.02 o                         
 -10   2   2          1.24         13.74        13.45 o                         
  -9   2   2       3535.84       3544.55        84.80 o                         
  -8   2   2       2098.91       2355.61       120.78 o                         
  -7   2   2         11.58          9.12        12.09 o                         
  -6   2   2        889.40        898.72        27.89 o                         
  -5   2   2        204.78        176.20        24.94 o                         
  -4   2   2      13265.30      12791.09       868.69 o                         
  -3   2   2          9.97         18.15         6.67 o                         
  -2   2   2       1497.42       1446.57        32.21 o                         
  -1   2   2         14.36         12.77         3.69 o                         
   0   2   2          0.54         -1.37         2.74 o                         
   1   2   2      11338.60      10751.23       202.27 o                         
   2   2   2       2597.12       2778.95       119.16 o                         
   3   2   2      11126.79      10374.77       230.67 o                         
   4   2   2       1937.56       1903.76        65.97 o                         
   5   2   2       3273.11       3208.55       104.90 o                         
   6   2   2        976.96        991.29        32.24 o                         
   7   2   2       2954.73       2802.78        68.02 o                         
   8   2   2         30.99         58.76        26.07 o                         
   9   2   2        753.39        775.11        39.53 o                         
  10   2   2        766.15        865.79        29.31 o                         
  11   2   2        555.96        613.11        27.99 o                         
  12   2   2        210.90        274.97        24.04 o                         
  13   2   2         13.92         -1.06        15.53 o                         
  14   2   2        499.12        520.23        39.96 o                         
  15   2   2          1.78         11.91        12.81 o                         
  16   2   2        149.28         86.51        20.23 o                         
 -17   3   2        163.91        191.63        15.59 o                         
 -16   3   2        120.03         67.68        19.82 o                         
 -15   3   2          3.99          5.42        11.40 o                         
 -14   3   2          1.86         15.57        12.52 o                         
 -13   3   2        128.10        136.79        15.48 o                         
 -12   3   2         95.92         71.84        21.01 o                         
 -11   3   2        129.68        108.09        17.75 o                         
 -10   3   2         26.12         18.62        15.47 o                         
  -9   3   2         10.08         60.50        30.89 o                         
  -8   3   2       3788.92       4421.81       149.47 o                         
  -7   3   2          3.35          9.85        12.88 o                         
  -6   3   2       2259.08       2124.49        56.23 o                         
  -5   3   2       2642.22       2815.85        92.96 o                         
  -4   3   2     604284.81     624575.81     23180.35 o                         
  -3   3   2         26.71         43.01         9.29 o                         
  -2   3   2        657.50        524.96        20.16 o                         
  -1   3   2       6618.61       6495.16       122.68 o                         
   0   3   2       7837.37       7741.88       145.59 o                         
   1   3   2       8399.44       7880.51       218.65 o                         
   2   3   2       5659.81       5675.87       127.86 o                         
   3   3   2       2182.34       2079.65        69.38 o                         
   4   3   2       1514.34       1505.28        60.33 o                         
   5   3   2       3360.16       3394.32       110.69 o                         
   6   3   2       3249.27       2870.67        65.72 o                         
   7   3   2       4576.63       4397.78       168.98 o                         
   8   3   2       3468.05       3506.31        83.20 o                         
   9   3   2        363.50        343.66        67.17 o                         
  10   3   2        979.13       1042.23        31.98 o                         
  11   3   2        551.71        527.65        26.40 o                         
  12   3   2       2379.04       2422.05        55.57 o                         
  13   3   2         11.26         -5.33        15.09 o                         
  14   3   2        267.85        255.68        31.99 o                         
  15   3   2         77.17         84.60        19.68 o                         
  16   3   2        196.62        161.07        17.63 o                         
 -17   4   2          6.01         13.47        10.02 o                         
 -16   4   2          7.00         -1.15        13.10 o                         
 -15   4   2         22.20         24.31        11.47 o                         
 -14   4   2        265.68        260.62        23.67 o                         
 -13   4   2          1.95         -3.10        12.77 o                         
 -12   4   2        118.00        130.44        22.01 o                         
 -11   4   2        479.40        543.12        25.72 o                         
 -10   4   2       1595.27       1689.08        39.67 o                         
  -9   4   2       1184.67       1265.72        44.28 o                         
  -8   4   2       6593.76       6236.80       262.06 o                         
  -7   4   2       1309.81       1358.45        38.53 o                         
  -6   4   2      74211.34      67104.57      1272.32 o                         
  -5   4   2       3000.14       2829.29       175.55 o                         
  -4   4   2         42.17        109.48        32.84 o                         
  -3   4   2      10669.24      10379.15       244.74 o                         
  -2   4   2       2560.59       2434.90        50.19 o                         
  -1   4   2       2280.46       2159.95        44.05 o                         
   0   4   2        775.33        703.89        17.03 o                         
   1   4   2        675.87        676.88        20.63 o                         
   2   4   2        388.44        358.46        16.69 o                         
   3   4   2         22.40         67.97        11.84 o                         
   4   4   2        282.24        225.70        27.10 o                         
   5   4   2         39.38         48.94        16.67 o                         
   6   4   2        253.26        227.34        20.97 o                         
   7   4   2        272.24        257.95        24.17 o                         
   8   4   2       8723.34       8577.00       176.51 o                         
   9   4   2        183.18        205.60        26.03 o                         
  10   4   2          8.94         14.77        15.27 o                         
  11   4   2        685.27        676.11        32.33 o                         
  12   4   2        217.45        225.44        25.75 o                         
  13   4   2          0.86         15.71        15.94 o                         
  14   4   2         34.10         30.34        16.99 o                         
  15   4   2         70.39         51.16        13.27 o                         
  16   4   2         18.51         21.57        12.81 o                         
 -17   5   2         52.65         40.42        10.02 o                         
 -16   5   2         30.14         41.28        11.48 o                         
 -15   5   2        120.98        112.15        17.13 o                         
 -14   5   2        233.20        294.09        21.27 o                         
 -13   5   2        252.58        284.58        22.13 o                         
 -12   5   2         12.68         17.17        14.04 o                         
 -11   5   2        269.72        263.78        19.48 o                         
 -10   5   2        342.69        339.79        22.86 o                         
  -9   5   2         87.91         84.00        20.54 o                         
  -8   5   2      69716.45      72493.21      1349.05 o                         
  -7   5   2        540.76        575.76        25.29 o                         
  -6   5   2       1805.97       1830.57        45.16 o                         
  -5   5   2       9554.54       9151.99       366.85 o                         
  -4   5   2     412404.66     441430.69     11583.86 o                         
  -3   5   2      25301.52      24578.21       533.29 o                         
  -2   5   2       1696.28       1677.86        49.87 o                         
  -1   5   2        632.21        653.17        17.02 o                         
   0   5   2         35.59         54.45         6.32 o                         
   1   5   2       6311.87       6222.15       119.32 o                         
   2   5   2        747.65        669.26        19.77 o                         
   3   5   2      13746.86      13617.19       365.57 o                         
   4   5   2        542.92        427.52        30.99 o                         
   5   5   2      18740.40      18522.53       530.47 o                         
   6   5   2       1728.88       1479.43        40.86 o                         
   7   5   2        233.89        218.45        22.98 o                         
   8   5   2         36.31         49.41        16.04 o                         
   9   5   2        179.21        183.00        58.36 o                         
  10   5   2        293.16        311.02        23.83 o                         
  11   5   2         62.37         67.31        17.66 o                         
  12   5   2        168.19        195.34        20.46 o                         
  13   5   2        258.93        269.23        23.76 o                         
  14   5   2         39.68         46.86        18.43 o                         
  15   5   2          0.20         -4.84        12.47 o                         
  16   5   2        103.19         81.98        21.33 o                         
 -17   6   2         34.13         18.53        10.02 o                         
 -16   6   2         34.00         33.45        12.09 o                         
 -15   6   2         20.42          4.85        13.06 o                         
 -14   6   2        573.59        665.43        24.97 o                         
 -13   6   2       1611.58       1681.33        39.03 o                         
 -12   6   2         68.88         82.29        15.32 o                         
 -11   6   2        115.33        108.45        15.32 o                         
 -10   6   2       1981.60       1934.38        43.86 o                         
  -9   6   2        197.96        200.48        25.29 o                         
  -8   6   2        601.29        538.75        46.64 o                         
  -7   6   2       2151.51       1974.89        50.13 o                         
  -6   6   2       2871.16       2926.03        64.65 o                         
  -5   6   2         43.64         36.95        10.95 o                         
  -4   6   2       6926.97       7069.47       197.34 o                         
  -3   6   2       4782.13       5058.49       140.89 o                         
  -2   6   2        353.40        391.92        14.88 o                         
  -1   6   2      11895.22      11513.30       216.21 o                         
   0   6   2       3734.28       3652.88        71.75 o                         
   1   6   2       5689.06       5563.65       106.57 o                         
   2   6   2       9477.08       9659.69       234.66 o                         
   3   6   2       4692.56       4521.10       175.83 o                         
   4   6   2       1902.28       2053.98        71.70 o                         
   5   6   2         15.24         23.88        12.52 o                         
   6   6   2       1014.33        998.22        33.25 o                         
   7   6   2        199.08        213.40        21.55 o                         
   8   6   2         71.40         57.39        23.70 o                         
   9   6   2        145.91        144.47        22.11 o                         
  10   6   2       1740.43       1727.92        40.70 o                         
  11   6   2         69.38        104.57        17.98 o                         
  12   6   2       1163.86       1200.81        36.56 o                         
  13   6   2          1.75         -2.51        15.09 o                         
  14   6   2        304.91        321.33        35.75 o                         
  15   6   2         16.97         21.67        15.08 o                         
  16   6   2          5.44          7.49        11.48 o                         
 -17   7   2          0.51          9.45        10.26 o                         
 -16   7   2         17.62         17.05        12.47 o                         
 -15   7   2        253.63        269.06        18.45 o                         
 -14   7   2        404.20        393.17        20.91 o                         
 -13   7   2          0.97         18.62        13.82 o                         
 -12   7   2       2601.62       2666.14        53.63 o                         
 -11   7   2        553.03        529.84        24.39 o                         
 -10   7   2        165.54        191.98        19.53 o                         
  -9   7   2          3.83         15.33        31.60 o                         
  -8   7   2      55176.81      55868.41      1201.65 o                         
  -7   7   2         20.56         30.10        12.88 o                         
  -6   7   2       4273.66       4505.11        93.16 o                         
  -5   7   2        292.47        288.81        17.47 o                         
  -4   7   2       6184.47       6173.98       173.65 o                         
  -3   7   2         33.87         17.00         6.67 o                         
  -2   7   2       1931.32       1934.12        72.94 o                         
  -1   7   2        820.94        875.60        21.14 o                         
   0   7   2       9606.66       9787.39       190.91 o                         
   1   7   2          7.76          5.47         3.46 o                         
   2   7   2       2918.67       2753.93        83.59 o                         
   3   7   2      48855.55      49071.81      2269.34 o                         
   4   7   2       1478.97       1207.34        52.24 o                         
   5   7   2        108.23        127.11        21.00 o                         
   6   7   2       2449.46       2453.76        59.14 o                         
   7   7   2        997.15       1026.24        53.77 o                         
   8   7   2         10.18          9.43        18.61 o                         
   9   7   2        126.79        147.26        24.40 o                         
  10   7   2        471.20        417.24        26.72 o                         
  11   7   2       2732.45       2830.72        61.43 o                         
  12   7   2        666.52        610.22        29.37 o                         
  13   7   2         10.86         15.15        14.86 o                         
  14   7   2         19.90         34.44        19.42 o                         
  15   7   2          9.39          9.27        13.26 o                         
  16   7   2        260.63        203.28        27.33 o                         
 -17   8   2         71.16         52.91        12.64 o                         
 -16   8   2         85.94         48.40        11.48 o                         
 -15   8   2          0.95         -2.74        11.06 o                         
 -14   8   2        153.47        190.65        22.17 o                         
 -13   8   2        301.38        288.90        22.78 o                         
 -12   8   2       8165.39       8248.44       135.56 o                         
 -11   8   2         92.94        139.88        17.31 o                         
 -10   8   2         42.32         35.39        14.43 o                         
  -9   8   2        130.93        183.93        25.24 o                         
  -8   8   2     113948.41     121196.08      2447.01 o                         
  -7   8   2        915.88        976.46        33.58 o                         
  -6   8   2        812.87        775.54        26.36 o                         
  -5   8   2        404.69        312.12        19.76 o                         
  -4   8   2      24809.07      26217.00       693.18 o                         
  -3   8   2        453.99        377.96        17.27 o                         
  -2   8   2       1589.59       1617.95        52.28 o                         
  -1   8   2       2184.71       2251.92        46.71 o                         
   0   8   2        503.50        642.52        18.98 o                         
   1   8   2      10407.86      10637.60       296.86 o                         
   2   8   2       8791.04       9123.07       309.97 o                         
   3   8   2         10.84         27.37         9.48 o                         
   4   8   2      23187.98      24347.78       556.25 o                         
   5   8   2      13659.49      12911.37       340.04 o                         
   6   8   2       4419.09       4401.15       103.93 o                         
   7   8   2        171.84        195.27        21.64 o                         
   8   8   2       4157.00       4327.54       101.08 o                         
   9   8   2          6.04          2.13        16.32 o                         
  10   8   2         17.79          3.24        15.34 o                         
  11   8   2        125.59        170.99        20.45 o                         
  12   8   2          6.04         27.32        15.53 o                         
  13   8   2          0.01        -14.68        14.68 o                         
  14   8   2        155.68        172.16        31.61 o                         
  15   8   2          0.72        -12.09        12.09 o                         
  16   8   2         15.33          7.60        22.72 o                         
 -17   9   2          3.05         -7.46        15.01 o                         
 -16   9   2         54.74         51.57        11.48 o                         
 -15   9   2         16.58         17.44        11.29 o                         
 -14   9   2        352.30        381.43        21.96 o                         
 -13   9   2         90.76        113.64        15.67 o                         
 -12   9   2        522.31        639.13        26.42 o                         
 -11   9   2        104.66        143.37        17.60 o                         
 -10   9   2        127.54        152.05        18.99 o                         
  -9   9   2         71.93         43.94        16.04 o                         
  -8   9   2       1422.59       1520.65        53.00 o                         
  -7   9   2        277.84        286.68        21.97 o                         
  -6   9   2      11778.15      12130.25       233.22 o                         
  -5   9   2        268.66        224.46        16.61 o                         
  -4   9   2       1336.81       1280.73        41.68 o                         
  -3   9   2       5148.86       4942.48       231.95 o                         
  -2   9   2       8650.58       9370.01       271.51 o                         
  -1   9   2        747.22        735.21        19.18 o                         
   0   9   2       6536.13       6876.14       157.40 o                         
   1   9   2       1223.17       1280.56        28.70 o                         
   2   9   2      31761.15      31506.62       855.48 o                         
   3   9   2         22.98         18.25         9.48 o                         
   4   9   2        633.36        726.00        32.97 o                         
   5   9   2        342.31        346.98        22.49 o                         
   6   9   2       1775.07       1756.63        47.48 o                         
   7   9   2        424.86        402.06        25.90 o                         
   8   9   2       1587.07       1696.27        54.25 o                         
   9   9   2        151.95        192.22        22.94 o                         
  10   9   2        205.04        175.02        20.57 o                         
  11   9   2        880.92        922.58        41.90 o                         
  12   9   2        762.08        751.51        36.27 o                         
  13   9   2          2.69         10.26        15.09 o                         
  14   9   2         30.73         30.74        13.73 o                         
  15   9   2         11.12          2.12        13.26 o                         
  16   9   2          3.15        -11.79        16.97 o                         
 -16  10   2         49.26         46.07        11.48 o                         
 -15  10   2          6.42         -1.43        11.35 o                         
 -14  10   2        853.20        864.80        33.46 o                         
 -13  10   2         40.39         47.06        13.51 o                         
 -12  10   2       1081.99       1031.25        30.96 o                         
 -11  10   2        674.75        749.61        30.94 o                         
 -10  10   2       9719.13      10068.93       178.43 o                         
  -9  10   2        506.22        673.90        33.98 o                         
  -8  10   2       3414.71       3574.31        82.92 o                         
  -7  10   2        738.43        711.01        33.20 o                         
  -6  10   2        222.37        230.60        21.93 o                         
  -5  10   2       6485.32       6097.03       121.13 o                         
  -4  10   2       2130.61       1843.99        76.07 o                         
  -3  10   2       1449.99       1419.18        57.87 o                         
  -2  10   2       9931.93      10107.43       292.63 o                         
  -1  10   2       2727.86       2687.13        54.25 o                         
   0  10   2       4745.56       4587.81        88.91 o                         
   1  10   2      25672.77      25261.37       468.36 o                         
   2  10   2        677.27        459.87        20.58 o                         
   3  10   2       5916.38       6021.68       192.45 o                         
   4  10   2        133.06        109.17        12.47 o                         
   5  10   2       2819.53       2648.46        70.92 o                         
   6  10   2       1226.90       1279.89        45.52 o                         
   7  10   2       1141.54       1234.15        48.37 o                         
   8  10   2         10.89         18.97        20.39 o                         
   9  10   2        172.59        269.78        29.17 o                         
  10  10   2        633.60        702.15        31.07 o                         
  11  10   2        305.34        339.49        25.36 o                         
  12  10   2        184.02        206.06        22.62 o                         
  13  10   2        371.15        374.36        24.92 o                         
  14  10   2        123.96         90.50        15.09 o                         
  15  10   2          2.46        -12.51        13.26 o                         
  16  10   2         16.23          6.26        13.48 o                         
 -16  11   2        210.81        214.86        17.63 o                         
 -15  11   2          1.01         21.37        11.60 o                         
 -14  11   2         28.13         48.26        18.88 o                         
 -13  11   2        184.80        242.93        21.74 o                         
 -12  11   2        162.23        198.49        20.42 o                         
 -11  11   2        157.48        152.60        16.83 o                         
 -10  11   2       3844.55       4016.32        72.30 o                         
  -9  11   2        832.83        879.05        33.02 o                         
  -8  11   2          5.53         13.04        16.59 o                         
  -7  11   2        272.87        246.43        24.43 o                         
  -6  11   2       4295.93       4643.75        96.45 o                         
  -5  11   2       2026.10       1916.39        44.94 o                         
  -4  11   2        636.04        576.52        19.90 o                         
  -3  11   2        939.45       1058.87        32.60 o                         
  -2  11   2       2876.91       2879.97        59.64 o                         
  -1  11   2       5175.87       5751.74       116.23 o                         
   0  11   2      18190.81      18745.68       349.90 o                         
   1  11   2        189.67        262.85        15.93 o                         
   2  11   2        972.52       1019.17        41.39 o                         
   3  11   2       6164.61       6698.46       255.50 o                         
   4  11   2       4112.36       4043.23        87.30 o                         
   5  11   2       5469.40       5547.53       131.90 o                         
   6  11   2        223.29        317.24        29.75 o                         
   7  11   2       3673.35       3499.26       148.08 o                         
   8  11   2       3053.33       3018.15       106.34 o                         
   9  11   2         18.34         29.62        19.93 o                         
  10  11   2        480.84        528.22        28.72 o                         
  11  11   2         24.77         34.81        16.58 o                         
  12  11   2       1373.68       1453.88        42.39 o                         
  13  11   2         13.03         13.04        15.09 o                         
  14  11   2        128.84         80.79        14.82 o                         
  15  11   2        119.58        121.13        17.63 o                         
  16  11   2         60.06          0.00        32.84 o                         
 -16  12   2        863.25        814.48        33.97 o                         
 -15  12   2         32.15         41.19        11.94 o                         
 -14  12   2         83.26         55.20        18.50 o                         
 -13  12   2          1.07         11.12        14.04 o                         
 -12  12   2       2855.84       2864.00        56.56 o                         
 -11  12   2         70.23         91.06        15.32 o                         
 -10  12   2        516.37        616.97        24.59 o                         
  -9  12   2       1140.95       1185.96        46.87 o                         
  -8  12   2        159.80        120.15        22.68 o                         
  -7  12   2      10109.50      10033.52       229.13 o                         
  -6  12   2       9312.56       8742.63       172.33 o                         
  -5  12   2      12180.38      12762.94       244.49 o                         
  -4  12   2       4463.43       4537.20        97.30 o                         
  -3  12   2         62.49         51.40        15.80 o                         
  -2  12   2       7576.16       7598.68       252.16 o                         
  -1  12   2      25165.77      25429.19       506.54 o                         
   0  12   2       1732.76       1676.22        38.01 o                         
   1  12   2          2.53         -2.35        13.14 o                         
   2  12   2       3315.41       3405.99        78.97 o                         
   3  12   2       6776.10       6275.63       122.90 o                         
   4  12   2        560.47        574.77        25.28 o                         
   5  12   2         76.63         60.42        13.22 o                         
   6  12   2        589.32        736.11        36.68 o                         
   7  12   2        167.87        188.71        27.51 o                         
   8  12   2       3088.04       3202.33       114.59 o                         
   9  12   2        182.01        185.79        21.30 o                         
  10  12   2        195.34        173.38        29.38 o                         
  11  12   2       2101.32       2091.65        50.98 o                         
  12  12   2        328.15        429.73        27.80 o                         
  13  12   2          1.35         12.80        17.63 o                         
  14  12   2         38.85         58.48        15.70 o                         
  15  12   2         83.92         57.77        13.77 o                         
  16  12   2         83.08         91.33        43.79 o                         
 -16  13   2        658.77        555.31        24.90 o                         
 -15  13   2          3.02         15.14        11.34 o                         
 -14  13   2        185.93        133.27        15.67 o                         
 -13  13   2         47.68         58.49        14.64 o                         
 -12  13   2       2271.70       2210.75        47.08 o                         
 -11  13   2         28.06         38.13        14.04 o                         
 -10  13   2         16.68         39.82        14.07 o                         
  -9  13   2       4924.07       5263.70        90.00 o                         
  -8  13   2        831.43        750.65        36.37 o                         
  -7  13   2       3871.51       3919.81        86.94 o                         
  -6  13   2        152.36        148.65        42.78 o                         
  -5  13   2       8241.62       8530.95       166.17 o                         
  -4  13   2       3437.94       3414.33        66.17 o                         
  -3  13   2       5629.25       5599.07       174.66 o                         
  -2  13   2       1069.15        943.99        25.49 o                         
  -1  13   2       6301.03       6271.86       144.17 o                         
   0  13   2        475.17        497.62        34.67 o                         
   1  13   2         21.00         18.77        13.14 o                         
   2  13   2        431.82        443.32        46.55 o                         
   3  13   2        420.66        423.97        17.70 o                         
   4  13   2       9616.13       9990.00       383.69 o                         
   5  13   2       6197.09       6393.67       150.04 o                         
   6  13   2        600.71        740.43        36.47 o                         
   7  13   2        118.89        158.28        29.82 o                         
   8  13   2       1166.45       1169.30        75.62 o                         
   9  13   2       4503.52       4636.61       100.56 o                         
  10  13   2        112.50         63.40        33.97 o                         
  11  13   2        512.86        520.12        28.22 o                         
  12  13   2          7.74         -3.06        15.09 o                         
  13  13   2        217.43        281.82        24.08 o                         
  14  13   2         63.91         40.49        13.73 o                         
  15  13   2         29.97          8.52        14.71 o                         
  16  13   2         10.30         71.16        21.89 o                         
 -16  14   2          6.49         -1.76        10.87 o                         
 -15  14   2          5.02          5.90        13.09 o                         
 -14  14   2          3.55        -13.44        13.44 o                         
 -13  14   2         12.16         -7.91        17.09 o                         
 -12  14   2       1225.94       1179.34        32.88 o                         
 -11  14   2          1.78        -12.92        12.92 o                         
 -10  14   2       1374.55       1505.09        35.25 o                         
  -9  14   2        286.90        317.47        22.78 o                         
  -8  14   2          3.13         32.20        36.27 o                         
  -7  14   2        498.25        438.17        28.77 o                         
  -6  14   2         53.40         26.25        13.75 o                         
  -5  14   2          3.80         17.38        11.14 o                         
  -4  14   2        467.67        465.98        24.64 o                         
  -3  14   2       1249.78       1205.68        27.03 o                         
  -2  14   2      23556.26      21999.99       733.12 o                         
  -1  14   2       2004.33       1897.57        65.94 o                         
   0  14   2        321.70        178.51        18.58 o                         
   1  14   2        901.78       1038.34        32.02 o                         
   2  14   2       5801.68       5632.03       278.25 o                         
   3  14   2      12988.22      13026.16       245.46 o                         
   4  14   2      13493.35      15089.44       331.86 o                         
   5  14   2          3.76        -14.39        18.87 o                         
   6  14   2        262.42        222.10        84.86 o                         
   7  14   2         49.77         71.16        71.16 o                         
   8  14   2        135.63        126.14        23.22 o                         
   9  14   2        356.23        304.96        28.64 o                         
  10  14   2         90.82         90.14        18.23 o                         
  11  14   2          0.24          9.30        16.91 o                         
  12  14   2        335.93        374.55        26.51 o                         
  13  14   2          0.61          4.70        14.68 o                         
  14  14   2        271.10        269.37        21.75 o                         
  15  14   2          1.41         17.03        17.10 o                         
 -16  15   2         23.98         11.32        13.43 o                         
 -15  15   2        650.88        592.28        42.80 o                         
 -14  15   2        421.72        392.27        21.90 o                         
 -13  15   2          3.55         10.08        13.85 o                         
 -12  15   2       1182.21       1190.76        33.50 o                         
 -11  15   2         64.95         38.14        14.56 o                         
 -10  15   2        303.61        429.27        22.71 o                         
  -9  15   2       1125.96       1117.56        31.42 o                         
  -8  15   2        165.84        140.03        22.23 o                         
  -7  15   2         65.85         77.07        17.29 o                         
  -6  15   2        520.61        429.96        37.47 o                         
  -5  15   2        605.45        518.46        24.01 o                         
  -4  15   2       8177.84       9440.64       246.14 o                         
  -3  15   2        277.31        264.97        15.29 o                         
  -2  15   2        779.40        957.17        33.66 o                         
  -1  15   2       2065.14       1975.28        50.30 o                         
   0  15   2       1953.21       2357.47        70.47 o                         
   1  15   2       5223.94       5236.45       219.45 o                         
   2  15   2       4022.30       3895.80       162.18 o                         
   3  15   2        190.87        172.71        23.21 o                         
   4  15   2        373.25        411.86        38.33 o                         
   5  15   2      11531.23      11266.68       807.42 o                         
   6  15   2       3430.09       3671.92        99.21 o                         
   7  15   2        792.31        880.60        51.12 o                         
   8  15   2        116.63        188.18        26.27 o                         
   9  15   2       1483.78       1445.33        42.55 o                         
  10  15   2        116.98        111.82        22.12 o                         
  11  15   2        106.12        167.73        42.67 o                         
  12  15   2        259.68        246.08        29.59 o                         
  13  15   2         27.77         16.24        15.93 o                         
  14  15   2         68.80        117.90        18.09 o                         
  15  15   2          1.09        -10.95        17.10 o                         
 -16  16   2        120.00        112.65        18.61 o                         
 -15  16   2         62.75         99.61        21.64 o                         
 -14  16   2         12.15         19.66        14.87 o                         
 -13  16   2        204.84        173.93        22.66 o                         
 -12  16   2        367.45        395.95        23.86 o                         
 -11  16   2       1088.01       1169.19        31.11 o                         
 -10  16   2        337.18        357.45        30.61 o                         
  -9  16   2         13.98         25.81        13.55 o                         
  -8  16   2       1651.53       1773.04        53.12 o                         
  -7  16   2        911.79        854.26        74.82 o                         
  -6  16   2        160.74        193.63        50.80 o                         
  -5  16   2       1852.80       1818.76        57.79 o                         
  -4  16   2         68.68         42.76         9.96 o                         
  -3  16   2      10092.49      10050.22       269.01 o                         
  -2  16   2         71.55         67.85         8.90 o                         
  -1  16   2         24.17         43.52         7.08 o                         
   0  16   2          4.06         22.89        10.26 o                         
   1  16   2      25518.35      25524.26      1023.92 o                         
   2  16   2       1258.29       1242.83        65.77 o                         
   3  16   2        355.44        294.60        24.49 o                         
   4  16   2       2019.69       1897.39        66.94 o                         
   5  16   2          4.40          5.47        15.58 o                         
   6  16   2        794.39        724.04        39.68 o                         
   7  16   2       2662.52       2684.18        98.77 o                         
   8  16   2        575.83        620.83        30.49 o                         
   9  16   2       1063.63       1010.26        37.10 o                         
  10  16   2        560.99        603.01        52.95 o                         
  11  16   2         34.04         43.17        18.17 o                         
  12  16   2         83.54         75.40        20.54 o                         
  13  16   2        602.46        707.81        32.68 o                         
  14  16   2        378.92        342.24        27.24 o                         
  15  16   2         98.38         65.00        30.11 o                         
 -16  17   2          1.42          3.42        14.08 o                         
 -15  17   2         61.66         50.49        28.44 o                         
 -14  17   2         39.61         52.25        13.14 o                         
 -13  17   2        121.66        139.45        17.98 o                         
 -12  17   2        256.92        288.21        21.92 o                         
 -11  17   2       1265.15       1286.66        33.61 o                         
 -10  17   2        346.83        328.30        25.26 o                         
  -9  17   2        592.14        589.81        25.88 o                         
  -8  17   2        816.70        821.48        35.12 o                         
  -7  17   2        250.88        165.68        28.45 o                         
  -6  17   2        867.79        714.78        29.39 o                         
  -5  17   2        531.76        516.30        27.85 o                         
  -4  17   2        533.70        471.13        24.57 o                         
  -3  17   2       5451.40       5240.19       102.42 o                         
  -2  17   2       6752.91       6998.05       187.82 o                         
  -1  17   2        356.44        600.05        43.80 o                         
   0  17   2       3173.56       3260.08       156.52 o                         
   1  17   2         48.15         54.74        13.14 o                         
   2  17   2      21319.03      22463.34       596.85 o                         
   3  17   2        316.44        448.46        28.84 o                         
   4  17   2        176.60        210.21        25.55 o                         
   5  17   2       1537.39       1588.80        59.28 o                         
   6  17   2        151.81        216.84        27.79 o                         
   7  17   2       3709.46       3732.34       116.49 o                         
   8  17   2        405.30        448.89        27.00 o                         
   9  17   2        250.01        222.76        22.33 o                         
  10  17   2        165.66        178.63        27.72 o                         
  11  17   2        336.08        360.18        32.07 o                         
  12  17   2        890.80        880.79        36.73 o                         
  13  17   2        152.53        116.38        18.86 o                         
  14  17   2        139.06        139.46        23.18 o                         
  15  17   2         15.50          0.00        24.63 o                         
 -16  18   2          0.80         -6.16        14.08 o                         
 -15  18   2          6.63         13.29        13.45 o                         
 -14  18   2         47.90         47.62        12.96 o                         
 -13  18   2          1.00          7.91        15.87 o                         
 -12  18   2        324.74        273.44        23.26 o                         
 -11  18   2          0.71         25.61        24.89 o                         
 -10  18   2       1162.09       1222.59        33.85 o                         
  -9  18   2       2378.58       2388.55        53.96 o                         
  -8  18   2         13.03         20.92        14.21 o                         
  -7  18   2        698.55        610.46        49.80 o                         
  -6  18   2        311.30        356.18        24.04 o                         
  -5  18   2        743.89        779.20        51.32 o                         
  -4  18   2      10239.28      10041.14       224.28 o                         
  -3  18   2       2741.48       2854.67        71.50 o                         
  -2  18   2        164.22        145.74        14.87 o                         
  -1  18   2          4.56         21.11        13.14 o                         
   0  18   2      19841.37      19884.12       437.85 o                         
   1  18   2      20059.17      22688.58       789.94 o                         
   2  18   2      21196.43      21416.54       568.67 o                         
   3  18   2        262.25        230.90        24.92 o                         
   4  18   2       5004.20       4945.85       121.16 o                         
   5  18   2       1225.33       1521.30        68.00 o                         
   6  18   2         25.63         91.50        29.31 o                         
   7  18   2        167.86        159.52        32.22 o                         
   8  18   2         69.36         57.85        16.22 o                         
   9  18   2         11.57         27.17        15.76 o                         
  10  18   2         22.75         -6.73        15.62 o                         
  11  18   2        665.81        690.51        39.67 o                         
  12  18   2        580.54        657.63        32.84 o                         
  13  18   2        127.99        138.59        20.25 o                         
  14  18   2        457.53        383.37        31.40 o                         
  15  18   2         24.57          4.79        14.08 o                         
 -15  19   2          5.43         -4.11        16.42 o                         
 -14  19   2          2.63        -10.02        13.77 o                         
 -13  19   2          1.42         13.56        19.71 o                         
 -12  19   2         20.87         34.13        13.85 o                         
 -11  19   2        668.36        690.22        27.60 o                         
 -10  19   2        524.56        492.75        27.78 o                         
  -9  19   2          2.27         17.23        13.86 o                         
  -8  19   2        847.50        832.71        31.08 o                         
  -7  19   2       1895.83       1887.63        45.04 o                         
  -6  19   2        306.09        244.29        23.11 o                         
  -5  19   2       3184.59       3295.04        74.31 o                         
  -4  19   2        602.05        640.87        25.44 o                         
  -3  19   2       2604.24       2597.05        70.02 o                         
  -2  19   2         11.32          7.30        16.34 o                         
  -1  19   2        863.07        931.51        57.52 o                         
   0  19   2       8198.07       8452.06       427.31 o                         
   1  19   2        804.79        797.74        36.63 o                         
   2  19   2      13193.71      13733.22       370.11 o                         
   3  19   2        797.58        801.58        35.55 o                         
   4  19   2       1031.78       1013.59        40.98 o                         
   5  19   2        296.77        357.25        30.08 o                         
   6  19   2       4238.94       3686.32       140.04 o                         
   7  19   2       1098.98       1050.55        32.15 o                         
   8  19   2        598.84        626.45        28.00 o                         
   9  19   2       1684.01       1598.55        44.08 o                         
  10  19   2       1122.19       1128.47        37.67 o                         
  11  19   2       1364.55       1263.00        41.34 o                         
  12  19   2         38.49         79.48        26.42 o                         
  13  19   2        106.46         99.09        21.33 o                         
  14  19   2        656.06        635.58        35.43 o                         
  15  19   2        110.53         91.11        23.21 o                         
 -15  20   2        783.44        716.56        38.34 o                         
 -14  20   2        293.93        279.10        25.78 o                         
 -13  20   2         22.93         26.72        19.25 o                         
 -12  20   2          0.33          1.74        14.18 o                         
 -11  20   2          8.19          3.62        15.04 o                         
 -10  20   2        230.61        214.83        21.22 o                         
  -9  20   2       2731.80       2786.10        69.40 o                         
  -8  20   2          0.15         -9.69        14.72 o                         
  -7  20   2       4300.54       4196.42        74.76 o                         
  -6  20   2        757.86        740.23        33.81 o                         
  -5  20   2         48.16         35.51        15.17 o                         
  -4  20   2       1508.58       1411.10        43.56 o                         
  -3  20   2      11609.57      11110.33       246.86 o                         
  -2  20   2       3407.29       3458.44        88.81 o                         
  -1  20   2       7903.85       7720.35       210.54 o                         
   0  20   2        108.50        157.91        21.03 o                         
   1  20   2          4.89         34.83        12.52 o                         
   2  20   2       4517.74       4770.63       181.36 o                         
   3  20   2        994.63       1105.58        42.08 o                         
   4  20   2       6073.64       6144.75       147.61 o                         
   5  20   2       2411.39       2364.79        71.54 o                         
   6  20   2        128.41        118.76        17.39 o                         
   7  20   2       4778.44       4435.08        86.80 o                         
   8  20   2        882.94        898.83        31.56 o                         
   9  20   2        374.84        377.47        38.84 o                         
  10  20   2         17.91         29.36        15.62 o                         
  11  20   2        919.03        904.72        34.19 o                         
  12  20   2         24.62         17.53        18.21 o                         
  13  20   2         66.80         55.51        15.56 o                         
  14  20   2         30.94         25.54        14.69 o                         
  15  20   2          6.27         21.89        16.42 o                         
 -15  21   2         33.84         40.37        14.08 o                         
 -14  21   2         71.92         60.99        15.93 o                         
 -13  21   2        400.05        402.41        26.35 o                         
 -12  21   2         15.98          2.79        15.08 o                         
 -11  21   2        237.34        257.20        40.52 o                         
 -10  21   2        273.88        225.34        23.06 o                         
  -9  21   2       3111.69       2976.60        68.12 o                         
  -8  21   2        756.41        696.41        29.80 o                         
  -7  21   2       2946.26       3011.79        54.45 o                         
  -6  21   2        394.22        425.62        25.54 o                         
  -5  21   2        375.55        388.74        27.24 o                         
  -4  21   2       2297.41       2232.02        60.99 o                         
  -3  21   2       2151.42       2365.69        63.16 o                         
  -2  21   2        867.83        906.17        36.25 o                         
  -1  21   2       4136.69       4202.64        87.72 o                         
   0  21   2        126.59        132.12        16.66 o                         
   1  21   2      10384.63      10297.28       176.86 o                         
   2  21   2        189.80        214.09        27.37 o                         
   3  21   2        287.65        250.18        27.33 o                         
   4  21   2       1669.70       1794.33        63.16 o                         
   5  21   2       2399.71       2303.24        78.86 o                         
   6  21   2        228.53        212.89        19.21 o                         
   7  21   2         42.38         19.78        16.23 o                         
   8  21   2       1655.58       1660.01        50.92 o                         
   9  21   2       7378.14       7340.62       149.11 o                         
  10  21   2       4929.94       4854.76        94.18 o                         
  11  21   2          1.44         27.03        16.06 o                         
  12  21   2         21.35          4.44        27.16 o                         
  13  21   2        190.17        186.91        25.62 o                         
  14  21   2        396.76        366.85        32.85 o                         
 -15  22   2         25.90         41.74        14.08 o                         
 -14  22   2        115.05        104.79        18.22 o                         
 -13  22   2         52.50         53.90        14.10 o                         
 -12  22   2         23.27         21.14        14.86 o                         
 -11  22   2        404.56        406.70        26.16 o                         
 -10  22   2          8.33          6.95        14.93 o                         
  -9  22   2        455.04        468.99        41.89 o                         
  -8  22   2        244.14        306.81        24.08 o                         
  -7  22   2        357.62        349.64        23.90 o                         
  -6  22   2       1554.94       1621.31        38.77 o                         
  -5  22   2        633.02        596.06        31.19 o                         
  -4  22   2         12.93         -6.16        15.32 o                         
  -3  22   2        364.81        279.31        34.86 o                         
  -2  22   2       9552.88       9837.27       190.36 o                         
  -1  22   2       2184.59       2329.84        54.01 o                         
   0  22   2         21.71         29.10        11.48 o                         
   1  22   2       1047.85       1025.28        28.46 o                         
   2  22   2       6929.62       6833.25       156.73 o                         
   3  22   2       2457.67       2339.27        98.88 o                         
   4  22   2       1176.28       1088.90        47.39 o                         
   5  22   2        417.26        343.59        29.24 o                         
   6  22   2       5475.32       5968.41       110.90 o                         
   7  22   2          0.68         16.22        13.15 o                         
   8  22   2        258.39        261.53        23.51 o                         
   9  22   2          8.36         30.81        20.05 o                         
  10  22   2        452.74        551.23        29.77 o                         
  11  22   2        458.98        528.99        29.94 o                         
  12  22   2        132.67        107.32        17.40 o                         
  13  22   2         32.56         29.78        17.74 o                         
  14  22   2        155.27        125.91        21.90 o                         
 -15  23   2         12.94         43.79        21.89 o                         
 -14  23   2        116.90         83.78        21.03 o                         
 -13  23   2          2.18         -4.69        15.58 o                         
 -12  23   2          7.04          2.25        16.99 o                         
 -11  23   2        319.64        315.79        26.39 o                         
 -10  23   2         75.14         68.02        16.46 o                         
  -9  23   2        426.67        464.63        29.89 o                         
  -8  23   2       1963.91       2111.13        56.63 o                         
  -7  23   2        143.10        138.03        16.91 o                         
  -6  23   2       2978.24       3186.41        56.48 o                         
  -5  23   2       2174.50       1994.43        47.66 o                         
  -4  23   2        210.93        184.71        28.17 o                         
  -3  23   2       1625.47       1477.47        46.67 o                         
  -2  23   2       3209.82       3572.82        76.84 o                         
  -1  23   2       1215.11       1241.76        35.30 o                         
   0  23   2       6529.68       6633.53       131.34 o                         
   1  23   2        686.16        638.30        24.39 o                         
   2  23   2       6542.74       5897.12       139.69 o                         
   3  23   2       1630.69       1676.67        52.28 o                         
   4  23   2         14.25         19.46        21.89 o                         
   5  23   2       1863.61       1881.46        44.90 o                         
   6  23   2        633.08        642.38        26.34 o                         
   7  23   2         28.20         18.90        14.71 o                         
   8  23   2       1517.13       1378.28        41.67 o                         
   9  23   2          1.86          6.33        16.33 o                         
  10  23   2       1187.05       1219.49        43.18 o                         
  11  23   2        628.42        643.67        37.15 o                         
  12  23   2         20.92         17.40        16.15 o                         
  13  23   2        936.53        892.86        54.78 o                         
  14  23   2        365.29        355.90        38.33 o                         
 -14  24   2          0.67          8.21        14.08 o                         
 -13  24   2        131.87        114.25        28.44 o                         
 -12  24   2         21.78          1.12        16.16 o                         
 -11  24   2        447.13        490.37        29.86 o                         
 -10  24   2        368.80        357.17        26.76 o                         
  -9  24   2        297.58        289.41        25.91 o                         
  -8  24   2          2.62         -8.06        13.24 o                         
  -7  24   2        137.71        154.55        17.53 o                         
  -6  24   2        535.28        568.01        24.17 o                         
  -5  24   2        134.71        169.27        17.69 o                         
  -4  24   2        278.55        261.32        24.82 o                         
  -3  24   2       2079.41       2098.42        52.62 o                         
  -2  24   2         62.70         81.66        12.81 o                         
  -1  24   2       1941.36       2036.94        49.87 o                         
   0  24   2      17075.32      16449.43       328.58 o                         
   1  24   2        485.45        413.40        22.28 o                         
   2  24   2        181.84        245.64        34.67 o                         
   3  24   2        756.79        731.25        34.50 o                         
   4  24   2       2407.59       2463.77        57.42 o                         
   5  24   2       1218.82       1202.21        33.98 o                         
   6  24   2         77.82         36.68        13.77 o                         
   7  24   2        780.33        780.72        29.50 o                         
   8  24   2       1101.67       1066.57        33.98 o                         
   9  24   2       3061.86       3018.81        63.93 o                         
  10  24   2        429.68        454.81        30.90 o                         
  11  24   2        157.69        150.97        20.28 o                         
  12  24   2          2.00         10.95        27.37 o                         
  13  24   2          0.64          5.47        16.42 o                         
  14  24   2          7.85         21.89        16.42 o                         
 -14  25   2          6.84        -10.95        14.69 o                         
 -13  25   2         82.45         69.25        14.10 o                         
 -12  25   2          9.68         16.17        13.56 o                         
 -11  25   2        953.56        965.32        36.86 o                         
 -10  25   2          4.27          6.90        15.47 o                         
  -9  25   2        294.11        315.77        25.44 o                         
  -8  25   2         16.37          0.71        13.99 o                         
  -7  25   2        762.06        754.97        26.27 o                         
  -6  25   2        877.48        756.49        25.84 o                         
  -5  25   2         62.12         57.79        12.34 o                         
  -4  25   2       2516.04       2504.45        44.78 o                         
  -3  25   2          3.90         12.21        13.43 o                         
  -2  25   2       1324.02       1284.56        45.87 o                         
  -1  25   2       6495.02       6350.80       127.17 o                         
   0  25   2        970.50        875.54        31.73 o                         
   1  25   2        255.18        273.40        25.78 o                         
   2  25   2       2114.13       2095.19        59.61 o                         
   3  25   2        929.27       1044.80        28.81 o                         
   4  25   2        339.03        326.52        22.96 o                         
   5  25   2          6.43         19.22        15.16 o                         
   6  25   2       1984.23       1912.06        43.85 o                         
   7  25   2          4.47         12.26        13.71 o                         
   8  25   2        935.28        929.83        34.29 o                         
   9  25   2         11.41          5.19        14.43 o                         
  10  25   2         29.06         29.63        22.78 o                         
  11  25   2         83.22         72.10        16.66 o                         
  12  25   2        328.44        325.39        27.84 o                         
  13  25   2         62.58         38.32        16.42 o                         
  14  25   2          0.10          0.00        16.42 o                         
 -14  26   2          0.45        -14.08        14.08 o                         
 -13  26   2        388.02        409.36        27.84 o                         
 -12  26   2        124.43        155.96        23.70 o                         
 -11  26   2        517.44        494.06        33.45 o                         
 -10  26   2        423.72        428.40        27.27 o                         
  -9  26   2       1933.70       1999.35        50.07 o                         
  -8  26   2        589.62        544.78        25.96 o                         
  -7  26   2       1944.91       1921.66        41.11 o                         
  -6  26   2         11.37         15.00        12.13 o                         
  -5  26   2       5444.81       5275.15        84.10 o                         
  -4  26   2        313.57        336.09        18.70 o                         
  -3  26   2        721.95        767.16        27.87 o                         
  -2  26   2       1344.13       1343.61        32.91 o                         
  -1  26   2        926.47        931.56        28.74 o                         
   0  26   2         29.16         36.53        13.26 o                         
   1  26   2       5688.71       5549.69       122.13 o                         
   2  26   2        144.31        179.22        16.37 o                         
   3  26   2          7.06          9.52        11.52 o                         
   4  26   2        116.30        108.20        14.33 o                         
   5  26   2       1197.33       1240.89        33.70 o                         
   6  26   2       3735.44       3760.34        77.75 o                         
   7  26   2        150.81        276.19        35.56 o                         
   8  26   2          0.61          5.64        14.28 o                         
   9  26   2        151.18        134.93        18.00 o                         
  10  26   2        840.02        907.40        39.99 o                         
  11  26   2        698.76        681.40        33.62 o                         
  12  26   2          2.30          4.43        17.82 o                         
  13  26   2        454.20        416.16        32.85 o                         
 -14  27   2         48.57         32.16        14.08 o                         
 -13  27   2        117.56         99.84        24.82 o                         
 -12  27   2          0.42          1.53        13.15 o                         
 -11  27   2         51.52         73.10        24.06 o                         
 -10  27   2          7.81         16.42        15.80 o                         
  -9  27   2         20.29         35.69        19.17 o                         
  -8  27   2        131.51         80.24        16.39 o                         
  -7  27   2      12447.57      12621.38       196.74 o                         
  -6  27   2        636.94        762.85        26.92 o                         
  -5  27   2        884.04        888.18        26.88 o                         
  -4  27   2          1.25         11.56        10.97 o                         
  -3  27   2        787.11        770.00        23.14 o                         
  -2  27   2        488.78        476.92        22.33 o                         
  -1  27   2          7.42          8.41        10.15 o                         
   0  27   2         63.77         62.70        11.20 o                         
   1  27   2         75.28         64.16        14.82 o                         
   2  27   2       1261.24       1272.68        30.20 o                         
   3  27   2        594.42        560.69        22.26 o                         
   4  27   2       1839.34       1773.39        40.37 o                         
   5  27   2        844.87        770.56        28.18 o                         
   6  27   2       1297.03       1240.88        33.98 o                         
   7  27   2        782.34        839.82        29.17 o                         
   8  27   2        329.20        336.47        23.64 o                         
   9  27   2         82.11         95.47        15.73 o                         
  10  27   2         99.03        134.64        67.61 o                         
  11  27   2         60.70         54.89        15.17 o                         
  12  27   2          0.61        -11.56        17.10 o                         
  13  27   2         15.69         10.95        16.42 o                         
 -14  28   2          4.43         13.00        14.08 o                         
 -13  28   2         67.85         53.96        15.30 o                         
 -12  28   2        179.07        177.22        20.15 o                         
 -11  28   2          6.98          0.29        15.80 o                         
 -10  28   2        813.07        785.32        33.93 o                         
  -9  28   2       1889.46       2003.98        45.12 o                         
  -8  28   2          0.07          0.12        13.53 o                         
  -7  28   2         71.96         93.11        14.30 o                         
  -6  28   2       3844.46       3818.33        65.20 o                         
  -5  28   2       2577.59       2706.22        50.59 o                         
  -4  28   2       1173.40       1197.88        27.80 o                         
  -3  28   2       3608.94       3516.70        56.14 o                         
  -2  28   2         26.59         22.24        11.17 o                         
  -1  28   2        945.20        878.37        22.57 o                         
   0  28   2        565.23        521.15        19.24 o                         
   1  28   2        102.68        118.78        13.00 o                         
   2  28   2        342.35        320.29        19.18 o                         
   3  28   2        229.16        196.89        16.64 o                         
   4  28   2         36.43          9.21        14.54 o                         
   5  28   2       1413.61       1489.85        37.30 o                         
   6  28   2          1.23          1.76        13.06 o                         
   7  28   2        748.70        821.37        28.84 o                         
   8  28   2       2749.90       2710.97        54.80 o                         
   9  28   2        249.09        212.76        22.33 o                         
  10  28   2        268.50        233.07        27.48 o                         
  11  28   2         13.22         34.32        15.83 o                         
  12  28   2        105.49         78.68        19.01 o                         
  13  28   2         14.44          0.00        16.42 o                         
 -13  29   2          1.47         -5.47        12.20 o                         
 -12  29   2        274.64        234.60        22.05 o                         
 -11  29   2         30.46         30.43        13.15 o                         
 -10  29   2          1.39         -1.44        13.34 o                         
  -9  29   2        898.67        927.03        31.48 o                         
  -8  29   2        778.84        822.54        38.37 o                         
  -7  29   2        102.03        123.21        14.76 o                         
  -6  29   2         10.00         19.13        11.92 o                         
  -5  29   2       1186.14       1189.81        33.50 o                         
  -4  29   2       2530.50       2620.78        45.97 o                         
  -3  29   2        322.49        346.44        19.34 o                         
  -2  29   2         32.50         22.97        10.79 o                         
  -1  29   2        512.78        488.83        19.83 o                         
   0  29   2       1028.55        982.18        24.61 o                         
   1  29   2          4.29         12.83        11.45 o                         
   2  29   2        720.72        704.90        24.06 o                         
   3  29   2        559.70        579.91        22.08 o                         
   4  29   2       2674.11       2562.30        57.88 o                         
   5  29   2         39.90         39.74        16.15 o                         
   6  29   2        683.77        667.03        26.94 o                         
   7  29   2        359.51        398.65        23.17 o                         
   8  29   2       1004.15       1051.03        32.16 o                         
   9  29   2        292.51        343.97        24.80 o                         
  10  29   2        751.96        835.62        34.49 o                         
  11  29   2         64.23         64.50        15.17 o                         
  12  29   2         25.91         16.42        21.89 o                         
  13  29   2         58.48         38.32        16.42 o                         
 -13  30   2          0.06         11.65        11.84 o                         
 -12  30   2        103.01         69.59        14.00 o                         
 -11  30   2          0.05        -13.15        13.15 o                         
 -10  30   2          5.83         18.41        18.86 o                         
  -9  30   2        191.18        202.57        22.29 o                         
  -8  30   2        403.71        428.01        23.39 o                         
  -7  30   2        269.44        234.11        20.67 o                         
  -6  30   2        277.06        301.75        21.20 o                         
  -5  30   2        119.45        127.82        16.74 o                         
  -4  30   2        226.35        274.23        25.95 o                         
  -3  30   2       2995.68       2988.01        50.90 o                         
  -2  30   2         56.79         83.31        11.65 o                         
  -1  30   2        221.83        269.40        17.71 o                         
   0  30   2         24.76         43.89        10.50 o                         
   1  30   2         60.69         60.39        11.36 o                         
   2  30   2       3434.77       3338.77        54.42 o                         
   3  30   2         37.20         10.64        12.11 o                         
   4  30   2        176.66        187.23        18.89 o                         
   5  30   2       3824.99       3916.28        72.11 o                         
   6  30   2        299.07        369.90        30.60 o                         
   7  30   2          2.33        -11.03        12.65 o                         
   8  30   2        829.51        923.53        30.02 o                         
   9  30   2         13.18         25.20        13.56 o                         
  10  30   2         50.40         50.74        15.17 o                         
  11  30   2          0.34         12.16        15.19 o                         
  12  30   2          0.33        -14.08        14.08 o                         
 -13  31   2        268.55        256.55        23.05 o                         
 -12  31   2        128.69         90.94        16.27 o                         
 -11  31   2          5.23         -6.94        10.53 o                         
 -10  31   2        222.68        203.67        22.84 o                         
  -9  31   2         12.75         26.32        21.33 o                         
  -8  31   2        175.83        174.05        19.92 o                         
  -7  31   2        216.09        218.12        20.00 o                         
  -6  31   2       1041.63       1015.14        31.41 o                         
  -5  31   2       5190.08       5263.82        85.18 o                         
  -4  31   2       1722.30       1702.84        41.09 o                         
  -3  31   2       1728.98       1816.17        36.47 o                         
  -2  31   2        242.99        255.29        18.83 o                         
  -1  31   2       8521.71       8262.05       104.95 o                         
   0  31   2       1544.11       1630.54        31.55 o                         
   1  31   2       1018.02       1011.33        26.34 o                         
   2  31   2        247.29        230.85        20.08 o                         
   3  31   2       1116.19       1090.59        27.87 o                         
   4  31   2        640.70        616.99        25.99 o                         
   5  31   2        347.15        367.58        23.00 o                         
   6  31   2         21.15          0.50        12.36 o                         
   7  31   2         27.57         29.91        13.21 o                         
   8  31   2         13.80         13.35        12.34 o                         
   9  31   2          0.58         -4.28        14.24 o                         
  10  31   2         55.46         33.29        15.17 o                         
  11  31   2         12.69         10.26        14.08 o                         
  12  31   2          5.19          2.74        14.08 o                         
 -12  32   2         24.68         13.68        13.41 o                         
 -11  32   2        242.28        221.05        22.70 o                         
 -10  32   2          2.68          0.80        13.15 o                         
  -9  32   2         13.79          5.31        19.17 o                         
  -8  32   2         47.92         39.52        13.06 o                         
  -7  32   2        377.26        316.21        21.05 o                         
  -6  32   2        627.45        710.62        37.29 o                         
  -5  32   2         17.45         20.92        12.62 o                         
  -4  32   2         25.48         26.31        11.78 o                         
  -3  32   2       1883.84       1974.60        36.45 o                         
  -2  32   2        113.27        130.86        14.43 o                         
  -1  32   2       5102.77       4986.82        71.16 o                         
   0  32   2       2899.92       2926.21        46.56 o                         
   1  32   2       4259.17       4090.72        63.95 o                         
   2  32   2        545.20        494.91        24.96 o                         
   3  32   2         33.27         47.50        12.33 o                         
   4  32   2        134.66        139.04        18.36 o                         
   5  32   2        210.62        229.06        23.95 o                         
   6  32   2         30.33         13.46        11.71 o                         
   7  32   2         39.01         52.64        12.65 o                         
   8  32   2         50.06         41.44        18.92 o                         
   9  32   2         20.17         10.34        12.09 o                         
  10  32   2        329.77        356.38        25.78 o                         
  11  32   2         36.29         24.24        16.42 o                         
  12  32   2         27.21         16.42        16.42 o                         
 -12  33   2          2.28         10.25        11.84 o                         
 -11  33   2          3.10          3.28        10.95 o                         
 -10  33   2          9.18         16.42        13.15 o                         
  -9  33   2        494.70        494.18        24.31 o                         
  -8  33   2         30.25         41.08        13.18 o                         
  -7  33   2        234.76        215.35        19.12 o                         
  -6  33   2        153.26         91.83        13.70 o                         
  -5  33   2         92.96         74.07        13.23 o                         
  -4  33   2          2.11         -1.64        11.78 o                         
  -3  33   2        570.52        573.18        21.11 o                         
  -2  33   2        947.96       1068.57        29.46 o                         
  -1  33   2        194.49        138.66        19.26 o                         
   0  33   2        216.05        201.01        20.17 o                         
   1  33   2        264.43        211.53        18.80 o                         
   2  33   2       2513.43       2561.23        43.16 o                         
   3  33   2        134.16         92.60        15.43 o                         
   4  33   2        511.44        484.15        24.42 o                         
   5  33   2        771.76        800.14        29.79 o                         
   6  33   2       1312.24       1359.44        37.09 o                         
   7  33   2       1141.43       1074.11        38.77 o                         
   8  33   2        107.79         98.09        14.20 o                         
   9  33   2          0.32         13.38        12.09 o                         
  10  33   2        331.30        275.43        27.33 o                         
  11  33   2         23.15         14.86        27.37 o                         
 -12  34   2          0.62          2.33        11.84 o                         
 -11  34   2          9.14        -13.47        13.50 o                         
 -10  34   2         68.05         31.59        12.43 o                         
  -9  34   2        103.26         91.02        12.70 o                         
  -8  34   2        121.81         92.64        14.51 o                         
  -7  34   2          5.50          2.07        12.52 o                         
  -6  34   2        106.66         82.31        14.08 o                         
  -5  34   2        216.39        222.23        18.77 o                         
  -4  34   2          7.56          6.08        12.13 o                         
  -3  34   2        589.58        507.05        20.54 o                         
  -2  34   2        187.34        167.19        15.23 o                         
  -1  34   2        587.80        700.56        25.16 o                         
   0  34   2       3436.13       3411.67        56.06 o                         
   1  34   2         85.49        171.42        14.09 o                         
   2  34   2        959.12       1005.38        27.43 o                         
   3  34   2       3048.89       3155.77        53.29 o                         
   4  34   2        748.92        765.69        29.07 o                         
   5  34   2       1579.66       1595.60        39.87 o                         
   6  34   2        490.82        550.18        37.55 o                         
   7  34   2         16.87          5.29        13.15 o                         
   8  34   2       1003.39        947.07        29.27 o                         
   9  34   2         37.59         32.84        11.80 o                         
  10  34   2        205.97        221.88        23.21 o                         
  11  34   2          4.63         14.07        13.14 o                         
 -11  35   2         73.80         52.22        11.84 o                         
 -10  35   2        150.17        150.91        20.90 o                         
  -9  35   2         44.98         37.14        11.86 o                         
  -8  35   2        154.09        134.53        14.51 o                         
  -7  35   2       1048.08       1133.84        31.13 o                         
  -6  35   2        640.94        647.29        26.50 o                         
  -5  35   2       1079.46       1091.40        30.29 o                         
  -4  35   2         14.40         10.39        12.21 o                         
  -3  35   2          6.06         24.85        11.46 o                         
  -2  35   2        544.21        551.16        22.97 o                         
  -1  35   2       3077.95       3376.87        61.97 o                         
   0  35   2        254.41        258.72        20.00 o                         
   1  35   2       2695.51       2754.48        47.29 o                         
   2  35   2       1172.12       1161.85        28.89 o                         
   3  35   2        187.40        272.99        21.39 o                         
   4  35   2        130.92        124.35        16.22 o                         
   5  35   2         82.63         81.76        13.21 o                         
   6  35   2          1.47        -11.60        11.60 o                         
   7  35   2         44.60         61.67        15.59 o                         
   8  35   2          5.32         24.56        11.65 o                         
   9  35   2        129.09        137.53        18.41 o                         
  10  35   2        146.05        156.06        22.27 o                         
  11  35   2         17.61         15.64        13.14 o                         
 -11  36   2          0.61          4.21        10.69 o                         
 -10  36   2        216.49        235.78        23.90 o                         
  -9  36   2         73.06         64.31        13.56 o                         
  -8  36   2        171.11        146.08        15.96 o                         
  -7  36   2         98.87        100.89        15.09 o                         
  -6  36   2        231.04        342.01        22.44 o                         
  -5  36   2          6.61         20.71        12.11 o                         
  -4  36   2        284.35        334.31        21.45 o                         
  -3  36   2       2392.59       2552.19        43.98 o                         
  -2  36   2         33.58         29.60        15.10 o                         
  -1  36   2        470.29        405.16        21.91 o                         
   0  36   2        428.62        466.56        21.76 o                         
   1  36   2          1.66          4.02        11.36 o                         
   2  36   2        347.43        355.05        19.32 o                         
   3  36   2       1051.58       1085.79        28.84 o                         
   4  36   2       2398.74       2471.35        59.06 o                         
   5  36   2         29.59         11.65        12.44 o                         
   6  36   2         56.93         54.47        13.06 o                         
   7  36   2        213.71        174.47        17.92 o                         
   8  36   2        863.56        860.73        28.97 o                         
   9  36   2        148.88        146.72        19.85 o                         
  10  36   2          4.38         19.16        11.61 o                         
 -10  37   2          0.66          7.69        11.84 o                         
  -9  37   2        354.93        357.89        23.71 o                         
  -8  37   2         56.60         73.10        11.85 o                         
  -7  37   2          0.26         -9.33        10.57 o                         
  -6  37   2        106.72        101.36        14.08 o                         
  -5  37   2        374.89        413.57        24.11 o                         
  -4  37   2        970.78        973.26        30.78 o                         
  -3  37   2        254.51        221.65        23.29 o                         
  -2  37   2         36.96         26.21        11.28 o                         
  -1  37   2         62.92         75.37        12.26 o                         
   0  37   2         26.86         23.07        12.01 o                         
   1  37   2         37.16         21.91        11.45 o                         
   2  37   2         34.01         31.43        12.36 o                         
   3  37   2         91.07         68.64        11.30 o                         
   4  37   2         77.02         63.94        13.27 o                         
   5  37   2         43.83         40.39        14.85 o                         
   6  37   2        979.70        968.15        30.24 o                         
   7  37   2          9.68         19.79        11.10 o                         
   8  37   2        537.91        524.45        23.67 o                         
   9  37   2         93.14         70.63        12.78 o                         
  10  37   2         19.75          8.21        11.61 o                         
 -10  38   2         39.84         48.13        21.67 o                         
  -9  38   2        351.50        328.28        20.19 o                         
  -8  38   2         71.14         96.71        18.17 o                         
  -7  38   2        137.48         91.97        13.52 o                         
  -6  38   2          3.48         10.58        11.23 o                         
  -5  38   2        480.31        537.04        37.14 o                         
  -4  38   2        229.13        312.46        33.44 o                         
  -3  38   2         52.76         90.51        19.60 o                         
  -2  38   2       1964.34       1982.46        35.90 o                         
  -1  38   2         12.62         13.48        11.90 o                         
   0  38   2        304.96        333.14        20.47 o                         
   1  38   2        290.34        275.51        19.23 o                         
   2  38   2         28.37         43.53        11.57 o                         
   3  38   2         67.98         45.64        11.97 o                         
   4  38   2         67.92         45.51        12.31 o                         
   5  38   2        400.18        486.49        28.94 o                         
   6  38   2        347.07        300.46        20.83 o                         
   7  38   2        693.26        735.82        26.52 o                         
   8  38   2        211.84        249.09        20.54 o                         
   9  38   2          2.37         16.97        11.74 o                         
  -9  39   2        526.07        528.18        22.05 o                         
  -8  39   2          6.03          0.42        11.10 o                         
  -7  39   2        524.88        532.34        23.05 o                         
  -6  39   2        212.79        205.96        20.24 o                         
  -5  39   2         12.31         10.83        12.15 o                         
  -4  39   2        295.48        337.50        25.95 o                         
  -3  39   2        504.47        570.64        33.64 o                         
  -2  39   2         38.08         44.82        17.30 o                         
  -1  39   2          1.08          3.84        11.27 o                         
   0  39   2        511.81        606.07        22.75 o                         
   1  39   2        392.63        456.17        21.92 o                         
   2  39   2         91.60         72.53        11.76 o                         
   3  39   2        168.46        178.10        17.88 o                         
   4  39   2       1406.65       1347.55        34.85 o                         
   5  39   2        321.16        360.22        21.92 o                         
   6  39   2         90.13         44.74        11.73 o                         
   7  39   2        215.33        267.15        19.59 o                         
   8  39   2         26.08         31.75        12.64 o                         
   9  39   2         15.53         15.43        10.26 o                         
  -9  40   2        351.10        291.97        24.89 o                         
  -8  40   2        182.41        111.39        22.91 o                         
  -7  40   2        186.61        207.68        18.84 o                         
  -6  40   2          0.47          6.43        13.23 o                         
  -5  40   2         87.13         70.64        12.15 o                         
  -4  40   2         23.32         17.55        12.63 o                         
  -3  40   2        440.13        432.78        24.25 o                         
  -2  40   2        431.79        465.23        23.73 o                         
  -1  40   2       1546.20       1513.19        32.06 o                         
   0  40   2       1044.23        925.16        30.47 o                         
   1  40   2       1272.75       1238.37        30.80 o                         
   2  40   2         12.72         16.83        12.49 o                         
   3  40   2         57.88         33.53        10.98 o                         
   4  40   2         41.31         35.80        12.15 o                         
   5  40   2        452.90        434.88        22.33 o                         
   6  40   2         10.38          7.49        11.48 o                         
   7  40   2         14.21         10.03        10.66 o                         
   8  40   2          0.66         14.78        11.26 o                         
  -8  41   2          1.12         10.95        11.48 o                         
  -7  41   2        401.87        373.28        21.05 o                         
  -6  41   2        241.25        240.47        20.12 o                         
  -5  41   2         14.32         16.87        11.94 o                         
  -4  41   2        116.05        114.39        14.82 o                         
  -3  41   2        294.00        383.54        23.45 o                         
  -2  41   2          0.83         -1.08        11.22 o                         
  -1  41   2        663.48        656.08        23.29 o                         
   0  41   2        205.34        182.61        16.26 o                         
   1  41   2        220.44        227.41        17.87 o                         
   2  41   2          3.54         -2.48        10.61 o                         
   3  41   2          7.90          1.61        10.98 o                         
   4  41   2         15.69          0.00        11.65 o                         
   5  41   2        316.88        333.24        21.78 o                         
   6  41   2        206.34        232.09        19.21 o                         
   7  41   2         11.42          0.00         9.48 o                         
   8  41   2         82.31         57.16        12.18 o                         
  -8  42   2        125.41        101.69        16.59 o                         
  -7  42   2          8.60         26.84        10.42 o                         
  -6  42   2         12.06         17.97        10.55 o                         
  -5  42   2        124.80         88.02        12.15 o                         
  -4  42   2        233.02        214.09        20.45 o                         
  -3  42   2         37.40         31.73        12.30 o                         
  -2  42   2          0.52          5.90        11.40 o                         
  -1  42   2        407.99        468.93        20.57 o                         
   0  42   2        434.89        523.00        19.75 o                         
   1  42   2        309.68        296.99        20.17 o                         
   2  42   2         14.91         28.83        10.62 o                         
   3  42   2        513.41        492.68        30.54 o                         
   4  42   2          6.38        -12.09        12.09 o                         
   5  42   2        917.63        831.45        35.23 o                         
   6  42   2        179.31        142.29        22.11 o                         
   7  42   2          3.89         -5.47         9.48 o                         
  -7  43   2          8.73          4.17        10.87 o                         
  -6  43   2        153.00        166.12        16.78 o                         
  -5  43   2         67.13         71.81        12.30 o                         
  -4  43   2          4.71          4.51        10.51 o                         
  -3  43   2        107.98        125.72        19.02 o                         
  -2  43   2         38.99         26.04        11.91 o                         
  -1  43   2          1.71         25.64        10.26 o                         
   0  43   2         32.41         17.53        11.35 o                         
   1  43   2         51.09         30.02        11.66 o                         
   2  43   2       1472.59       1479.18        34.04 o                         
   3  43   2         21.48         29.50        12.09 o                         
   4  43   2          1.66         -6.71        10.42 o                         
   5  43   2        353.88        356.79        20.15 o                         
   6  43   2         16.23         10.95        10.26 o                         
  -6  44   2         24.16         16.61        11.14 o                         
  -5  44   2         31.48         36.38        10.51 o                         
  -4  44   2        161.23        224.19        17.28 o                         
  -3  44   2        135.91        121.31        18.43 o                         
  -2  44   2         18.54         -0.31        13.07 o                         
  -1  44   2         44.49         30.78        10.32 o                         
   0  44   2        355.98        350.56        20.27 o                         
   1  44   2          1.01         -9.93         9.93 o                         
   2  44   2         36.38         12.38        17.92 o                         
   3  44   2         57.84         30.00        12.47 o                         
   4  44   2         35.19         20.04        10.42 o                         
   5  44   2         21.35          9.68        10.81 o                         
  -5  45   2          7.23          3.85        14.57 o                         
  -4  45   2       1096.01       1067.74        36.24 o                         
  -3  45   2         92.12        133.49        35.58 o                         
  -2  45   2          4.82          2.45        13.61 o                         
  -1  45   2         60.76         39.10        10.46 o                         
   0  45   2        184.70        201.93        18.76 o                         
   1  45   2          0.04         -8.59         9.93 o                         
   2  45   2         61.18         64.25        18.55 o                         
   3  45   2         34.68         20.22        10.87 o                         
   4  45   2         85.22         68.54        15.80 o                         
  -4  46   2         10.51          9.58        14.08 o                         
  -3  46   2          0.01         46.98        22.27 o                         
  -2  46   2        111.82        182.21        46.53 o                         
  -1  46   2         71.84        106.86        15.01 o                         
   0  46   2          0.34          4.69        13.47 o                         
   1  46   2         77.46         90.66        13.27 o                         
   2  46   2        345.32        325.01        49.28 o                         
   3  46   2         26.08         24.63        11.61 o                         
  -2  47   2         20.24         42.19        27.37 o                         
  -1  47   2         17.43         16.42        21.89 o                         
   0  47   2         94.29         89.11        21.00 o                         
   1  47   2          0.81          8.60        21.89 o                         
 -17   0   3          2.24          0.00        21.89 o                         
 -15   0   3          4.45        -16.67        16.67 o                         
 -13   0   3          0.50        -17.71        17.71 o                         
 -11   0   3       1813.42       1897.64        59.96 o                         
  -9   0   3       2994.60       3104.14       109.34 o                         
  -7   0   3       7257.58       7448.23       212.19 o                         
  -5   0   3      19157.75      17427.12       666.89 o                         
  -3   0   3      51265.69      50934.20      3330.86 o                         
  -1   0   3      90580.49      87248.76      9830.47 o                         
   1   0   3         28.98         39.10        13.68 o                         
   3   0   3       9286.96       8526.21       338.43 o                         
   5   0   3        624.22        520.34        60.25 o                         
   7   0   3       9554.61       8219.72       236.56 o                         
   9   0   3        483.82        490.52        54.76 o                         
  11   0   3       2882.75       2961.45       108.05 o                         
  13   0   3         94.40        120.96        27.33 o                         
  15   0   3        594.38        621.69        73.93 o                         
 -17   1   3         60.56         29.19        12.64 o                         
 -16   1   3        110.05        131.60        23.22 o                         
 -15   1   3         16.18          8.53        11.83 o                         
 -14   1   3         18.43         22.56        12.14 o                         
 -13   1   3         28.09         20.66        12.94 o                         
 -12   1   3        156.62        167.56        20.00 o                         
 -11   1   3        120.04        137.33        15.62 o                         
 -10   1   3        661.96        676.68        26.74 o                         
  -9   1   3       7314.68       7312.56       154.08 o                         
  -8   1   3        767.86        695.28        33.99 o                         
  -7   1   3       1976.31       2037.23        51.24 o                         
  -6   1   3       3614.21       3269.54        71.28 o                         
  -5   1   3       1791.20       1751.73        73.29 o                         
  -4   1   3      19490.15      19587.65       521.33 o                         
  -3   1   3      62879.10      57461.94      1230.24 o                         
  -2   1   3       9248.53       8762.24       168.66 o                         
  -1   1   3      10785.37      10975.25       423.76 o                         
   0   1   3       5754.65       5648.36       211.29 o                         
   1   1   3         63.17         59.47         9.29 o                         
   2   1   3         10.27         23.26         8.21 o                         
   3   1   3        900.22        953.37        46.02 o                         
   4   1   3       2448.73       2257.02        85.10 o                         
   5   1   3        269.39        260.39        36.63 o                         
   6   1   3       1693.35       1532.45        41.59 o                         
   7   1   3        126.12        136.10        20.96 o                         
   8   1   3        584.17        611.53        67.98 o                         
   9   1   3          1.32        -17.11        17.11 o                         
  10   1   3        969.83       1026.26        32.19 o                         
  11   1   3       1516.03       1474.10        43.58 o                         
  12   1   3        226.59        261.66        37.93 o                         
  13   1   3        476.90        538.73        36.18 o                         
  14   1   3        320.71        355.25        24.60 o                         
  15   1   3          0.68         10.95        15.80 o                         
  16   1   3          9.19         16.42        21.89 o                         
 -17   2   3         29.81         17.86        11.48 o                         
 -16   2   3         26.77         14.98        11.48 o                         
 -15   2   3        114.32         93.23        17.14 o                         
 -14   2   3         69.38         66.92        12.94 o                         
 -13   2   3         13.83          9.70        12.77 o                         
 -12   2   3        271.18        239.99        28.06 o                         
 -11   2   3         89.71         89.68        15.04 o                         
 -10   2   3        504.71        491.76        34.28 o                         
  -9   2   3        184.96        201.25        23.13 o                         
  -8   2   3       6248.73       6539.57       135.70 o                         
  -7   2   3       8007.90       7911.64       158.43 o                         
  -6   2   3       1111.44        991.59        31.12 o                         
  -5   2   3       1816.00       1632.73        48.27 o                         
  -4   2   3       1636.10       1630.36        56.15 o                         
  -3   2   3        553.76        607.56        23.76 o                         
  -2   2   3          1.48          8.76         6.44 o                         
  -1   2   3         19.85         18.61         6.44 o                         
   0   2   3        397.71        431.87        16.08 o                         
   1   2   3         73.10         97.49        12.64 o                         
   2   2   3      10934.86      10590.01       233.90 o                         
   3   2   3       6363.27       6128.60       232.01 o                         
   4   2   3       1238.99       1179.27        63.04 o                         
   5   2   3        149.64        173.09        32.73 o                         
   6   2   3        819.31        747.49        38.74 o                         
   7   2   3        693.97        672.53        29.64 o                         
   8   2   3        255.66        327.43        36.35 o                         
   9   2   3        864.48        788.65        34.21 o                         
  10   2   3       1244.00       1298.93        40.82 o                         
  11   2   3         15.06         15.10        18.91 o                         
  12   2   3       1242.84       1261.16        44.64 o                         
  13   2   3         26.82         40.99        18.94 o                         
  14   2   3        151.41        163.77        33.19 o                         
  15   2   3        219.57        237.86        20.87 o                         
  16   2   3         30.98        -15.48        15.48 o                         
 -17   3   3         20.52         13.68        10.95 o                         
 -16   3   3          2.65         12.32        10.95 o                         
 -15   3   3          3.36          6.98        11.11 o                         
 -14   3   3         97.71        113.01        14.82 o                         
 -13   3   3         34.15         34.71        13.71 o                         
 -12   3   3        340.78        324.44        29.71 o                         
 -11   3   3        345.94        395.16        23.83 o                         
 -10   3   3         39.69         55.54        14.89 o                         
  -9   3   3       1006.83       1021.64        54.56 o                         
  -8   3   3        221.90        237.26        30.03 o                         
  -7   3   3        747.34        649.44        55.34 o                         
  -6   3   3        465.46        489.21        22.53 o                         
  -5   3   3         99.11         84.08        12.09 o                         
  -4   3   3       1470.67       1540.32        54.30 o                         
  -3   3   3          3.63         12.04         7.30 o                         
  -2   3   3      70192.39      65142.30      1719.38 o                         
  -1   3   3      52603.84      47302.58      1690.76 o                         
   0   3   3        302.93        411.30        14.38 o                         
   1   3   3          4.68         40.05         8.40 o                         
   2   3   3       6660.60       6741.08       152.29 o                         
   3   3   3       6517.37       6117.15       173.80 o                         
   4   3   3       1855.50       1752.15        65.95 o                         
   5   3   3        631.03        629.89        44.41 o                         
   6   3   3       7253.59       7006.48       178.21 o                         
   7   3   3       1472.17       1498.53        44.79 o                         
   8   3   3        497.23        656.70        33.13 o                         
   9   3   3         11.03          2.25        17.78 o                         
  10   3   3        176.53        222.53        26.63 o                         
  11   3   3         20.86         33.59        19.28 o                         
  12   3   3       3237.34       3296.96        89.92 o                         
  13   3   3        120.89        126.53        20.15 o                         
  14   3   3         81.06         84.77        18.98 o                         
  15   3   3         49.66         30.70        14.24 o                         
  16   3   3         15.78        -17.10        17.10 o                         
 -17   4   3         20.51         19.00         9.59 o                         
 -16   4   3         21.39         27.37        10.95 o                         
 -15   4   3          2.32          0.07        10.94 o                         
 -14   4   3         11.35         11.80        12.52 o                         
 -13   4   3         32.37         34.84        13.71 o                         
 -12   4   3         72.28         59.00        15.78 o                         
 -11   4   3        587.08        634.95        28.16 o                         
 -10   4   3         30.03         44.92        14.39 o                         
  -9   4   3        743.37        641.44        31.91 o                         
  -8   4   3     105427.49     108112.31      2005.26 o                         
  -7   4   3       1049.07       1061.62        35.56 o                         
  -6   4   3        759.34        812.02        26.77 o                         
  -5   4   3       1703.14       1643.32        39.41 o                         
  -4   4   3      46908.70      48159.85      1266.22 o                         
  -3   4   3      25611.90      24167.48       640.63 o                         
  -2   4   3       5021.59       5012.12       115.87 o                         
  -1   4   3      26223.20      25744.91       612.59 o                         
   0   4   3         57.46         13.00         7.00 o                         
   1   4   3     104183.08      97293.79      1801.01 o                         
   2   4   3      36922.99      34700.59       747.20 o                         
   3   4   3        452.29        446.03        28.85 o                         
   4   4   3        827.52        837.19        44.43 o                         
   5   4   3       9632.71       9201.94       223.91 o                         
   6   4   3      13314.84      12548.67       352.00 o                         
   7   4   3          6.28         21.04        17.06 o                         
   8   4   3       1006.15       1095.58        71.01 o                         
   9   4   3        207.86        177.18        23.49 o                         
  10   4   3        129.59        109.46        21.71 o                         
  11   4   3       1599.98       1578.36        50.09 o                         
  12   4   3        848.90        887.60        33.25 o                         
  13   4   3         57.77         73.55        19.42 o                         
  14   4   3        126.06        118.54        22.91 o                         
  15   4   3        277.61        254.41        21.64 o                         
  16   4   3          2.65         10.95        18.22 o                         
 -17   5   3         13.19          9.02         8.55 o                         
 -16   5   3         60.45         57.62        11.48 o                         
 -15   5   3          6.91         11.60        11.11 o                         
 -14   5   3          4.36         47.64        16.07 o                         
 -13   5   3        822.56        816.85        27.52 o                         
 -12   5   3         28.18         49.81        14.04 o                         
 -11   5   3        242.36        251.85        21.68 o                         
 -10   5   3        248.07        332.31        33.87 o                         
  -9   5   3         23.29         42.17        18.17 o                         
  -8   5   3        571.18        768.62        33.38 o                         
  -7   5   3       2255.73       2154.31        54.03 o                         
  -6   5   3        242.35        280.40        19.33 o                         
  -5   5   3       4006.06       3900.41        80.95 o                         
  -4   5   3       8060.24       8106.45       223.04 o                         
  -3   5   3       3229.73       3021.23        74.07 o                         
  -2   5   3       1479.36       1335.07        40.05 o                         
  -1   5   3     140153.27     137858.27      3626.62 o                         
   0   5   3        602.30        494.83        24.99 o                         
   1   5   3       6215.03       6194.70       120.35 o                         
   2   5   3      26685.49      24800.91       926.38 o                         
   3   5   3      12179.54      10498.20       287.23 o                         
   4   5   3        832.25        762.98        40.54 o                         
   5   5   3       3866.84       3709.21        94.41 o                         
   6   5   3       1403.72       1188.40        45.61 o                         
   7   5   3       1341.34       1339.44        52.49 o                         
   8   5   3        987.35       1065.64       105.18 o                         
   9   5   3        175.41        168.72        36.78 o                         
  10   5   3        462.50        513.30        39.83 o                         
  11   5   3        309.04        343.42        29.86 o                         
  12   5   3        376.74        416.99        27.91 o                         
  13   5   3        382.38        381.34        30.30 o                         
  14   5   3         69.40         88.68        16.07 o                         
  15   5   3        136.46        129.30        18.94 o                         
  16   5   3          7.59         13.61        15.16 o                         
 -17   6   3          7.64          5.05        10.02 o                         
 -16   6   3         17.54         21.89        10.95 o                         
 -15   6   3         46.76         41.49        12.00 o                         
 -14   6   3       1630.74       1704.45        42.59 o                         
 -13   6   3          0.37         10.07        13.51 o                         
 -12   6   3          4.76         29.36        13.71 o                         
 -11   6   3        132.22        126.42        15.79 o                         
 -10   6   3       1070.62       1099.83        31.23 o                         
  -9   6   3       1934.80       1927.23        57.17 o                         
  -8   6   3        568.29        579.02        32.04 o                         
  -7   6   3        108.86        143.01        28.44 o                         
  -6   6   3       1288.67       1179.87        33.52 o                         
  -5   6   3       6693.98       6333.89       125.39 o                         
  -4   6   3       4507.38       4630.60       132.38 o                         
  -3   6   3       1919.11       1645.54        55.95 o                         
  -2   6   3         68.75        135.66        15.93 o                         
  -1   6   3       1076.19       1143.78        45.91 o                         
   0   6   3          2.42         -4.48         5.90 o                         
   1   6   3      11754.41      11395.07       216.31 o                         
   2   6   3       1925.48       1622.28        54.34 o                         
   3   6   3       1258.64       1088.57        44.46 o                         
   4   6   3         35.08         41.05        15.48 o                         
   5   6   3      15977.30      15575.95       349.70 o                         
   6   6   3       5156.77       5182.91       147.24 o                         
   7   6   3         25.47         20.53        21.61 o                         
   8   6   3        113.01        213.13        28.80 o                         
   9   6   3         75.66         82.52        21.97 o                         
  10   6   3        293.74        273.99        25.57 o                         
  11   6   3          8.47         26.59        18.30 o                         
  12   6   3        181.08        179.21        36.35 o                         
  13   6   3          8.94         30.15        16.99 o                         
  14   6   3        218.41        183.19        26.50 o                         
  15   6   3         92.73         63.11        16.67 o                         
  16   6   3         13.00         23.46        13.48 o                         
 -17   7   3         36.03         32.42        10.02 o                         
 -16   7   3        318.60        338.76        20.39 o                         
 -15   7   3         58.62         93.10        12.94 o                         
 -14   7   3        315.54        356.27        23.12 o                         
 -13   7   3         33.12         61.77        19.99 o                         
 -12   7   3       7883.52       8333.59       137.05 o                         
 -11   7   3         36.04         37.95        17.14 o                         
 -10   7   3       1871.15       1876.32        41.55 o                         
  -9   7   3          9.76         -1.55        16.02 o                         
  -8   7   3      69834.07      72459.87      1348.68 o                         
  -7   7   3          5.58          5.97        11.43 o                         
  -6   7   3        539.43        592.99        23.50 o                         
  -5   7   3       2803.75       2861.81        61.55 o                         
  -4   7   3       2201.75       2435.54        77.63 o                         
  -3   7   3       2110.16       2195.78        72.56 o                         
  -2   7   3       1372.13       1394.11        40.03 o                         
  -1   7   3       4489.25       5062.80       168.78 o                         
   0   7   3       7795.19       8207.63       333.01 o                         
   1   7   3       1934.53       1723.04        39.07 o                         
   2   7   3        831.30        738.42        30.67 o                         
   3   7   3      16634.01      17039.47       374.41 o                         
   4   7   3      17367.24      18892.03       414.68 o                         
   5   7   3         67.19         59.00        13.71 o                         
   6   7   3       4266.41       4581.35       116.29 o                         
   7   7   3        359.58        348.98        29.72 o                         
   8   7   3       9319.86       9294.08       227.48 o                         
   9   7   3       2103.94       2055.24        52.22 o                         
  10   7   3        821.87        829.89        33.66 o                         
  11   7   3         42.47         54.36        16.58 o                         
  12   7   3        649.08        659.97        31.04 o                         
  13   7   3          8.99         18.64        20.29 o                         
  14   7   3        772.39        760.91        31.62 o                         
  15   7   3         33.87         22.54        19.20 o                         
  16   7   3         85.67         83.29        48.02 o                         
 -17   8   3          4.99         16.42        10.02 o                         
 -16   8   3         86.03         78.01        12.09 o                         
 -15   8   3        598.43        594.36        26.09 o                         
 -14   8   3        573.80        573.96        26.32 o                         
 -13   8   3         39.98         52.44        13.51 o                         
 -12   8   3       7470.79       7523.51       124.26 o                         
 -11   8   3        101.85        157.77        17.75 o                         
 -10   8   3        814.92        888.34        29.18 o                         
  -9   8   3        759.22        798.35        41.90 o                         
  -8   8   3       1019.46       1140.84        54.56 o                         
  -7   8   3        184.43        216.84        20.15 o                         
  -6   8   3       2132.50       1871.89        49.88 o                         
  -5   8   3       6610.35       6565.57       130.12 o                         
  -4   8   3       1854.35       1705.08        93.37 o                         
  -3   8   3       3261.71       3123.16        92.15 o                         
  -2   8   3      34875.95      33771.11       771.18 o                         
  -1   8   3      67862.91      67372.54      2106.55 o                         
   0   8   3         28.12         51.95         9.29 o                         
   1   8   3        297.16        266.85        16.60 o                         
   2   8   3       1269.07       1331.87        56.73 o                         
   3   8   3        568.39        790.91        27.39 o                         
   4   8   3      10824.47      11598.71       259.96 o                         
   5   8   3        674.19        512.76        27.17 o                         
   6   8   3         23.34         44.60        14.27 o                         
   7   8   3        110.48         71.81        19.42 o                         
   8   8   3       2432.51       2412.54        97.05 o                         
   9   8   3        129.74        129.08        18.90 o                         
  10   8   3         24.29          8.81        17.53 o                         
  11   8   3       2711.54       2697.81        59.81 o                         
  12   8   3       1785.06       1904.40        52.22 o                         
  13   8   3          0.58         29.88        16.01 o                         
  14   8   3          6.01         10.86        14.10 o                         
  15   8   3         66.98         64.21        26.75 o                         
  16   8   3        125.20         52.01        19.35 o                         
 -17   9   3          0.80          5.47        11.26 o                         
 -16   9   3        205.55        174.94        19.68 o                         
 -15   9   3        194.32        212.42        18.13 o                         
 -14   9   3          6.10          8.51        17.21 o                         
 -13   9   3        260.69        298.20        22.62 o                         
 -12   9   3      22792.85      23332.01       360.94 o                         
 -11   9   3        473.64        468.47        24.07 o                         
 -10   9   3         99.84        157.81        21.42 o                         
  -9   9   3       5462.80       5599.33       123.59 o                         
  -8   9   3      35908.81      38926.98       731.89 o                         
  -7   9   3        250.62        312.83        21.74 o                         
  -6   9   3        155.18        159.37        16.42 o                         
  -5   9   3        154.81        139.45        16.08 o                         
  -4   9   3       9170.86       7921.52       177.84 o                         
  -3   9   3      23760.63      22052.49       612.35 o                         
  -2   9   3        589.51        629.88        22.23 o                         
  -1   9   3       1501.40       1447.02        41.97 o                         
   0   9   3      10152.56       9904.18       259.12 o                         
   1   9   3       1429.80       1475.28        38.97 o                         
   2   9   3       6307.40       6484.25       250.90 o                         
   3   9   3          1.79          8.21        11.26 o                         
   4   9   3        430.61        472.42        25.05 o                         
   5   9   3      10986.70      10442.75       236.08 o                         
   6   9   3        872.02        987.55        45.55 o                         
   7   9   3        596.33        594.57        38.35 o                         
   8   9   3        808.86        837.91        95.51 o                         
   9   9   3        273.32        299.90        25.43 o                         
  10   9   3          0.12          2.30        16.65 o                         
  11   9   3       1225.73       1239.81        37.66 o                         
  12   9   3        187.52        234.13        24.51 o                         
  13   9   3         28.59         54.47        16.35 o                         
  14   9   3        891.18        910.95        46.07 o                         
  15   9   3        113.31         85.80        18.43 o                         
 -16  10   3         85.30         62.37        11.60 o                         
 -15  10   3         14.92          8.60        11.60 o                         
 -14  10   3         57.73         67.44        14.69 o                         
 -13  10   3          0.42         12.64        12.83 o                         
 -12  10   3         50.17        112.36        15.32 o                         
 -11  10   3        159.71        188.62        25.24 o                         
 -10  10   3       3126.77       3307.17        57.93 o                         
  -9  10   3        440.61        416.17        53.66 o                         
  -8  10   3       1113.31       1211.81        40.95 o                         
  -7  10   3       8365.51       7678.03       234.01 o                         
  -6  10   3        369.23        422.60        29.24 o                         
  -5  10   3         22.55         18.38         9.29 o                         
  -4  10   3        170.50        168.13        17.28 o                         
  -3  10   3        747.04        832.37        58.02 o                         
  -2  10   3       4124.76       3841.67        79.03 o                         
  -1  10   3       5542.09       5628.42       315.05 o                         
   0  10   3       8949.88       9087.81       236.82 o                         
   1  10   3        991.44       1015.94        29.43 o                         
   2  10   3       6429.03       7155.37       323.50 o                         
   3  10   3        293.19        197.59        17.52 o                         
   4  10   3       1962.32       1914.38        54.04 o                         
   5  10   3       1766.93       1613.16        50.53 o                         
   6  10   3        904.49        978.41        42.59 o                         
   7  10   3       5055.31       5083.67       134.22 o                         
   8  10   3        279.86        236.13       136.87 o                         
   9  10   3       2065.13       1982.29        64.26 o                         
  10  10   3        543.37        561.24        29.44 o                         
  11  10   3        401.74        450.98        30.32 o                         
  12  10   3         21.55         41.90        20.61 o                         
  13  10   3        237.35        214.62        21.49 o                         
  14  10   3         61.07         52.06        19.34 o                         
  15  10   3          0.39         22.63        15.16 o                         
 -16  11   3        805.67        616.24        38.10 o                         
 -15  11   3          1.43         -1.76        12.65 o                         
 -14  11   3         66.04         79.63        14.04 o                         
 -13  11   3        460.56        546.50        24.79 o                         
 -12  11   3       4885.62       4872.83        85.48 o                         
 -11  11   3        984.90       1004.83        30.66 o                         
 -10  11   3       1214.33       1387.30        33.54 o                         
  -9  11   3        520.25        569.41        27.67 o                         
  -8  11   3       2841.08       3142.33        75.76 o                         
  -7  11   3         86.34         98.92        14.88 o                         
  -6  11   3      14562.16      15292.94       292.65 o                         
  -5  11   3       2580.51       2382.08        53.25 o                         
  -4  11   3        242.54        271.76        16.08 o                         
  -3  11   3        298.59        282.44        16.60 o                         
  -2  11   3      15997.93      16254.44       306.58 o                         
  -1  11   3        373.82        303.03        17.00 o                         
   0  11   3        170.02        240.70        14.10 o                         
   1  11   3       4663.99       4520.64       120.72 o                         
   2  11   3      13785.48      14408.48       314.87 o                         
   3  11   3      34723.79      33900.62       900.31 o                         
   4  11   3       4450.87       4745.29       113.94 o                         
   5  11   3         51.50         47.26        18.53 o                         
   6  11   3       1279.82       1114.77        47.06 o                         
   7  11   3       8858.55       8670.81       324.80 o                         
   8  11   3       4774.28       4699.63       181.29 o                         
   9  11   3        907.33        935.65        40.83 o                         
  10  11   3        212.13        177.86        27.17 o                         
  11  11   3        726.09        769.76        37.48 o                         
  12  11   3        293.48        277.61        24.51 o                         
  13  11   3          0.04        -10.73        16.06 o                         
  14  11   3          0.37         -7.10        15.16 o                         
  15  11   3        100.39         81.16        24.29 o                         
 -16  12   3       1157.16        966.80        33.64 o                         
 -15  12   3          9.28         16.42        11.35 o                         
 -14  12   3          1.84          1.10        14.28 o                         
 -13  12   3        620.11        654.72        29.79 o                         
 -12  12   3      13660.89      14144.74       222.93 o                         
 -11  12   3        259.98        267.58        21.61 o                         
 -10  12   3        299.80        296.78        21.32 o                         
  -9  12   3         45.52         41.71        15.57 o                         
  -8  12   3       1729.02       1778.79        51.35 o                         
  -7  12   3       7989.26       8391.54       168.53 o                         
  -6  12   3          2.81         24.75        12.64 o                         
  -5  12   3        603.10        567.17        23.01 o                         
  -4  12   3         63.08         50.42         9.29 o                         
  -3  12   3          2.93         10.11         9.79 o                         
  -2  12   3       5066.14       4718.55       111.13 o                         
  -1  12   3       2267.10       2366.22        61.80 o                         
   0  12   3       8394.49       9632.30       270.28 o                         
   1  12   3      21666.77      23512.23       467.68 o                         
   2  12   3        969.81        765.04        26.89 o                         
   3  12   3        253.48        230.94        19.47 o                         
   4  12   3       8663.64       9147.02       214.62 o                         
   5  12   3       6797.79       6461.78       322.95 o                         
   6  12   3        329.57        440.76        32.85 o                         
   7  12   3        124.55        139.67        29.82 o                         
   8  12   3        339.96        346.73        29.56 o                         
   9  12   3        346.22        332.71        31.57 o                         
  10  12   3        292.57        275.26        25.96 o                         
  11  12   3         75.04         62.82        16.16 o                         
  12  12   3        597.35        614.00        29.69 o                         
  13  12   3        137.10        161.32        20.58 o                         
  14  12   3        633.54        633.05        39.43 o                         
  15  12   3          0.09        -18.41        21.89 o                         
 -16  13   3         28.60          2.32        10.87 o                         
 -15  13   3         10.27         23.98        11.60 o                         
 -14  13   3         39.01         59.38        13.85 o                         
 -13  13   3         28.94         34.18        17.75 o                         
 -12  13   3         43.43        143.61        22.31 o                         
 -11  13   3          1.06          4.48        17.30 o                         
 -10  13   3         42.71         70.21        14.18 o                         
  -9  13   3         12.50         11.10        13.13 o                         
  -8  13   3          0.26         25.57        26.67 o                         
  -7  13   3       8262.68       8402.45       229.76 o                         
  -6  13   3       1508.79       1381.91        41.37 o                         
  -5  13   3       1086.48       1317.35        35.57 o                         
  -4  13   3         61.86         68.59        10.42 o                         
  -3  13   3       4105.61       4007.97        99.21 o                         
  -2  13   3       6190.52       5327.95       150.00 o                         
  -1  13   3       3386.58       3068.94        72.24 o                         
   0  13   3         23.16          9.31         7.08 o                         
   1  13   3        115.37        186.16        13.44 o                         
   2  13   3       1292.26       1652.61        37.54 o                         
   3  13   3      12192.53      12603.44       522.11 o                         
   4  13   3       5049.87       5883.02       138.21 o                         
   5  13   3        434.33        458.08        35.29 o                         
   6  13   3       1812.71       1882.09        73.88 o                         
   7  13   3        302.62        299.65        35.11 o                         
   8  13   3       3490.32       3487.85        91.17 o                         
   9  13   3          1.77          8.99        19.63 o                         
  10  13   3        178.72        186.73        25.83 o                         
  11  13   3        128.68        130.21        17.30 o                         
  12  13   3         78.75        107.80        17.68 o                         
  13  13   3         88.42        119.56        19.24 o                         
  14  13   3          1.75         -7.82        15.93 o                         
  15  13   3         64.29         46.22        21.90 o                         
 -16  14   3          4.56         17.91        10.87 o                         
 -15  14   3         39.38         53.81        12.30 o                         
 -14  14   3         71.18         53.92        15.95 o                         
 -13  14   3        499.53        521.32        24.73 o                         
 -12  14   3       1161.09       1235.14        34.32 o                         
 -11  14   3        177.01        196.26        18.70 o                         
 -10  14   3        139.29        187.95        17.42 o                         
  -9  14   3       3036.42       2984.36        56.87 o                         
  -8  14   3         11.47        -11.54        13.77 o                         
  -7  14   3         26.91         21.89        15.92 o                         
  -6  14   3        936.24        913.20        36.37 o                         
  -5  14   3          5.52         -4.11        10.66 o                         
  -4  14   3       5079.48       5151.44       103.71 o                         
  -3  14   3       1583.78       1168.27        62.52 o                         
  -2  14   3        800.93        650.59        25.32 o                         
  -1  14   3        270.21        230.49        14.23 o                         
   0  14   3      12563.61      14026.40       248.58 o                         
   1  14   3       5807.99       6128.80       137.67 o                         
   2  14   3       3146.94       3479.64        70.46 o                         
   3  14   3       3332.05       3317.56        94.71 o                         
   4  14   3         29.05         39.27        17.00 o                         
   5  14   3       6233.32       5958.44       173.97 o                         
   6  14   3       3838.85       3935.71       104.77 o                         
   7  14   3         69.81        388.64       131.37 o                         
   8  14   3        527.70        486.95        31.02 o                         
   9  14   3        446.07        515.80        33.79 o                         
  10  14   3          2.02         -2.03        19.01 o                         
  11  14   3          1.25         16.01        29.23 o                         
  12  14   3        132.80        127.56        18.46 o                         
  13  14   3         98.87         58.45        22.81 o                         
  14  14   3          0.00         23.88        19.01 o                         
  15  14   3          0.62          0.61        17.10 o                         
 -16  15   3        126.45        101.70        30.42 o                         
 -15  15   3        269.95        312.90        20.12 o                         
 -14  15   3          6.91         -3.95        13.46 o                         
 -13  15   3          1.73         -3.62        13.85 o                         
 -12  15   3        205.62        186.24        18.83 o                         
 -11  15   3        120.85        121.65        16.50 o                         
 -10  15   3         25.37         28.92        14.75 o                         
  -9  15   3        620.35        566.91        25.56 o                         
  -8  15   3          1.81          8.59        25.17 o                         
  -7  15   3        764.71        744.87        33.72 o                         
  -6  15   3       1427.14       1335.57        42.61 o                         
  -5  15   3       2766.99       2606.87        59.99 o                         
  -4  15   3        246.48        194.64        17.63 o                         
  -3  15   3      18732.91      19373.18       371.64 o                         
  -2  15   3       6318.51       6005.32       157.98 o                         
  -1  15   3       1681.15       1870.01        65.26 o                         
   0  15   3      23974.67      24732.82       555.34 o                         
   1  15   3         50.60          2.35        16.42 o                         
   2  15   3       7542.86       7452.08       208.44 o                         
   3  15   3      21459.05      21774.94       472.01 o                         
   4  15   3       4841.26       5082.01       148.73 o                         
   5  15   3      13436.64      13995.20       313.01 o                         
   6  15   3       5594.81       5683.45       141.44 o                         
   7  15   3          8.28        191.57        93.05 o                         
   8  15   3       1489.32       1500.67        46.69 o                         
   9  15   3        737.30        807.80        38.34 o                         
  10  15   3       2192.49       2091.06        75.52 o                         
  11  15   3        130.71        158.56        27.65 o                         
  12  15   3        341.95        304.87        30.78 o                         
  13  15   3         88.99         88.32        37.59 o                         
  14  15   3         13.71         28.46        18.22 o                         
  15  15   3         14.60         16.42        17.10 o                         
 -16  16   3        235.26        205.20        19.26 o                         
 -15  16   3        228.90        244.26        19.99 o                         
 -14  16   3          1.83          8.51        12.20 o                         
 -13  16   3        645.67        687.33        27.49 o                         
 -12  16   3        345.23        409.23        23.07 o                         
 -11  16   3        533.98        476.72        23.41 o                         
 -10  16   3       1747.30       1715.34        56.95 o                         
  -9  16   3       2367.80       2575.12        51.51 o                         
  -8  16   3        331.61        342.38        23.72 o                         
  -7  16   3       1061.69       1042.03        42.98 o                         
  -6  16   3       1255.43       1212.66        38.19 o                         
  -5  16   3        753.18        677.24        27.45 o                         
  -4  16   3        858.39        985.70        28.94 o                         
  -3  16   3       2662.88       2745.66        58.17 o                         
  -2  16   3       4222.57       3827.32       115.70 o                         
  -1  16   3        288.12        320.65        31.61 o                         
   0  16   3      12069.65      12342.08       331.20 o                         
   1  16   3        116.81         73.51        16.42 o                         
   2  16   3      12847.99      12363.05       335.00 o                         
   3  16   3       8682.53       8068.80       225.93 o                         
   4  16   3       1572.00       1517.26        58.81 o                         
   5  16   3        411.55        367.53        31.19 o                         
   6  16   3         35.68         64.82        18.37 o                         
   7  16   3       8327.33       8171.96       198.81 o                         
   8  16   3       1230.71       1326.65        49.82 o                         
   9  16   3         36.25         33.81        24.45 o                         
  10  16   3        102.35         94.32        21.38 o                         
  11  16   3        264.49        233.56        28.76 o                         
  12  16   3         13.14         30.61        18.95 o                         
  13  16   3        136.81        100.82        19.85 o                         
  14  16   3         30.34         21.89        18.22 o                         
  15  16   3          2.79         -6.16        14.08 o                         
 -16  17   3        245.83        227.86        20.30 o                         
 -15  17   3         10.55         -3.79        14.50 o                         
 -14  17   3        232.22        232.96        19.53 o                         
 -13  17   3          3.84          9.98        13.96 o                         
 -12  17   3       1229.23       1295.71        32.85 o                         
 -11  17   3        632.22        692.92        27.33 o                         
 -10  17   3        175.00        199.95        19.59 o                         
  -9  17   3        412.43        456.19        24.77 o                         
  -8  17   3        689.06        720.14        28.90 o                         
  -7  17   3        117.54        105.22        19.01 o                         
  -6  17   3        115.98         92.06        15.16 o                         
  -5  17   3       4781.31       4570.11        95.95 o                         
  -4  17   3       1478.82       1317.46        42.68 o                         
  -3  17   3       5443.76       5235.89       120.63 o                         
  -2  17   3         25.88          8.53         9.41 o                         
  -1  17   3        359.44        374.37        20.52 o                         
   0  17   3      19206.23      18785.56       730.94 o                         
   1  17   3         24.74         47.89        14.08 o                         
   2  17   3        815.82        631.65        33.12 o                         
   3  17   3        307.99        350.42        29.38 o                         
   4  17   3       8262.65       8156.48       188.53 o                         
   5  17   3       1661.59       1593.98        55.02 o                         
   6  17   3       2139.86       2202.87        71.06 o                         
   7  17   3          3.09          3.38        15.95 o                         
   8  17   3        122.79        130.79        19.14 o                         
   9  17   3        771.84        759.07        34.46 o                         
  10  17   3         80.16        103.18        21.38 o                         
  11  17   3         93.04         88.75        21.38 o                         
  12  17   3        109.39        112.45        45.86 o                         
  13  17   3        628.33        716.99        37.06 o                         
  14  17   3        267.14        311.08        41.06 o                         
  15  17   3          0.76        -24.63        24.63 o                         
 -16  18   3         18.05         19.84        14.08 o                         
 -15  18   3         74.11         47.60        15.93 o                         
 -14  18   3          8.53          9.82        13.04 o                         
 -13  18   3        176.32        208.86        21.40 o                         
 -12  18   3        180.35        199.42        20.41 o                         
 -11  18   3        219.84        192.17        19.15 o                         
 -10  18   3        361.79        434.34        32.65 o                         
  -9  18   3         12.03         10.95        23.66 o                         
  -8  18   3         45.45         15.43        14.21 o                         
  -7  18   3        697.64        652.68        35.89 o                         
  -6  18   3        814.67        784.82        32.56 o                         
  -5  18   3         51.89         73.28        14.10 o                         
  -4  18   3        888.65        923.82        29.94 o                         
  -3  18   3       4879.61       4614.04       108.87 o                         
  -2  18   3          1.86         -5.47        10.95 o                         
  -1  18   3         11.30         -1.37        16.42 o                         
   0  18   3      11057.64      12557.95       338.38 o                         
   1  18   3       2185.99       2488.70        78.87 o                         
   2  18   3       2641.16       2588.56        84.31 o                         
   3  18   3         51.28        120.40        38.70 o                         
   4  18   3          0.34          0.87        16.15 o                         
   5  18   3        904.61       1147.80        45.91 o                         
   6  18   3        468.37        542.24        70.94 o                         
   7  18   3       2412.76       2348.91        50.48 o                         
   8  18   3         76.88         62.37        17.73 o                         
   9  18   3         24.43         36.90        22.12 o                         
  10  18   3        512.94        525.61        45.18 o                         
  11  18   3         87.07        125.98        29.69 o                         
  12  18   3       1321.05       1466.43        69.29 o                         
  13  18   3        368.84        407.66        42.00 o                         
  14  18   3          5.22          7.66        18.22 o                         
  15  18   3        326.04        339.48        32.85 o                         
 -15  19   3         92.50         73.18        17.27 o                         
 -14  19   3         26.67         31.09        16.59 o                         
 -13  19   3          0.84         11.62        13.71 o                         
 -12  19   3         77.06         61.37        15.27 o                         
 -11  19   3          7.33          3.41        13.87 o                         
 -10  19   3        203.93        215.32        23.72 o                         
  -9  19   3        131.48        144.27        17.96 o                         
  -8  19   3        712.40        738.67        40.04 o                         
  -7  19   3       2375.54       2357.69        55.95 o                         
  -6  19   3       1675.62       1762.52        53.19 o                         
  -5  19   3       2071.53       2184.39        60.97 o                         
  -4  19   3      18092.23      17650.85       386.20 o                         
  -3  19   3       2730.06       2780.73        70.55 o                         
  -2  19   3      10286.62       9793.24       250.43 o                         
  -1  19   3       5227.81       4983.39       319.03 o                         
   0  19   3       5677.42       6492.74       253.13 o                         
   1  19   3       5715.37       5703.32       133.20 o                         
   2  19   3        918.47       1078.20        38.91 o                         
   3  19   3       5527.12       5274.99       127.58 o                         
   4  19   3        394.04        450.28        47.44 o                         
   5  19   3       2703.29       2685.13        83.26 o                         
   6  19   3        339.84        291.68        25.52 o                         
   7  19   3       1380.12       1393.55        37.63 o                         
   8  19   3        632.33        625.42        29.96 o                         
   9  19   3       4668.60       4155.90       194.99 o                         
  10  19   3         32.49         95.04        30.81 o                         
  11  19   3        514.30        463.09        35.02 o                         
  12  19   3        235.14        302.71        32.56 o                         
  13  19   3        127.40        132.29        26.02 o                         
  14  19   3          5.66        -18.61        30.10 o                         
 -15  20   3         47.70         18.47        24.63 o                         
 -14  20   3          2.83         -1.82        14.33 o                         
 -13  20   3          2.70         33.09        14.69 o                         
 -12  20   3        677.05        694.99        28.58 o                         
 -11  20   3        174.28        169.82        18.04 o                         
 -10  20   3         41.17         68.01        14.34 o                         
  -9  20   3        532.31        624.28        37.92 o                         
  -8  20   3          8.06         29.59        13.86 o                         
  -7  20   3        152.07        171.04        17.91 o                         
  -6  20   3        645.26        675.00        33.81 o                         
  -5  20   3        266.80        290.55        25.05 o                         
  -4  20   3       4794.12       4775.39       135.99 o                         
  -3  20   3       6586.91       6217.60       143.99 o                         
  -2  20   3       1789.97       1922.21        45.87 o                         
  -1  20   3         46.89         25.02        14.74 o                         
   0  20   3        408.04        530.05        27.24 o                         
   1  20   3       4292.87       4484.79       249.06 o                         
   2  20   3        144.53        106.01        36.60 o                         
   3  20   3       2560.79       2357.93        69.62 o                         
   4  20   3       7996.34       8335.67       196.56 o                         
   5  20   3       7447.56       7532.00       182.92 o                         
   6  20   3       1512.65       1473.51        38.69 o                         
   7  20   3         19.09         19.57        14.51 o                         
   8  20   3       1026.95       1014.69        36.81 o                         
   9  20   3        360.34        385.62        29.42 o                         
  10  20   3        915.05       1004.96        67.97 o                         
  11  20   3        759.16        717.50        37.82 o                         
  12  20   3          1.77          5.89        16.82 o                         
  13  20   3        241.18        221.93        27.84 o                         
  14  20   3        614.80        531.23        38.34 o                         
 -15  21   3          3.82        -14.08        14.08 o                         
 -14  21   3         76.78         82.11        15.93 o                         
 -13  21   3         96.59        121.20        24.27 o                         
 -12  21   3        288.73        284.79        26.13 o                         
 -11  21   3         29.93         59.85        15.31 o                         
 -10  21   3        991.60        959.71        34.28 o                         
  -9  21   3         49.89         34.94        14.01 o                         
  -8  21   3        269.47        262.12        23.88 o                         
  -7  21   3        186.03        269.11        21.57 o                         
  -6  21   3       4491.36       4371.82        84.66 o                         
  -5  21   3       1534.40       1509.25        49.08 o                         
  -4  21   3          7.94         15.25        13.47 o                         
  -3  21   3       1512.00       1504.19        41.16 o                         
  -2  21   3       8566.02       9520.70       184.70 o                         
  -1  21   3        845.17        643.66        25.47 o                         
   0  21   3        706.17        660.20        30.54 o                         
   1  21   3         21.22         18.61        11.26 o                         
   2  21   3       6490.48       6785.67       155.64 o                         
   3  21   3       6823.67       7074.72       168.17 o                         
   4  21   3       3280.18       3440.60       106.24 o                         
   5  21   3        565.25        521.34        27.16 o                         
   6  21   3       1127.46       1223.64        38.71 o                         
   7  21   3       3159.51       3313.24        64.30 o                         
   8  21   3        337.95        338.95        25.32 o                         
   9  21   3        408.64        440.21        30.88 o                         
  10  21   3        292.09        306.18        29.59 o                         
  11  21   3         30.13         26.68        23.38 o                         
  12  21   3       1138.28       1106.85        42.66 o                         
  13  21   3        108.95         91.48        19.01 o                         
  14  21   3          3.33         -1.82        14.69 o                         
 -15  22   3          0.17        -13.14        13.14 o                         
 -14  22   3        404.61        356.27        38.33 o                         
 -13  22   3         42.08         34.12        13.56 o                         
 -12  22   3          2.26         18.07        14.61 o                         
 -11  22   3         64.62         47.47        15.56 o                         
 -10  22   3         31.28         12.20        15.17 o                         
  -9  22   3        248.08        189.72        27.01 o                         
  -8  22   3        566.97        599.94        27.60 o                         
  -7  22   3        850.94        917.23        28.36 o                         
  -6  22   3          4.88         11.64        12.27 o                         
  -5  22   3        804.50        821.24        36.22 o                         
  -4  22   3       5665.22       5672.67       118.03 o                         
  -3  22   3       3942.42       4095.84        87.02 o                         
  -2  22   3       7318.33       7399.43       145.91 o                         
  -1  22   3        328.83        285.54        20.62 o                         
   0  22   3       2735.47       2702.72        69.54 o                         
   1  22   3          4.51          2.19        11.26 o                         
   2  22   3        352.07        240.37        24.46 o                         
   3  22   3         71.81         38.74        14.50 o                         
   4  22   3         74.95         85.36        23.22 o                         
   5  22   3         60.71         31.75        14.69 o                         
   6  22   3       1762.45       1728.67        44.17 o                         
   7  22   3          5.12          7.05        14.44 o                         
   8  22   3        304.07        304.38        26.50 o                         
   9  22   3         33.17         11.12        16.59 o                         
  10  22   3        597.65        592.81        34.74 o                         
  11  22   3          0.84        -18.34        21.92 o                         
  12  22   3         31.15         33.31        22.04 o                         
  13  22   3        311.66        197.10        32.85 o                         
  14  22   3         25.13         27.37        16.42 o                         
 -15  23   3          1.56         11.73        13.68 o                         
 -14  23   3         30.44         40.51        18.22 o                         
 -13  23   3        124.40        127.98        17.69 o                         
 -12  23   3         97.29         93.23        22.91 o                         
 -11  23   3       1859.60       1833.05        51.27 o                         
 -10  23   3         36.21          9.33        15.04 o                         
  -9  23   3        325.47        343.24        25.91 o                         
  -8  23   3        510.16        523.79        28.97 o                         
  -7  23   3        218.47        208.45        19.76 o                         
  -6  23   3       5419.80       5593.80        89.16 o                         
  -5  23   3       1955.32       1884.97        47.62 o                         
  -4  23   3        868.87        783.69        31.55 o                         
  -3  23   3        543.85        487.31        26.87 o                         
  -2  23   3         65.86         66.03        18.96 o                         
  -1  23   3       2387.55       2384.35        55.96 o                         
   0  23   3       3006.16       2932.24        75.90 o                         
   1  23   3         23.68          3.52        13.48 o                         
   2  23   3         30.21         14.74        14.50 o                         
   3  23   3        319.33        263.92        25.52 o                         
   4  23   3       1626.87       1614.88        40.37 o                         
   5  23   3        852.85        959.13        43.33 o                         
   6  23   3          5.83         -3.65        13.54 o                         
   7  23   3         96.58         52.23        15.75 o                         
   8  23   3          5.39        -10.05        14.86 o                         
   9  23   3         19.59         34.30        15.61 o                         
  10  23   3          9.83         37.35        22.91 o                         
  11  23   3        132.12        119.14        24.49 o                         
  12  23   3        549.65        538.57        43.43 o                         
  13  23   3        939.12        909.32        49.30 o                         
  14  23   3         63.97         43.79        16.42 o                         
 -14  24   3         51.63         40.75        17.10 o                         
 -13  24   3        430.29        417.92        26.14 o                         
 -12  24   3          2.84          4.28        16.55 o                         
 -11  24   3         31.16         37.34        14.51 o                         
 -10  24   3         41.57         48.53        25.65 o                         
  -9  24   3        297.14        317.20        25.61 o                         
  -8  24   3         15.48          2.59        13.11 o                         
  -7  24   3       1375.23       1522.52        36.54 o                         
  -6  24   3       1053.05       1194.16        31.46 o                         
  -5  24   3       1489.70       1585.99        38.34 o                         
  -4  24   3         90.33        105.87        16.21 o                         
  -3  24   3          9.71         -5.47        15.80 o                         
  -2  24   3          5.26         15.78        12.81 o                         
  -1  24   3       4758.16       5013.80       102.89 o                         
   0  24   3       1772.59       1877.69        54.60 o                         
   1  24   3        377.73        501.44        52.01 o                         
   2  24   3      13241.13      12849.86       287.34 o                         
   3  24   3        522.46        443.30        22.78 o                         
   4  24   3       5192.07       5007.55        94.19 o                         
   5  24   3        761.69        822.38        31.61 o                         
   6  24   3         33.14         36.49        14.96 o                         
   7  24   3        465.00        418.70        25.99 o                         
   8  24   3        756.39        794.11        38.34 o                         
   9  24   3        147.01        123.92        17.63 o                         
  10  24   3         20.78          0.00        16.67 o                         
  11  24   3          8.69         21.89        23.22 o                         
  12  24   3        588.06        577.01        35.43 o                         
  13  24   3        219.73        197.08        27.37 o                         
 -14  25   3         12.86         -1.37        16.42 o                         
 -13  25   3         16.27         24.22        13.77 o                         
 -12  25   3         31.81         43.36        14.10 o                         
 -11  25   3         19.82         38.06        15.30 o                         
 -10  25   3          1.02         -1.49        30.02 o                         
  -9  25   3         66.13         80.47        20.64 o                         
  -8  25   3        107.62         90.10        13.71 o                         
  -7  25   3        631.47        677.44        26.32 o                         
  -6  25   3        875.50        805.38        27.06 o                         
  -5  25   3          3.70          3.92        22.12 o                         
  -4  25   3       1492.94       1450.58        34.85 o                         
  -3  25   3       1860.84       1795.77        39.68 o                         
  -2  25   3         63.94        103.87        24.49 o                         
  -1  25   3       2528.15       2422.36        78.61 o                         
   0  25   3       2943.46       2719.70        72.71 o                         
   1  25   3       6606.33       6657.70       155.58 o                         
   2  25   3       3027.56       2664.79        51.33 o                         
   3  25   3         34.55         49.10        12.14 o                         
   4  25   3       2015.36       2043.87        46.67 o                         
   5  25   3       3721.14       3588.85        71.50 o                         
   6  25   3       1551.34       1621.26        46.87 o                         
   7  25   3         69.18         42.54        15.28 o                         
   8  25   3          0.76         16.26        14.08 o                         
   9  25   3        437.54        508.31        29.61 o                         
  10  25   3       1027.56       1064.75        42.30 o                         
  11  25   3         17.09          9.38        15.93 o                         
  12  25   3         22.63          0.00        14.69 o                         
  13  25   3         26.42         27.37        16.42 o                         
 -14  26   3         91.11         64.93        16.42 o                         
 -13  26   3        118.10        119.35        19.10 o                         
 -12  26   3         67.74         61.94        15.29 o                         
 -11  26   3        292.54        242.73        25.92 o                         
 -10  26   3        499.46        484.35        28.83 o                         
  -9  26   3         98.81        129.01        21.30 o                         
  -8  26   3        125.33        138.97        21.59 o                         
  -7  26   3       1855.16       1883.67        39.91 o                         
  -6  26   3        978.19       1029.78        29.82 o                         
  -5  26   3       1423.47       1454.84        34.30 o                         
  -4  26   3        159.22        147.58        14.56 o                         
  -3  26   3         35.46         59.70        12.14 o                         
  -2  26   3       4912.97       4761.94        82.16 o                         
  -1  26   3        249.74        318.38        20.65 o                         
   0  26   3       1079.55       1035.30        28.64 o                         
   1  26   3       2203.36       2170.66        41.48 o                         
   2  26   3       1502.78       1448.45        31.93 o                         
   3  26   3         95.75         98.03        13.54 o                         
   4  26   3       1107.43       1135.83        33.26 o                         
   5  26   3         95.79        120.30        18.08 o                         
   6  26   3        366.40        355.81        24.51 o                         
   7  26   3        541.74        582.49        28.27 o                         
   8  26   3        876.77        945.81        33.32 o                         
   9  26   3        432.01        432.61        26.83 o                         
  10  26   3          1.12         14.86        15.93 o                         
  11  26   3        241.51        244.63        26.01 o                         
  12  26   3         46.91         38.32        16.42 o                         
  13  26   3        156.05        131.38        27.37 o                         
 -14  27   3        110.83        136.85        27.37 o                         
 -13  27   3         10.93          7.22        11.84 o                         
 -12  27   3        268.31        204.39        22.66 o                         
 -11  27   3         15.59         35.86        21.07 o                         
 -10  27   3          1.87          5.30        15.34 o                         
  -9  27   3       2035.59       1996.74        49.42 o                         
  -8  27   3        108.82        104.90        23.36 o                         
  -7  27   3        756.90        667.65        34.84 o                         
  -6  27   3        276.17        331.94        22.56 o                         
  -5  27   3       6867.05       6777.80       105.01 o                         
  -4  27   3       2448.07       2514.19        42.14 o                         
  -3  27   3       3092.85       3182.22        51.76 o                         
  -2  27   3       2788.68       2677.67        45.42 o                         
  -1  27   3        580.20        568.92        21.34 o                         
   0  27   3        118.70        112.93        14.81 o                         
   1  27   3          0.20         -4.53        12.05 o                         
   2  27   3        394.82        401.35        26.37 o                         
   3  27   3        534.08        576.35        22.93 o                         
   4  27   3         15.32         21.08        13.54 o                         
   5  27   3       1239.53       1156.51        34.26 o                         
   6  27   3       2804.83       2897.06        62.04 o                         
   7  27   3        193.00        199.18        22.77 o                         
   8  27   3        620.30        580.54        27.60 o                         
   9  27   3        149.68        168.82        21.10 o                         
  10  27   3        206.36        170.94        26.10 o                         
  11  27   3        472.30        517.94        30.34 o                         
  12  27   3          2.32          0.00        16.42 o                         
  13  27   3         14.70        -10.95        16.42 o                         
 -14  28   3          4.12        -12.32        14.08 o                         
 -13  28   3         31.25         18.41        12.52 o                         
 -12  28   3         70.71         51.45        13.43 o                         
 -11  28   3         10.18          0.00        11.75 o                         
 -10  28   3         28.85         31.87        15.28 o                         
  -9  28   3       1312.86       1416.40        37.79 o                         
  -8  28   3         25.87          5.89        14.02 o                         
  -7  28   3       3442.15       3489.77        61.53 o                         
  -6  28   3         22.28         25.01        11.93 o                         
  -5  28   3         17.33         16.70        12.20 o                         
  -4  28   3        765.12        691.81        22.81 o                         
  -3  28   3       3416.49       3206.21        52.51 o                         
  -2  28   3        211.99        250.93        19.53 o                         
  -1  28   3        200.45        254.28        19.26 o                         
   0  28   3         59.33         46.76        11.90 o                         
   1  28   3         95.40        105.95        12.76 o                         
   2  28   3       1104.01       1123.13        28.60 o                         
   3  28   3        210.86        263.64        19.50 o                         
   4  28   3       3700.12       3794.35        77.30 o                         
   5  28   3       2904.40       2810.72        60.52 o                         
   6  28   3        790.88        790.29        30.14 o                         
   7  28   3         39.68         45.92        13.06 o                         
   8  28   3        110.65         78.60        14.08 o                         
   9  28   3        992.95        946.75        33.18 o                         
  10  28   3         10.20          9.68        14.50 o                         
  11  28   3        463.78        448.04        27.84 o                         
  12  28   3         10.64         16.42        16.42 o                         
  13  28   3        246.43        164.25        21.90 o                         
 -13  29   3         20.98          0.00        12.64 o                         
 -12  29   3         18.41         20.53        14.00 o                         
 -11  29   3        151.36         80.83        14.71 o                         
 -10  29   3         49.04         37.32        15.36 o                         
  -9  29   3         51.23         40.45        18.04 o                         
  -8  29   3         85.66         77.27        13.23 o                         
  -7  29   3        332.54        388.83        24.29 o                         
  -6  29   3        219.12        250.18        20.18 o                         
  -5  29   3          1.14         -6.37        12.36 o                         
  -4  29   3         18.44          8.23        11.45 o                         
  -3  29   3        227.77        257.73        20.35 o                         
  -2  29   3        734.53        678.59        22.39 o                         
  -1  29   3        961.57        914.13        25.93 o                         
   0  29   3       3846.83       3625.13        58.10 o                         
   1  29   3         28.21         41.71        12.77 o                         
   2  29   3       5702.32       5636.76        88.94 o                         
   3  29   3        872.11        842.80        26.21 o                         
   4  29   3       1472.32       1361.75        37.64 o                         
   5  29   3        199.52        217.51        22.57 o                         
   6  29   3       2330.96       2360.53        53.10 o                         
   7  29   3         54.05         40.89        14.82 o                         
   8  29   3        298.77        312.31        26.80 o                         
   9  29   3         59.52         30.40        13.77 o                         
  10  29   3         76.16         66.83        14.61 o                         
  11  29   3        103.46         81.09        26.86 o                         
  12  29   3         39.27         38.32        16.42 o                         
 -13  30   3        683.42        692.21        27.25 o                         
 -12  30   3        292.59        222.20        22.25 o                         
 -11  30   3          0.24         -0.15        11.62 o                         
 -10  30   3         55.39         23.95        17.71 o                         
  -9  30   3        176.04        137.50        17.71 o                         
  -8  30   3        590.92        629.60        25.55 o                         
  -7  30   3         19.34         52.34        14.50 o                         
  -6  30   3        508.41        593.14        24.72 o                         
  -5  30   3       1899.62       2013.64        42.23 o                         
  -4  30   3       2555.15       2660.34        46.96 o                         
  -3  30   3          7.65          9.65        11.74 o                         
  -2  30   3        198.77        264.18        19.66 o                         
  -1  30   3       2325.88       2404.00        43.35 o                         
   0  30   3       2700.60       2691.81        43.54 o                         
   1  30   3        183.60        181.77        16.94 o                         
   2  30   3       1611.32       1628.53        36.26 o                         
   3  30   3         31.58         36.53        12.11 o                         
   4  30   3        660.86        716.06        26.35 o                         
   5  30   3        686.64        683.40        28.26 o                         
   6  30   3         26.02          8.30        12.63 o                         
   7  30   3        113.42         91.10        13.86 o                         
   8  30   3        255.55        257.60        23.26 o                         
   9  30   3          5.53         10.71        14.24 o                         
  10  30   3         27.52         10.60        13.56 o                         
  11  30   3          1.31          5.47        14.08 o                         
  12  30   3          2.37        -10.95        16.42 o                         
 -13  31   3          2.93         28.29        21.71 o                         
 -12  31   3         67.01         53.57        13.48 o                         
 -11  31   3        115.51        106.18        23.70 o                         
 -10  31   3        207.66        156.56        20.87 o                         
  -9  31   3          9.56          2.79        14.09 o                         
  -8  31   3         44.56         35.65        12.76 o                         
  -7  31   3          1.07          2.85        12.00 o                         
  -6  31   3       1857.30       2105.89        42.86 o                         
  -5  31   3         27.55         15.12        12.62 o                         
  -4  31   3        592.49        553.20        23.99 o                         
  -3  31   3       3867.05       3936.91        62.47 o                         
  -2  31   3        562.59        576.15        23.30 o                         
  -1  31   3       4773.01       4791.27        73.75 o                         
   0  31   3        850.07        886.16        26.75 o                         
   1  31   3       2454.19       2516.76        45.84 o                         
   2  31   3        352.27        346.94        21.18 o                         
   3  31   3       1902.75       2047.57        44.71 o                         
   4  31   3        440.56        460.28        23.68 o                         
   5  31   3        302.16        294.54        22.21 o                         
   6  31   3         11.18         23.64        14.87 o                         
   7  31   3         10.72         13.40        12.63 o                         
   8  31   3       1165.14       1296.82        37.66 o                         
   9  31   3        205.54        186.31        20.49 o                         
  10  31   3         71.65         77.04        15.29 o                         
  11  31   3         19.13          8.89        19.16 o                         
  12  31   3         83.89         98.53        21.90 o                         
 -12  32   3          1.49         19.94        13.47 o                         
 -11  32   3        312.07        252.81        22.70 o                         
 -10  32   3          5.91         15.37        13.15 o                         
  -9  32   3         14.58         26.64        15.50 o                         
  -8  32   3        292.17        274.52        31.66 o                         
  -7  32   3        643.77        685.92        25.81 o                         
  -6  32   3        218.25        148.91        17.05 o                         
  -5  32   3        649.51        599.92        24.62 o                         
  -4  32   3       1812.21       1899.08        38.07 o                         
  -3  32   3         55.70         54.92        15.04 o                         
  -2  32   3        125.67        139.82        21.75 o                         
  -1  32   3        943.93        981.21        31.57 o                         
   0  32   3         22.42         15.65        12.26 o                         
   1  32   3        320.64        347.82        24.10 o                         
   2  32   3        110.45         79.15        12.26 o                         
   3  32   3       3163.40       3194.10        56.33 o                         
   4  32   3        629.74        684.48        25.99 o                         
   5  32   3         21.58         17.01        13.06 o                         
   6  32   3          0.05          5.66        12.63 o                         
   7  32   3        186.30        204.43        21.67 o                         
   8  32   3        177.97        204.18        20.45 o                         
   9  32   3        200.33        215.97        20.49 o                         
  10  32   3          2.32        -13.14        13.14 o                         
  11  32   3          3.57         -8.21        14.08 o                         
 -12  33   3          0.02        -10.69        10.69 o                         
 -11  33   3        184.09        168.08        19.86 o                         
 -10  33   3         46.15         42.98        13.15 o                         
  -9  33   3         15.44        -14.83        14.83 o                         
  -8  33   3         85.23        104.34        13.43 o                         
  -7  33   3          5.95         -6.15        11.52 o                         
  -6  33   3        376.11        392.38        22.43 o                         
  -5  33   3         75.67         28.65        12.51 o                         
  -4  33   3         64.10         75.60        13.14 o                         
  -3  33   3       1816.47       1840.21        37.68 o                         
  -2  33   3        238.99        214.97        18.66 o                         
  -1  33   3       1558.58       1491.09        33.16 o                         
   0  33   3       2055.55       2002.87        39.38 o                         
   1  33   3       2799.20       2815.49        45.73 o                         
   2  33   3        806.05        800.28        25.80 o                         
   3  33   3         27.61         10.90        11.90 o                         
   4  33   3        245.84        193.78        18.60 o                         
   5  33   3        761.30        794.76        29.27 o                         
   6  33   3        518.68        521.65        25.75 o                         
   7  33   3        220.29        272.97        23.78 o                         
   8  33   3        392.40        404.52        21.84 o                         
   9  33   3       1311.28       1278.84        36.08 o                         
  10  33   3          9.94         24.63        15.48 o                         
  11  33   3          0.22        -14.08        14.08 o                         
 -12  34   3         32.28         13.89        10.69 o                         
 -11  34   3         28.05         51.24        24.98 o                         
 -10  34   3          0.33          6.16        14.00 o                         
  -9  34   3        117.10         98.55        16.97 o                         
  -8  34   3          5.57         18.96        11.37 o                         
  -7  34   3        104.40        136.00        34.57 o                         
  -6  34   3        608.97        518.34        23.61 o                         
  -5  34   3        234.63        296.52        22.06 o                         
  -4  34   3        227.70        246.32        21.96 o                         
  -3  34   3         62.00         73.62        14.74 o                         
  -2  34   3        679.03        678.69        25.87 o                         
  -1  34   3       1104.11       1090.26        28.67 o                         
   0  34   3        234.99        237.43        18.94 o                         
   1  34   3         48.98         39.59        10.70 o                         
   2  34   3         44.98         34.13        12.26 o                         
   3  34   3       4044.60       4130.48        69.17 o                         
   4  34   3         48.82         46.96        13.03 o                         
   5  34   3          6.97         13.59        12.63 o                         
   6  34   3         19.94         35.38        13.06 o                         
   7  34   3       1058.89       1110.22        33.77 o                         
   8  34   3        381.47        392.06        22.66 o                         
   9  34   3          6.73         16.42        10.66 o                         
  10  34   3         29.70         21.89        13.14 o                         
  11  34   3        225.32        210.56        23.21 o                         
 -11  35   3         30.57         12.93        11.84 o                         
 -10  35   3          0.29          5.47        12.20 o                         
  -9  35   3         13.24         11.72        12.09 o                         
  -8  35   3        179.80        198.01        19.18 o                         
  -7  35   3        327.03        362.06        22.18 o                         
  -6  35   3         46.81         40.74        13.92 o                         
  -5  35   3          4.80         14.72        13.87 o                         
  -4  35   3        596.50        622.37        27.03 o                         
  -3  35   3        143.70        157.34        17.98 o                         
  -2  35   3        941.01        999.54        27.70 o                         
  -1  35   3        446.14        357.72        22.15 o                         
   0  35   3       3057.96       2994.65        51.18 o                         
   1  35   3          8.55         12.68        11.39 o                         
   2  35   3          6.24          6.31        11.56 o                         
   3  35   3        143.56        271.65        23.27 o                         
   4  35   3        187.79        213.97        24.04 o                         
   5  35   3        140.06        171.44        21.62 o                         
   6  35   3         77.77         72.35        13.06 o                         
   7  35   3        185.26        243.81        26.02 o                         
   8  35   3         24.58         30.81        11.27 o                         
   9  35   3        140.29         95.83        14.50 o                         
  10  35   3         63.76         87.43        43.79 o                         
 -11  36   3         32.67         46.35        12.22 o                         
 -10  36   3        204.89        203.45        19.86 o                         
  -9  36   3          7.70        -10.87        10.87 o                         
  -8  36   3       1254.69       1179.98        32.89 o                         
  -7  36   3       1381.16       1421.99        38.12 o                         
  -6  36   3        107.39        104.51        19.99 o                         
  -5  36   3       2039.78       2052.67        51.89 o                         
  -4  36   3       2607.39       2612.48        53.49 o                         
  -3  36   3       1034.19       1024.20        30.75 o                         
  -2  36   3        252.58        283.31        19.59 o                         
  -1  36   3          9.25          2.79        11.90 o                         
   0  36   3        270.38        282.14        23.13 o                         
   1  36   3         14.30         17.26        11.10 o                         
   2  36   3         12.63          6.33        11.79 o                         
   3  36   3        474.73        417.42        24.34 o                         
   4  36   3         11.31         16.81        13.06 o                         
   5  36   3        220.33        163.94        18.65 o                         
   6  36   3         60.74         37.06        13.35 o                         
   7  36   3        718.55        695.84        26.12 o                         
   8  36   3         86.14         80.11        11.99 o                         
   9  36   3        102.58         75.72        14.00 o                         
  10  36   3         93.53         88.06        24.63 o                         
 -10  37   3         11.74         20.07        12.20 o                         
  -9  37   3         29.98         18.32        13.26 o                         
  -8  37   3         23.02          2.11        12.80 o                         
  -7  37   3          0.38          2.10        11.53 o                         
  -6  37   3       1057.31       1067.28        35.92 o                         
  -5  37   3         94.24         62.85        13.03 o                         
  -4  37   3        191.60        224.32        22.52 o                         
  -3  37   3         13.58         -2.47        12.44 o                         
  -2  37   3         10.74          8.43        11.28 o                         
  -1  37   3        204.54        187.41        22.74 o                         
   0  37   3       1035.49       1036.98        30.70 o                         
   1  37   3        590.48        528.55        23.31 o                         
   2  37   3       1941.88       2137.74        42.25 o                         
   3  37   3        577.26        581.77        21.86 o                         
   4  37   3        189.75        151.04        18.94 o                         
   5  37   3         80.39         94.23        18.41 o                         
   6  37   3        324.02        359.25        24.43 o                         
   7  37   3       1353.49       1207.31        33.01 o                         
   8  37   3       1134.38       1134.79        34.50 o                         
   9  37   3         27.29         -6.02        11.26 o                         
 -10  38   3         11.96         27.95        23.09 o                         
  -9  38   3         71.39         95.28        13.77 o                         
  -8  38   3          0.31          5.05        13.73 o                         
  -7  38   3         26.11          8.74        11.66 o                         
  -6  38   3        493.19        540.55        24.84 o                         
  -5  38   3        221.02        198.97        28.25 o                         
  -4  38   3        396.46        368.35        27.47 o                         
  -3  38   3        665.74        664.02        27.01 o                         
  -2  38   3         46.34         42.55        12.36 o                         
  -1  38   3         12.53        -11.57        11.57 o                         
   0  38   3          7.69         23.92        11.90 o                         
   1  38   3         60.33         25.94        11.57 o                         
   2  38   3         19.48         22.94        11.27 o                         
   3  38   3          0.75          4.88        10.77 o                         
   4  38   3          4.53         16.68        15.59 o                         
   5  38   3        352.76        433.57        23.45 o                         
   6  38   3        121.83        172.31        17.46 o                         
   7  38   3        137.81        177.58        34.77 o                         
   8  38   3         38.80         49.26        18.06 o                         
   9  38   3         10.99         15.87        11.26 o                         
  -9  39   3       1148.83       1011.28        29.95 o                         
  -8  39   3         55.89         47.30        11.35 o                         
  -7  39   3        372.31        393.22        24.54 o                         
  -6  39   3        186.11        201.66        23.45 o                         
  -5  39   3        111.57        139.25        24.07 o                         
  -4  39   3        912.43        934.69        37.15 o                         
  -3  39   3         59.24         29.21        12.19 o                         
  -2  39   3        606.58        698.04        25.27 o                         
  -1  39   3         11.04         10.76        11.10 o                         
   0  39   3          5.02         -6.39        11.11 o                         
   1  39   3       1343.60       1472.05        45.27 o                         
   2  39   3          3.83          9.56        11.35 o                         
   3  39   3        334.48        395.27        34.03 o                         
   4  39   3        152.54        207.12        20.83 o                         
   5  39   3         67.56         68.36        12.00 o                         
   6  39   3        169.63        170.34        18.28 o                         
   7  39   3         30.67         55.83        12.17 o                         
   8  39   3        214.03        193.20        18.44 o                         
  -9  40   3         21.46         41.80        22.75 o                         
  -8  40   3        261.59        287.20        19.24 o                         
  -7  40   3       1156.33       1229.44        31.98 o                         
  -6  40   3        151.16        109.96        19.10 o                         
  -5  40   3         11.98          9.84        11.34 o                         
  -4  40   3        168.46        176.46        18.51 o                         
  -3  40   3          0.49        -11.44        11.44 o                         
  -2  40   3        292.72        296.26        22.17 o                         
  -1  40   3        643.11        564.28        33.06 o                         
   0  40   3         28.79         35.43        14.55 o                         
   1  40   3        323.72        323.67        22.48 o                         
   2  40   3        392.18        433.52        20.64 o                         
   3  40   3          7.00          8.81        10.62 o                         
   4  40   3        252.40        218.66        18.65 o                         
   5  40   3        439.33        426.07        21.10 o                         
   6  40   3        219.52        256.23        20.39 o                         
   7  40   3         52.58         92.07        13.56 o                         
   8  40   3        213.59        238.44        18.44 o                         
  -8  41   3        674.55        711.14        29.90 o                         
  -7  41   3          0.82          0.39        10.99 o                         
  -6  41   3         13.41          8.17        10.83 o                         
  -5  41   3         15.29         37.24        11.94 o                         
  -4  41   3        447.74        394.91        22.95 o                         
  -3  41   3        125.56        138.15        17.14 o                         
  -2  41   3         23.69         16.18        12.61 o                         
  -1  41   3        252.38        252.94        19.95 o                         
   0  41   3         37.30         39.95        10.79 o                         
   1  41   3        341.60        397.36        20.45 o                         
   2  41   3        306.13        326.78        20.26 o                         
   3  41   3         13.02         11.67        10.62 o                         
   4  41   3        170.10        138.07        24.49 o                         
   5  41   3         48.73         43.49        12.09 o                         
   6  41   3         49.66         35.12        10.66 o                         
   7  41   3         26.11         22.99        11.26 o                         
  -8  42   3         40.62         26.15        17.10 o                         
  -7  42   3        118.99        125.91        18.43 o                         
  -6  42   3        143.55        105.97        13.87 o                         
  -5  42   3          4.96         -1.23        10.70 o                         
  -4  42   3          8.51         27.64        16.45 o                         
  -3  42   3         32.77         18.53        14.50 o                         
  -2  42   3         27.42          7.48        13.26 o                         
  -1  42   3        801.56        847.77        27.25 o                         
   0  42   3          3.25          8.18         9.68 o                         
   1  42   3          5.57         10.25        10.48 o                         
   2  42   3       1142.91       1098.37        27.56 o                         
   3  42   3         35.93          7.74        11.65 o                         
   4  42   3        114.29        104.84        22.91 o                         
   5  42   3         25.61         26.81        13.27 o                         
   6  42   3         13.82          4.49        10.08 o                         
   7  42   3         31.55         16.42        16.42 o                         
  -7  43   3         16.43         10.13        11.84 o                         
  -6  43   3          8.91         22.22        13.43 o                         
  -5  43   3          9.00          4.92        15.80 o                         
  -4  43   3        155.08        162.07        21.35 o                         
  -3  43   3          3.16        -11.84        11.84 o                         
  -2  43   3         85.01         65.51        13.77 o                         
  -1  43   3        115.09        143.75        17.66 o                         
   0  43   3         63.02         65.43        11.66 o                         
   1  43   3        643.57        672.00        23.35 o                         
   2  43   3         28.03         18.32         9.77 o                         
   3  43   3          7.50         19.46        12.09 o                         
   4  43   3        233.31        208.82        19.21 o                         
   5  43   3        374.90        364.94        39.56 o                         
   6  43   3         12.86          4.98        10.26 o                         
  -6  44   3        183.49        128.07        19.85 o                         
  -5  44   3        559.73        501.45        30.45 o                         
  -4  44   3          0.60         40.31        12.52 o                         
  -3  44   3          1.31         -3.28        11.26 o                         
  -2  44   3        242.65        263.72        22.76 o                         
  -1  44   3         28.72         31.68        10.91 o                         
   0  44   3         35.11         33.26        12.47 o                         
   1  44   3         79.00         86.83        14.16 o                         
   2  44   3        223.07        237.62        16.78 o                         
   3  44   3         40.19         55.00        11.14 o                         
   4  44   3          9.58          5.47        10.42 o                         
   5  44   3          1.01         14.93        10.26 o                         
  -5  45   3        677.57        673.74        31.41 o                         
  -4  45   3        111.13        149.57        20.29 o                         
  -3  45   3          9.57         -1.70        12.43 o                         
  -2  45   3         15.57          5.59        11.84 o                         
  -1  45   3          5.32         20.34        10.91 o                         
   0  45   3        113.98        117.05        14.44 o                         
   1  45   3        353.53        340.57        24.71 o                         
   2  45   3         21.76         42.35        11.74 o                         
   3  45   3         29.66         23.91        21.55 o                         
   4  45   3          3.60        -10.69        10.69 o                         
  -3  46   3          2.86         32.06        13.14 o                         
  -2  46   3         84.64        136.85        27.37 o                         
  -1  46   3        391.30        376.09        26.28 o                         
   0  46   3          2.85         27.37        12.64 o                         
   1  46   3         30.92         23.54        18.97 o                         
   2  46   3        296.85        297.11        35.59 o                         
 -16   0   4         49.99         19.16        15.48 o                         
 -14   0   4          3.71         16.76        17.71 o                         
 -12   0   4         73.32        109.30        29.63 o                         
 -10   0   4        790.19        774.44        39.44 o                         
  -8   0   4      15491.92      15062.24       419.62 o                         
  -6   0   4        797.80        877.23        39.44 o                         
  -4   0   4        831.78       1304.14        71.23 o                         
  -2   0   4      29134.50      25646.21       957.38 o                         
   0   0   4         86.06        100.75        17.10 o                         
   2   0   4     122453.00      97884.20      3624.35 o                         
   4   0   4        201.59        334.32        38.71 o                         
   6   0   4        213.40        268.26        82.12 o                         
   8   0   4        800.05        668.19       158.83 o                         
  10   0   4       4252.16       4318.93       137.45 o                         
  12   0   4       1093.39       1064.90        59.20 o                         
  14   0   4        121.52        139.64        27.10 o                         
 -17   1   4         16.32         -3.33         8.64 o                         
 -16   1   4         55.01         56.56        12.64 o                         
 -15   1   4         66.62         62.28        11.79 o                         
 -14   1   4        250.73        237.70        20.44 o                         
 -13   1   4        352.47        374.32        21.93 o                         
 -12   1   4        207.80        249.77        22.90 o                         
 -11   1   4         17.03         18.17        14.16 o                         
 -10   1   4       2471.48       2516.77        51.10 o                         
  -9   1   4       1116.35       1146.45        87.77 o                         
  -8   1   4        232.80        214.61        20.61 o                         
  -7   1   4         66.30         73.92        28.44 o                         
  -6   1   4       3700.81       3229.53        70.24 o                         
  -5   1   4       3265.82       3179.67        68.52 o                         
  -4   1   4        585.47        669.75        32.75 o                         
  -3   1   4       7614.27       7902.91       219.20 o                         
  -2   1   4      14871.37      14680.81       392.50 o                         
  -1   1   4       1207.86       1130.50        32.46 o                         
   0   1   4        304.72        193.78        16.68 o                         
   1   1   4          2.50         -5.47        13.68 o                         
   2   1   4      31786.67      26713.33       711.77 o                         
   3   1   4        400.33        326.97        30.98 o                         
   4   1   4        807.10       1070.57        45.27 o                         
   5   1   4       1067.52       1024.66        58.12 o                         
   6   1   4        334.85        385.75        32.59 o                         
   7   1   4        643.84        595.77        70.72 o                         
   8   1   4       4259.01       4269.51       182.52 o                         
   9   1   4        340.91        331.29        57.41 o                         
  10   1   4        456.88        414.84        38.03 o                         
  11   1   4        316.65        332.52        34.80 o                         
  12   1   4          4.33         -1.39        19.83 o                         
  13   1   4        249.85        292.62        38.72 o                         
  14   1   4        301.13        338.99        31.29 o                         
  15   1   4        279.54        267.14        32.74 o                         
 -17   2   4         32.61         19.61        10.16 o                         
 -16   2   4         29.41         20.90        18.96 o                         
 -15   2   4        112.17         89.36        11.79 o                         
 -14   2   4         34.12         72.41        20.59 o                         
 -13   2   4          1.42         15.36        12.94 o                         
 -12   2   4         35.86         33.26        14.40 o                         
 -11   2   4       1693.13       1765.10        40.27 o                         
 -10   2   4        344.02        372.24        22.92 o                         
  -9   2   4         52.46         53.48        17.74 o                         
  -8   2   4        145.41        153.93        20.15 o                         
  -7   2   4          5.65         29.91        13.47 o                         
  -6   2   4       1764.22       1701.45        43.23 o                         
  -5   2   4       1590.42       1489.39        38.09 o                         
  -4   2   4       1800.05       1662.70        58.19 o                         
  -3   2   4       1248.34       1245.66        46.53 o                         
  -2   2   4        735.22        653.77        28.87 o                         
  -1   2   4       5786.93       5605.27       128.70 o                         
   0   2   4          2.63         10.17         7.97 o                         
   1   2   4       2868.24       2499.17       118.22 o                         
   2   2   4        381.90        261.55        27.11 o                         
   3   2   4          2.03          8.21        15.48 o                         
   4   2   4       2440.43       2357.00        70.72 o                         
   5   2   4        712.98        640.11        54.77 o                         
   6   2   4      13050.98      12717.14       338.42 o                         
   7   2   4        533.62        571.15        38.57 o                         
   8   2   4        970.82        982.26        82.22 o                         
   9   2   4        503.47        497.21        36.84 o                         
  10   2   4        272.24        310.82        32.83 o                         
  11   2   4          0.73         29.60        22.65 o                         
  12   2   4         17.32         54.74        21.39 o                         
  13   2   4         59.70         58.57        22.53 o                         
  14   2   4         86.49        111.23        50.73 o                         
  15   2   4         46.58        153.26        43.79 o                         
 -17   3   4         16.23         12.32         9.11 o                         
 -16   3   4         19.84          8.07        11.48 o                         
 -15   3   4          1.98          9.22        10.48 o                         
 -14   3   4         22.94         21.89        12.52 o                         
 -13   3   4        567.53        678.80        31.02 o                         
 -12   3   4       1026.80       1024.94        30.50 o                         
 -11   3   4         79.59         95.69        15.48 o                         
 -10   3   4        139.37        160.28        17.74 o                         
  -9   3   4        921.11        907.08        37.92 o                         
  -8   3   4       3080.72       3319.01        77.80 o                         
  -7   3   4       2741.45       2800.16        73.26 o                         
  -6   3   4         60.47         75.05        12.88 o                         
  -5   3   4       2337.14       2262.60        51.92 o                         
  -4   3   4        456.00        340.42        24.95 o                         
  -3   3   4        786.43        764.92        34.87 o                         
  -2   3   4       6762.85       6527.26       179.96 o                         
  -1   3   4       2264.92       2177.08        54.93 o                         
   0   3   4       1703.20       1704.32        47.24 o                         
   1   3   4       4070.41       3362.18       134.95 o                         
   2   3   4          2.47         13.68        11.61 o                         
   3   3   4       8662.92       8065.69       228.84 o                         
   4   3   4       1191.96       1119.92        48.66 o                         
   5   3   4        691.88        669.11        46.27 o                         
   6   3   4       5598.37       6177.87       152.87 o                         
   7   3   4        230.13        175.96        30.79 o                         
   8   3   4        296.52        253.76        33.58 o                         
   9   3   4        533.02        503.77        35.56 o                         
  10   3   4       6281.10       6645.72       161.70 o                         
  11   3   4        691.12        721.28        44.26 o                         
  12   3   4         60.60         88.81        22.04 o                         
  13   3   4          2.17         -1.02        22.42 o                         
  14   3   4         65.56         29.42        18.43 o                         
  15   3   4          3.50        -16.42        27.37 o                         
 -17   4   4          2.87         -3.75         7.69 o                         
 -16   4   4         94.79         88.47        14.10 o                         
 -15   4   4         32.92         26.69        13.06 o                         
 -14   4   4          2.68        -11.44        12.14 o                         
 -13   4   4         93.40         97.48        13.82 o                         
 -12   4   4        362.13        381.00        22.82 o                         
 -11   4   4         82.98         77.50        14.78 o                         
 -10   4   4        783.42        907.34        28.38 o                         
  -9   4   4        285.74        252.51        25.87 o                         
  -8   4   4        113.72        124.64        18.00 o                         
  -7   4   4       5667.84       5501.59       224.76 o                         
  -6   4   4      14478.12      13800.19       265.13 o                         
  -5   4   4       2742.58       2769.34        60.21 o                         
  -4   4   4         18.14         26.59        13.14 o                         
  -3   4   4       2971.30       2896.92        85.51 o                         
  -2   4   4        857.27        801.15        31.00 o                         
  -1   4   4      19368.98      18600.94       405.23 o                         
   0   4   4         11.67         10.17         7.97 o                         
   1   4   4        498.39        394.94        22.08 o                         
   2   4   4        555.70        484.77        28.86 o                         
   3   4   4       1267.28       1276.89        52.22 o                         
   4   4   4        300.18        273.88        34.84 o                         
   5   4   4         14.73         21.89        15.93 o                         
   6   4   4        428.75        449.91        35.12 o                         
   7   4   4        595.66        706.10        65.91 o                         
   8   4   4      11966.41      11716.49       282.96 o                         
   9   4   4         64.75         55.79        22.04 o                         
  10   4   4         26.62         94.30        22.65 o                         
  11   4   4        825.28        885.77        47.52 o                         
  12   4   4          0.78        -20.49        20.49 o                         
  13   4   4         85.02         87.18        24.08 o                         
  14   4   4         72.87         44.81        18.43 o                         
  15   4   4         21.87          8.21        19.35 o                         
 -17   5   4        124.11        109.14        13.65 o                         
 -16   5   4        136.63        140.95        16.99 o                         
 -15   5   4         69.70         46.54        11.40 o                         
 -14   5   4        127.94        124.37        16.73 o                         
 -13   5   4        348.04        386.37        25.71 o                         
 -12   5   4         24.45          1.28        15.42 o                         
 -11   5   4        964.90        999.30        29.96 o                         
 -10   5   4         57.26         77.37        16.91 o                         
  -9   5   4         64.00         51.71        18.85 o                         
  -8   5   4      13266.08      14627.75       284.80 o                         
  -7   5   4        258.33        254.21        21.16 o                         
  -6   5   4         98.38        120.86        18.17 o                         
  -5   5   4       1650.79       1539.87        39.73 o                         
  -4   5   4       1388.48       1075.65        44.46 o                         
  -3   5   4      17516.39      16794.70       447.93 o                         
  -2   5   4       4623.67       4955.24       140.31 o                         
  -1   5   4        148.50        113.34        18.22 o                         
   0   5   4       2694.70       2641.18        66.64 o                         
   1   5   4       1263.38       1264.44        47.28 o                         
   2   5   4         69.26         52.53        13.14 o                         
   3   5   4       2391.05       2149.07        77.34 o                         
   4   5   4       1430.27       1347.97        59.99 o                         
   5   5   4        294.29        168.33        29.35 o                         
   6   5   4        873.51        937.25        41.27 o                         
   7   5   4        345.32        294.37        49.34 o                         
   8   5   4       1037.74       1155.29        80.18 o                         
   9   5   4        934.65        949.42        48.76 o                         
  10   5   4       1719.13       1722.01        51.99 o                         
  11   5   4         83.20        140.50        27.23 o                         
  12   5   4          6.34          9.38        24.88 o                         
  13   5   4          1.48          6.79        23.74 o                         
  14   5   4         66.33         84.55        18.43 o                         
  15   5   4         27.80         31.85        21.02 o                         
 -17   6   4         59.22         39.34         9.11 o                         
 -16   6   4         19.16         28.74        11.85 o                         
 -15   6   4          9.57          2.00        11.11 o                         
 -14   6   4        271.39        328.62        28.97 o                         
 -13   6   4         44.24          5.32        14.86 o                         
 -12   6   4         99.94         84.15        15.04 o                         
 -11   6   4        820.98        911.40        29.66 o                         
 -10   6   4        441.24        553.80        25.83 o                         
  -9   6   4        657.61        682.58        33.64 o                         
  -8   6   4        252.36        258.92        23.81 o                         
  -7   6   4       1583.35       1432.13        50.64 o                         
  -6   6   4         68.53        130.84        17.38 o                         
  -5   6   4        228.77        233.12        18.09 o                         
  -4   6   4        156.26        125.32        17.71 o                         
  -3   6   4        746.87        812.24        34.87 o                         
  -2   6   4        782.50        840.26        90.42 o                         
  -1   6   4       1176.43       1276.49        48.09 o                         
   0   6   4         41.03         53.64        10.26 o                         
   1   6   4        806.89        666.21        27.29 o                         
   2   6   4       4782.59       4529.16       134.32 o                         
   3   6   4       3700.22       3624.09       114.63 o                         
   4   6   4        179.51        253.09        24.89 o                         
   5   6   4       1482.06       1373.42        47.19 o                         
   6   6   4        321.75        271.27        26.65 o                         
   7   6   4         14.24         41.05        46.44 o                         
   8   6   4      10002.72       9372.52       272.18 o                         
   9   6   4        254.74        228.43        27.23 o                         
  10   6   4         29.58         53.82        20.96 o                         
  11   6   4        527.51        521.29        47.42 o                         
  12   6   4        127.84        218.85        51.64 o                         
  13   6   4        166.32        132.53        30.25 o                         
  14   6   4         31.43         61.95        18.43 o                         
  15   6   4         72.93         38.32        19.35 o                         
 -17   7   4          4.18         17.52        11.26 o                         
 -16   7   4        135.92        157.47        16.08 o                         
 -15   7   4         29.37         37.97        11.22 o                         
 -14   7   4       1881.69       1944.29        45.90 o                         
 -13   7   4         55.56         77.31        14.64 o                         
 -12   7   4       3008.55       3008.28        58.14 o                         
 -11   7   4         89.18        127.72        17.14 o                         
 -10   7   4       6874.45       6961.40       115.26 o                         
  -9   7   4       1188.77       1172.50        42.84 o                         
  -8   7   4        310.09        293.60        25.42 o                         
  -7   7   4       2152.15       1989.07        50.70 o                         
  -6   7   4       4875.99       5084.26       104.23 o                         
  -5   7   4          5.36          2.95        10.02 o                         
  -4   7   4       1434.37       1475.02        43.18 o                         
  -3   7   4         10.45         15.33        19.16 o                         
  -2   7   4          9.18         25.54         9.79 o                         
  -1   7   4      11642.24      10687.84       236.73 o                         
   0   7   4       8043.10       8096.60       181.14 o                         
   1   7   4       1471.69       1217.67        39.12 o                         
   2   7   4       4918.36       5261.56       151.74 o                         
   3   7   4        728.99        718.08        40.54 o                         
   4   7   4       9836.12       9713.12       219.97 o                         
   5   7   4       2497.16       2405.33        79.01 o                         
   6   7   4        993.71        811.10        40.26 o                         
   7   7   4        536.27        468.96        56.33 o                         
   8   7   4       5934.69       6117.87       177.19 o                         
   9   7   4        332.35        413.22        32.17 o                         
  10   7   4          7.90         38.06        22.12 o                         
  11   7   4        290.79        329.89        53.73 o                         
  12   7   4        530.49        606.02        41.66 o                         
  13   7   4        147.50         98.74        26.22 o                         
  14   7   4          0.30        -13.20        16.67 o                         
  15   7   4          1.93        -19.16        23.22 o                         
 -17   8   4        184.82        170.26        14.87 o                         
 -16   8   4        228.56        222.85        15.85 o                         
 -15   8   4          1.74         15.30        10.72 o                         
 -14   8   4          9.14          8.36        12.52 o                         
 -13   8   4        142.35        153.95        16.11 o                         
 -12   8   4      20415.89      20369.92       316.53 o                         
 -11   8   4        763.01        829.75        28.49 o                         
 -10   8   4        494.59        552.15        24.79 o                         
  -9   8   4        619.00        673.17        33.64 o                         
  -8   8   4      34314.11      36789.33       692.85 o                         
  -7   8   4       7184.83       7030.55       168.13 o                         
  -6   8   4        350.89        413.35        21.79 o                         
  -5   8   4       2436.05       2219.93        50.48 o                         
  -4   8   4       2473.93       2473.28        63.23 o                         
  -3   8   4       4811.82       5176.97       147.97 o                         
  -2   8   4        885.92        874.16        34.88 o                         
  -1   8   4       2287.92       2182.23        56.89 o                         
   0   8   4      14833.27      15315.34       334.31 o                         
   1   8   4     118674.97     112617.30      2407.64 o                         
   2   8   4       8260.87       9798.09       269.69 o                         
   3   8   4        841.76        756.63        40.54 o                         
   4   8   4      12350.21      12792.49       286.77 o                         
   5   8   4       8141.26       8346.25       195.82 o                         
   6   8   4       1376.76       1441.94        82.82 o                         
   7   8   4       2563.44       2441.21       103.33 o                         
   8   8   4       3009.44       3180.72        95.93 o                         
   9   8   4         95.25         96.28        19.73 o                         
  10   8   4       1115.34       1159.16        65.06 o                         
  11   8   4         70.47         80.65        19.61 o                         
  12   8   4        113.77        145.03        56.12 o                         
  13   8   4        709.92        741.52        57.32 o                         
  14   8   4         60.83         27.05        16.67 o                         
  15   8   4         43.15         13.85        16.67 o                         
 -17   9   4        182.92        150.15        15.59 o                         
 -16   9   4         31.20         24.33        12.09 o                         
 -15   9   4          0.86          4.58        15.64 o                         
 -14   9   4          5.93         20.83        13.35 o                         
 -13   9   4        134.18        174.41        18.63 o                         
 -12   9   4         77.08        158.92        18.63 o                         
 -11   9   4        245.59        332.69        29.74 o                         
 -10   9   4       2047.67       2057.59        42.12 o                         
  -9   9   4       1485.43       1570.08        52.32 o                         
  -8   9   4        768.95        814.64        38.32 o                         
  -7   9   4       3317.11       3235.15        83.32 o                         
  -6   9   4        263.67        228.43        20.62 o                         
  -5   9   4      19840.47      19409.62       367.22 o                         
  -4   9   4        145.08        190.33        18.96 o                         
  -3   9   4       1344.32       1453.89        45.47 o                         
  -2   9   4        207.92        293.21        27.38 o                         
  -1   9   4       4385.17       3776.35        90.03 o                         
   0   9   4      19982.84      20299.12       440.04 o                         
   1   9   4       1591.81       1562.57        45.32 o                         
   2   9   4        958.05        834.12        40.55 o                         
   3   9   4       4616.28       4606.04       110.81 o                         
   4   9   4      10273.25      10366.84       234.93 o                         
   5   9   4        266.69        211.02        24.05 o                         
   6   9   4       4254.16       4132.51       110.74 o                         
   7   9   4          4.03         52.13        48.41 o                         
   8   9   4          7.24         29.56        24.63 o                         
   9   9   4          0.24        -23.83        27.65 o                         
  10   9   4          3.53         35.47        18.23 o                         
  11   9   4         26.85         52.39        19.61 o                         
  12   9   4        324.78        426.81        54.15 o                         
  13   9   4        146.20        207.16        30.82 o                         
  14   9   4        451.81        432.25        36.45 o                         
  15   9   4         16.37         -9.12        15.80 o                         
 -16  10   4         81.55         67.58        21.09 o                         
 -15  10   4        132.50        125.01        14.68 o                         
 -14  10   4         55.49         60.91        14.43 o                         
 -13  10   4         85.52         84.79        14.56 o                         
 -12  10   4       1321.88       1498.68        36.72 o                         
 -11  10   4        658.80        718.09        25.68 o                         
 -10  10   4        478.06        482.92        23.30 o                         
  -9  10   4        350.88        445.26        41.43 o                         
  -8  10   4       3129.66       3478.49        82.35 o                         
  -7  10   4       8348.88       8046.36       272.79 o                         
  -6  10   4        423.84        485.10        30.82 o                         
  -5  10   4        176.59        159.51        18.09 o                         
  -4  10   4       1390.58       1472.40        43.18 o                         
  -3  10   4        241.49        301.92        19.86 o                         
  -2  10   4       1516.25       1505.38        50.41 o                         
  -1  10   4       7128.08       7033.05       158.37 o                         
   0  10   4       2602.78       2759.46        68.65 o                         
   1  10   4       6342.87       6792.30       153.91 o                         
   2  10   4      12255.99      12093.04       344.51 o                         
   3  10   4        236.48        264.81        21.00 o                         
   4  10   4        175.38        238.01        38.09 o                         
   5  10   4         54.61         68.71        17.48 o                         
   6  10   4       4118.01       3762.18       141.72 o                         
   7  10   4          3.13        -17.80        20.39 o                         
   8  10   4       2131.77       2214.85        66.14 o                         
   9  10   4          6.12         26.42        21.33 o                         
  10  10   4        435.83        423.10        31.76 o                         
  11  10   4        280.86        204.97        26.41 o                         
  12  10   4        294.05        336.32        41.09 o                         
  13  10   4          0.52         28.19        20.83 o                         
  14  10   4        784.50        725.89        54.77 o                         
  15  10   4        158.89        117.36        23.21 o                         
 -16  11   4        920.95        889.81        32.24 o                         
 -15  11   4          8.74         11.88        10.79 o                         
 -14  11   4        359.12        356.12        21.39 o                         
 -13  11   4         85.35        109.89        15.73 o                         
 -12  11   4       8890.00       8765.25       156.14 o                         
 -11  11   4         86.76         80.47        14.27 o                         
 -10  11   4        908.11        852.63        27.63 o                         
  -9  11   4        822.89        865.80        28.04 o                         
  -8  11   4       1723.99       2078.66        58.34 o                         
  -7  11   4       4927.59       5053.58       189.62 o                         
  -6  11   4       1158.79       1219.71        40.97 o                         
  -5  11   4       3100.72       3077.99        67.05 o                         
  -4  11   4         51.85         55.61        10.95 o                         
  -3  11   4          1.35          7.30         9.48 o                         
  -2  11   4      11928.57      11844.88       391.43 o                         
  -1  11   4       1202.71       1042.94        29.65 o                         
   0  11   4      38386.89      38046.82       819.77 o                         
   1  11   4       4275.04       4822.31        96.88 o                         
   2  11   4      14911.60      14846.38       305.11 o                         
   3  11   4       4028.82       3862.47        84.12 o                         
   4  11   4      28024.09      28263.80       614.31 o                         
   5  11   4        144.54        169.44        48.97 o                         
   6  11   4        992.64        877.87        77.80 o                         
   7  11   4        144.10        176.24        29.82 o                         
   8  11   4       1350.87       1469.76        52.07 o                         
   9  11   4        192.65        227.69        29.19 o                         
  10  11   4        233.27        290.36        36.10 o                         
  11  11   4         24.31         24.37        18.00 o                         
  12  11   4        377.99        412.60        32.40 o                         
  13  11   4          2.23        -11.02        19.85 o                         
  14  11   4         70.65         95.06        18.43 o                         
  15  11   4          5.89         35.58        19.35 o                         
 -16  12   4       1723.95       1465.24        42.12 o                         
 -15  12   4         16.96         19.51        11.29 o                         
 -14  12   4        117.32        102.52        16.91 o                         
 -13  12   4        334.65        404.63        23.91 o                         
 -12  12   4       1061.49       1015.18        31.23 o                         
 -11  12   4        988.31       1066.71        29.42 o                         
 -10  12   4         16.18         31.94        19.74 o                         
  -9  12   4       1284.17       1251.75        33.82 o                         
  -8  12   4        523.48        590.11        56.91 o                         
  -7  12   4       8411.83       8478.62       264.54 o                         
  -6  12   4        101.75         70.64        15.80 o                         
  -5  12   4       1858.99       1789.29        44.93 o                         
  -4  12   4       1429.21       1387.71        36.09 o                         
  -3  12   4         52.03         72.38        15.17 o                         
  -2  12   4      37616.20      37770.88       811.53 o                         
  -1  12   4       1198.30       1434.13        41.93 o                         
   0  12   4      11032.94      11337.81       216.87 o                         
   1  12   4       1274.35       1336.70        48.83 o                         
   2  12   4       3638.02       3436.09        88.04 o                         
   3  12   4       5478.42       5814.39       156.33 o                         
   4  12   4        175.98        263.18        26.01 o                         
   5  12   4        585.98        567.12        34.28 o                         
   6  12   4         60.48         40.14        19.06 o                         
   7  12   4       4539.45       4447.72       247.18 o                         
   8  12   4        308.11        383.13        56.80 o                         
   9  12   4         50.25         40.27        19.63 o                         
  10  12   4        495.76        512.68        43.47 o                         
  11  12   4        724.33        761.73        48.22 o                         
  12  12   4        676.80        681.51        34.80 o                         
  13  12   4        190.82        172.66        26.95 o                         
  14  12   4        139.85        109.67        22.27 o                         
  15  12   4        266.23        226.70        57.49 o                         
 -16  13   4       2757.31       2368.07        52.78 o                         
 -15  13   4         36.71         21.53        14.28 o                         
 -14  13   4         12.12         14.38        13.34 o                         
 -13  13   4        243.55        290.67        24.97 o                         
 -12  13   4       3008.28       3107.61        55.78 o                         
 -11  13   4          3.30          5.47        12.88 o                         
 -10  13   4         36.56         34.94        13.64 o                         
  -9  13   4       4584.90       4494.67        97.80 o                         
  -8  13   4        545.14        469.37        42.22 o                         
  -7  13   4       5489.08       5470.21       152.46 o                         
  -6  13   4        132.86        132.20        16.26 o                         
  -5  13   4        525.60        560.82        24.24 o                         
  -4  13   4      27321.20      26333.93       492.62 o                         
  -3  13   4       7502.88       7726.52       174.11 o                         
  -2  13   4         87.36        123.02        16.67 o                         
  -1  13   4         29.66         29.71         9.48 o                         
   0  13   4        162.65        192.78        15.58 o                         
   1  13   4       2139.28       2298.37        52.26 o                         
   2  13   4        124.76        136.66        20.01 o                         
   3  13   4       1145.37       1163.65        41.06 o                         
   4  13   4       1275.23       1177.05        45.24 o                         
   5  13   4         63.54          5.47        38.32 o                         
   6  13   4        923.13        909.73        43.96 o                         
   7  13   4         42.68        -93.05        93.05 o                         
   8  13   4       1570.94       1561.38        53.69 o                         
   9  13   4        431.12        509.01        35.29 o                         
  10  13   4        556.58        529.81        35.41 o                         
  11  13   4        878.19        876.78        55.40 o                         
  12  13   4          8.05         -3.70        24.45 o                         
  13  13   4          3.81         14.74        23.21 o                         
  14  13   4         83.02         86.37        38.32 o                         
  15  13   4         11.25          8.51        17.10 o                         
 -16  14   4        355.80        374.92        21.68 o                         
 -15  14   4        120.50         87.57        13.69 o                         
 -14  14   4         74.08         52.90        12.62 o                         
 -13  14   4          0.31         11.32        13.51 o                         
 -12  14   4        307.36        288.99        23.40 o                         
 -11  14   4         57.56         58.72        14.00 o                         
 -10  14   4       1022.94        992.45        29.63 o                         
  -9  14   4        453.62        483.10        26.53 o                         
  -8  14   4          1.82         24.11        32.39 o                         
  -7  14   4       1241.45       1148.00        40.05 o                         
  -6  14   4       3449.30       3389.39        75.61 o                         
  -5  14   4       3465.95       3348.60        72.56 o                         
  -4  14   4       1758.00       1729.92        59.35 o                         
  -3  14   4       3833.74       4085.67        97.26 o                         
  -2  14   4       8747.77       8774.60       195.60 o                         
  -1  14   4      13031.27      13246.82       296.34 o                         
   0  14   4       1385.83       1474.40        47.42 o                         
   1  14   4        721.64        663.82        24.51 o                         
   2  14   4       3956.00       4418.12       165.88 o                         
   3  14   4         90.99        116.78        19.63 o                         
   4  14   4         76.56        101.04        21.00 o                         
   5  14   4       3498.62       3511.97        93.39 o                         
   6  14   4       4855.36       4806.63       124.55 o                         
   7  14   4        818.60        815.55        39.73 o                         
   8  14   4       2644.72       2684.40        75.82 o                         
   9  14   4        231.61        197.95        31.29 o                         
  10  14   4          0.05         18.38        19.63 o                         
  11  14   4       1616.74       1615.29        60.42 o                         
  12  14   4        193.61        218.77        47.35 o                         
  13  14   4        184.88        167.19        30.25 o                         
  14  14   4          3.52          4.38        32.84 o                         
  15  14   4         46.91         43.79        19.35 o                         
 -16  15   4        628.65        536.97        32.33 o                         
 -15  15   4         77.83         62.28        12.70 o                         
 -14  15   4        109.92         93.03        12.61 o                         
 -13  15   4        541.81        554.59        25.29 o                         
 -12  15   4        324.70        368.92        22.92 o                         
 -11  15   4        874.56        800.72        26.78 o                         
 -10  15   4          3.49        -12.77        12.77 o                         
  -9  15   4          0.82          8.25        13.97 o                         
  -8  15   4       4320.24       4470.63        92.35 o                         
  -7  15   4        401.62        423.34        43.00 o                         
  -6  15   4       5911.81       5955.01       123.64 o                         
  -5  15   4       3598.79       3634.16        80.05 o                         
  -4  15   4         35.14         12.80        18.96 o                         
  -3  15   4       2783.24       2801.99        85.31 o                         
  -2  15   4          6.96         41.05        13.55 o                         
  -1  15   4         19.03         54.74        13.48 o
[truncated: 875,937 more chars]
