# Supplementary material for: Crystal structures of two charge–transfer com­plexes of benzo[1,2-c:3,4-c′:5,6-c′′]tri­thio­phene (D 3h-BTT)
Source: Acta Crystallogr E Crystallogr Commun. 2019 Sep 30;75(Pt 10):1573–7. doi: 10.1107/S2056989019013161 (PMC6775755; doi:10.1107/S2056989019013161)
Supplement: Supplementary file 3 [file e-75-01573-IIsup3.hkl]

data_II                                       
_shelx_title ' RAP133_0m_a.res in P2(1)'                                        
_shelx_refln_list_code          4                                               
_shelx_F_calc_maximum      207.41                                               
_exptl_crystal_F_000      1072.00                                               
_reflns_d_resolution_high  0.8001                                               
                                                                                
loop_                                                                           
 _space_group_symop_operation_xyz                                               
 'x, y, z'                                                                      
 '-x, y+1/2, -z'                                                                
                                                                                
_cell_length_a    10.0139                                                       
_cell_length_b    17.4327                                                       
_cell_length_c    13.0286                                                       
_cell_angle_alpha  90.000                                                       
_cell_angle_beta  108.816                                                       
_cell_angle_gamma  90.000                                                       
                                                                                
_shelx_F_squared_multiplier     1.000                                           
                                                                                
loop_                                                                           
 _refln_index_h                                                                 
 _refln_index_k                                                                 
 _refln_index_l                                                                 
 _refln_F_squared_calc                                                          
 _refln_F_squared_meas                                                          
 _refln_F_squared_sigma                                                         
 _refln_observed_status                                                         
   1 -18   0        101.12         80.33         9.36 o                         
   2 -18   0        119.43        135.31        10.14 o                         
   3 -18   0         78.62         73.70         7.80 o                         
   4 -18   0         17.32         16.38         3.90 o                         
   5 -18   0        129.83        122.84         7.80 o                         
   1 -17   0         35.04         38.21         8.19 o                         
   2 -17   0        200.46        202.76        12.87 o                         
   3 -17   0        199.10        201.59        12.09 o                         
   4 -17   0         61.83         67.06         7.02 o                         
   5 -17   0          6.78          8.58         3.51 o                         
   6 -17   0        170.58        173.94        10.53 o                         
   2 -16   0         55.57         72.52         8.58 o                         
   3 -16   0         34.06         61.99         7.41 o                         
   4 -16   0         66.31         85.39         7.80 o                         
   5 -16   0        408.29        436.92        20.68 o                         
   6 -16   0        116.84        117.77         7.41 o                         
   7 -16   0        201.87        171.23        10.14 o                         
   3 -15   0        138.16        139.60        10.53 o                         
   4 -15   0        374.63        370.56        18.72 o                         
   5 -15   0         39.02         41.72         6.24 o                         
   6 -15   0        305.73        292.52        15.21 o                         
   7 -15   0        113.18        106.85         7.41 o                         
   8 -15   0          3.77          1.17         2.34 o                         
   3 -14   0        469.48        453.33        23.41 o                         
   4 -14   0        160.34        171.59        11.70 o                         
   5 -14   0        318.79        351.80        18.72 o                         
   6 -14   0         30.48         20.66         5.46 o                         
   7 -14   0        104.46         99.82         7.41 o                         
   8 -14   0         22.63         23.00         4.29 o                         
   9 -14   0         73.87         72.92         5.46 o                         
   3 -13   0       2741.75       2802.54       118.27 o                         
   4 -13   0        953.11        997.14        45.68 o                         
   5 -13   0        169.56        167.30        10.92 o                         
   6 -13   0        115.55         92.42         7.80 o                         
   7 -13   0         25.19         25.73         5.07 o                         
   8 -13   0        265.47        235.95        12.87 o                         
   9 -13   0          6.67          4.68         2.34 o                         
   3 -12   0        209.53        172.38        12.87 o                         
   4 -12   0        195.11        183.30        12.48 o                         
   5 -12   0        861.56        909.18        42.55 o                         
   6 -12   0        283.36        292.89        15.60 o                         
   7 -12   0         47.42         29.63         5.85 o                         
   8 -12   0         59.87         60.83         6.24 o                         
   9 -12   0          3.05          1.56         2.34 o                         
   4 -11   0         42.93         46.40         7.41 o                         
   5 -11   0        427.29        401.42        21.07 o                         
   6 -11   0        230.33        233.19        13.26 o                         
   7 -11   0        249.41        249.58        14.43 o                         
   8 -11   0         97.82         89.29         7.02 o                         
   9 -11   0         12.51         12.48         3.90 o                         
  10 -11   0        100.49        100.22         6.24 o                         
   4 -10   0        499.94        543.13        26.92 o                         
   5 -10   0        638.78        678.23        32.39 o                         
   6 -10   0        146.68        124.40        10.14 o                         
   7 -10   0        313.10        374.03        19.50 o                         
   8 -10   0         36.68         30.80         5.46 o                         
   9 -10   0          0.10         -0.78         2.34 o                         
  10 -10   0         43.71         47.57         4.68 o                         
   2  -9   0       1587.44       1648.79        50.48 o                         
   3  -9   0        543.98        524.11        24.20 o                         
   4  -9   0        186.28        185.16         9.88 o                         
   5  -9   0        105.90        114.64         8.97 o                         
   6  -9   0        901.87        961.97        44.90 o                         
   7  -9   0         30.27         14.82         4.29 o                         
   8  -9   0        143.55        161.44        10.53 o                         
   9  -9   0        234.26        238.66        13.26 o                         
  10  -9   0         10.43          4.68         2.34 o                         
   1  -8   0       3260.49       3401.11        99.73 o                         
   2  -8   0        346.39        462.55        15.02 o                         
   3  -8   0        111.99        140.07        10.14 o                         
   4  -8   0       2489.53       2599.74        83.79 o                         
   5  -8   0        126.85        127.91         9.75 o                         
   6  -8   0        480.06        397.16        26.53 o                         
   7  -8   0        104.12         78.77         7.41 o                         
   8  -8   0         39.49         35.48         5.85 o                         
   9  -8   0         14.19         24.95         4.68 o                         
  10  -8   0         17.58         13.26         3.12 o                         
  11  -8   0         16.03         29.63         3.51 o                         
   1  -7   0       2101.98       2234.25       160.32 o                         
   2  -7   0        883.28        818.64        25.69 o                         
   3  -7   0       5181.30       5537.85       237.33 o                         
   4  -7   0        227.08        278.06        15.21 o                         
   5  -7   0        994.28       1055.21        46.48 o                         
   6  -7   0        459.91        429.26        15.97 o                         
   7  -7   0        354.48        275.32        11.58 o                         
   8  -7   0        243.27        251.90        10.20 o                         
   9  -7   0         39.31         38.48         5.09 o                         
  10  -7   0        211.02        198.09        11.31 o                         
  11  -7   0         43.37         38.21         3.90 o                         
   1  -6   0       1271.86       1390.13        44.79 o                         
   2  -6   0          8.29          5.95         1.50 o                         
   3  -6   0        577.51        627.85        21.11 o                         
   4  -6   0        115.91        100.22         8.19 o                         
   5  -6   0         70.31         60.83         7.41 o                         
   6  -6   0        131.08        131.41         7.40 o                         
   7  -6   0         53.19         53.51         9.75 o                         
   8  -6   0        120.21        132.34         7.03 o                         
   9  -6   0         10.41          5.85         3.12 o                         
  10  -6   0          5.09          2.83         2.15 o                         
  11  -6   0         14.83         14.43         3.51 o                         
   1  -5   0        115.46         85.63         3.28 o                         
   2  -5   0       1226.17       1359.59        41.92 o                         
   3  -5   0       2832.15       3205.59        95.52 o                         
   4  -5   0        343.59        350.92        13.33 o                         
   5  -5   0        381.84        369.63        15.27 o                         
   6  -5   0         71.33         75.18         8.19 o                         
   7  -5   0        853.61        896.50        29.40 o                         
   8  -5   0         52.18         66.37         6.82 o                         
   9  -5   0        231.17        228.84         7.86 o                         
  10  -5   0         98.13        105.02         5.37 o                         
  11  -5   0         82.30         77.99         5.46 o                         
   1  -4   0       7834.01       8196.30       248.70 o                         
   2  -4   0         81.33         88.23         3.99 o                         
   3  -4   0       1487.14       1580.08        53.44 o                         
   4  -4   0        117.91         99.04         5.98 o                         
   5  -4   0        160.26        139.23        10.92 o                         
   6  -4   0        243.29        229.48         9.76 o                         
   7  -4   0        476.41        430.01        16.14 o                         
   8  -4   0         16.96         23.39         6.24 o                         
   9  -4   0         13.79         20.55         3.74 o                         
  10  -4   0         72.31         84.52         8.97 o                         
  11  -4   0        188.38        189.60         8.95 o                         
   1  -3   0       3185.28       3305.84       150.59 o                         
   2  -3   0        472.89        525.72        16.43 o                         
   3  -3   0        132.25        207.30         7.86 o                         
   4  -3   0         48.91         48.80         4.11 o                         
   5  -3   0        892.00        861.56        40.23 o                         
   6  -3   0        204.61        191.31         9.09 o                         
   7  -3   0        202.13        206.77         9.09 o                         
   8  -3   0        997.66       1021.81        33.55 o                         
   9  -3   0        606.26        662.74        18.54 o                         
  10  -3   0         58.50         59.56         4.11 o                         
  11  -3   0        218.39        227.85        10.53 o                         
   1  -2   0         81.14         74.90         4.29 o                         
   2  -2   0       3384.63       3355.40       145.59 o                         
   3  -2   0       1845.84       1998.75        61.42 o                         
   4  -2   0       1157.53       1155.94        37.32 o                         
   5  -2   0        592.69        677.97        32.79 o                         
   6  -2   0        523.07        502.03        17.52 o                         
   7  -2   0        484.12        488.84        17.24 o                         
   8  -2   0        172.87        179.80         8.58 o                         
   9  -2   0          6.33          9.38         2.23 o                         
  10  -2   0         78.06         80.79         4.12 o                         
  11  -2   0         20.96         23.74         2.92 o                         
   2  -1   0       6030.16       6081.40       255.01 o                         
   3  -1   0       2067.71       2274.45       157.39 o                         
   4  -1   0        783.60        691.63        17.96 o                         
   5  -1   0        379.81        399.12        20.68 o                         
   6  -1   0        596.92        628.31        20.97 o                         
   7  -1   0         80.41         96.18         6.07 o                         
   8  -1   0       1586.05       1618.06        52.10 o                         
   9  -1   0         39.87         29.27         3.45 o                         
  10  -1   0        224.65        247.84         7.87 o                         
  11  -1   0         41.90         45.36         3.16 o                         
   2   0   0      33517.22      31199.83      1335.06 o                         
   3   0   0       2758.81       2758.72       147.56 o                         
   4   0   0       2225.57       2410.05        60.75 o                         
   5   0   0       1703.58       1832.24        57.14 o                         
   6   0   0        339.74        403.76        14.62 o                         
   7   0   0        505.74        537.17        30.24 o                         
   8   0   0          7.19          9.05         3.12 o                         
   9   0   0        228.22        202.85         7.49 o                         
  10   0   0         50.82         57.21         3.49 o                         
  11   0   0         14.88         12.15         2.27 o                         
   2   1   0       6021.68       5828.92       255.00 o                         
   3   1   0       2085.44       2285.61        69.67 o                         
   4   1   0        757.11        661.96        17.96 o                         
   5   1   0        389.41        419.63        14.48 o                         
   6   1   0        582.51        618.77        22.44 o                         
   7   1   0         82.78         97.50         6.32 o                         
   8   1   0       1560.90       1676.14        42.65 o                         
   9   1   0         35.48         28.03         3.34 o                         
  10   1   0        217.70        240.83         7.86 o                         
  11   1   0         40.83         41.13         4.91 o                         
   1   2   0         92.60         94.04         3.03 o                         
   2   2   0       3395.47       3432.12       227.08 o                         
   3   2   0       1821.11       2000.68        93.91 o                         
   4   2   0       1186.63       1188.04        30.17 o                         
   5   2   0        593.79        705.95        22.91 o                         
   6   2   0        522.06        509.55        14.34 o                         
   7   2   0        496.51        493.91        17.38 o                         
   8   2   0        174.34        179.23         6.75 o                         
   9   2   0          5.20          5.49         1.92 o                         
  10   2   0         76.01         79.30         4.01 o                         
  11   2   0         19.29         20.41         2.51 o                         
   1   3   0       3183.57       3725.82       150.19 o                         
   2   3   0        449.26        501.23        16.02 o                         
   3   3   0        136.30        207.76         8.00 o                         
   4   3   0         48.19         47.27         3.20 o                         
   5   3   0        893.82        871.22        28.03 o                         
   6   3   0        218.22        228.40        10.32 o                         
   7   3   0        203.55        208.39         7.50 o                         
   8   3   0       1004.29       1041.15        27.43 o                         
   9   3   0        617.79        679.72        18.62 o                         
  10   3   0         59.53         55.34         3.49 o                         
  11   3   0        221.29        224.35         8.98 o                         
   2   4   0         92.45         99.48         3.44 o                         
   3   4   0       1500.92       1574.06        53.24 o                         
   4   4   0        114.49         99.04         4.12 o                         
   5   4   0        168.85        153.98         6.50 o                         
   6   4   0        234.58        232.16         6.75 o                         
   7   4   0        475.71        469.46        13.21 o                         
   8   4   0         15.65         31.26         3.40 o                         
   9   4   0         12.97         15.84         2.92 o                         
  10   4   0         73.33         78.77         3.95 o                         
  11   4   0        193.80        189.00         5.97 o                         
   2   5   0       1184.26       1349.09        46.93 o                         
   3   5   0       2842.51       3063.31        89.89 o                         
   4   5   0        352.20        344.86         8.58 o                         
   5   5   0        379.04        378.10        10.88 o                         
   6   5   0         68.89         86.04         4.13 o                         
   7   5   0        858.27        906.83        24.66 o                         
   8   5   0         52.33         66.49         4.92 o                         
   9   5   0        230.23        224.54         7.65 o                         
  10   5   0         97.78        103.36         5.88 o                         
  11   5   0         83.03         67.10         3.93 o                         
   3   6   0        619.74        647.34        16.52 o                         
   4   6   0        122.94        100.99         3.71 o                         
   5   6   0         67.84         53.53         3.39 o                         
   6   6   0        131.92        129.50         4.86 o                         
   7   6   0         51.61         51.11         3.92 o                         
   8   6   0        112.18        113.01         5.29 o                         
   9   6   0         10.08          7.28         1.85 o                         
  10   6   0          5.82          2.15         1.94 o                         
  11   6   0         13.65          9.75         3.12 o                         
   2   7   0        873.21        801.25        36.73 o                         
   3   7   0       5156.25       5471.71       236.14 o                         
   4   7   0        232.79        264.08        10.19 o                         
   5   7   0        981.61       1009.19        23.14 o                         
   6   7   0        464.87        445.98        15.66 o                         
   7   7   0        359.02        298.57         9.30 o                         
   8   7   0        246.84        251.20        14.42 o                         
   9   7   0         39.04         47.62         3.61 o                         
  10   7   0        211.53        193.26         6.37 o                         
  11   7   0         45.91         41.72         3.90 o                         
   1   8   0       3225.95       3091.67       142.21 o                         
   2   8   0        341.12        437.73        21.85 o                         
   3   8   0        103.72        136.85         6.55 o                         
   4   8   0       2488.76       2838.66        83.79 o                         
   5   8   0        126.11        125.80         4.94 o                         
   6   8   0        465.32        477.70        14.75 o                         
   7   8   0        102.94         75.58         7.70 o                         
   8   8   0         41.52         39.88         6.27 o                         
   9   8   0         14.96         15.49         2.68 o                         
  10   8   0         18.42         22.52         2.94 o                         
   1   9   0         57.94         41.62         4.27 o                         
   2   9   0       1606.42       1632.64        51.17 o                         
   3   9   0        521.24        489.74        24.20 o                         
   4   9   0        190.24        193.09         6.75 o                         
   5   9   0        105.32        101.95         5.27 o                         
   6   9   0        896.66        980.96        26.00 o                         
   7   9   0         28.05         21.31         4.63 o                         
   8   9   0        142.07        158.70         6.28 o                         
   9   9   0        232.57        235.33         7.72 o                         
  10   9   0         10.44          6.77         6.24 o                         
   0  10   0        897.88        777.55        35.54 o                         
   1  10   0        127.38        105.05         5.92 o                         
   2  10   0       1022.20       1064.42        38.59 o                         
   3  10   0        339.18        344.51        14.13 o                         
   4  10   0        516.54        562.32        14.03 o                         
   5  10   0        639.65        681.19        20.05 o                         
   6  10   0        150.88        154.57         6.42 o                         
   7  10   0        312.81        372.93        15.71 o                         
   8  10   0         39.17         39.75         3.82 o                         
   9  10   0          0.14          0.47         2.55 o                         
  10  10   0         42.63         45.62         5.07 o                         
   1  11   0        215.77        209.91         6.16 o                         
   2  11   0       1380.50       1299.07        24.06 o                         
   3  11   0        878.31        763.43        14.90 o                         
   4  11   0         47.77         50.97         4.39 o                         
   5  11   0        420.34        421.53        20.72 o                         
   6  11   0        222.51        216.15        10.17 o                         
   7  11   0        243.98        266.55         8.84 o                         
   8  11   0         98.28         90.87         4.74 o                         
   9  11   0         14.02         10.59         2.44 o                         
   0  12   0        433.23        437.22        11.50 o                         
   1  12   0        271.83        237.31         6.09 o                         
   2  12   0       1475.40       1457.79        26.88 o                         
   3  12   0        222.28        206.38         6.56 o                         
   4  12   0        196.33        188.80         6.37 o                         
   5  12   0        863.12        918.87        26.54 o                         
   6  12   0        276.92        271.19        14.38 o                         
   7  12   0         46.70         43.96         4.28 o                         
   8  12   0         62.47         70.33         5.24 o                         
   9  12   0          2.93          9.36         3.90 o                         
   1  13   0         47.23         61.39         3.60 o                         
   2  13   0         30.45         26.16         2.73 o                         
   3  13   0       2752.49       2661.74        68.43 o                         
   4  13   0        961.89        995.74        18.89 o                         
   5  13   0        172.92        155.85         6.25 o                         
   6  13   0        114.76         94.29         6.65 o                         
   7  13   0         25.12         32.75         6.24 o                         
   8  13   0        260.48        258.96        14.04 o                         
   0  14   0       1138.52       1118.54        36.72 o                         
   1  14   0        952.97        970.82        20.39 o                         
   2  14   0        647.89        629.98        12.69 o                         
   3  14   0        476.31        455.09         9.71 o                         
   4  14   0        167.19        173.25         5.17 o                         
   5  14   0        321.54        361.65        10.28 o                         
   6  14   0         30.86         36.65         6.63 o                         
   7  14   0        104.16        100.99         8.97 o                         
   8  14   0         23.49         26.90         7.02 o                         
   1  15   0         52.89         63.82         3.86 o                         
   2  15   0          2.42          3.24         1.81 o                         
   3  15   0        136.29        140.34         5.52 o                         
   4  15   0        369.97        347.41         9.77 o                         
   5  15   0         36.69         26.36         4.27 o                         
   6  15   0        301.47        280.42        16.38 o                         
   7  15   0        112.22        108.41        10.14 o                         
   0  16   0         43.46         75.69         6.27 o                         
   1  16   0        273.31        369.31        10.03 o                         
   2  16   0         59.53         70.46         4.13 o                         
   3  16   0         37.01         55.25         3.79 o                         
   4  16   0         71.91         87.00         4.22 o                         
   5  16   0        408.13        408.11        16.47 o                         
   6  16   0        111.16         81.50        10.92 o                         
   1  17   0         31.79         38.94         3.66 o                         
   2  17   0        205.45        209.24         6.55 o                         
   3  17   0        189.33        187.99         7.21 o                         
   4  17   0         60.90         67.17         4.09 o                         
   5  17   0          7.46          9.75         2.61 o                         
   1  18   0        100.80         96.39         4.68 o                         
   2  18   0        115.61        124.12         4.51 o                         
   3  18   0         83.24         83.94         3.73 o                         
   4  18   0         18.20         28.10         3.74 o                         
   5  18   0        131.00        106.85         9.75 o                         
   1  19   0         82.71         84.41         3.51 o                         
   2  19   0        175.68        180.94         5.35 o                         
   3  19   0        120.98        123.22         4.12 o                         
   4  19   0         44.79         48.40        10.72 o                         
   0  20   0         32.03         29.42         3.09 o                         
   1  20   0         61.61         61.22         2.80 o                         
   2  20   0         20.12         25.24         2.64 o                         
   3  20   0          2.80         11.34         4.40 o                         
   4  20   0        275.25        279.30        14.05 o                         
   1  21   0         40.23         37.05         2.10 o                         
   2  21   0        161.33        175.68         4.67 o                         
   3  21   0        348.80        374.23        17.56 o                         
  -4 -19   1        494.18        458.12        22.63 o                         
  -3 -19   1         92.68         93.97         7.41 o                         
  -2 -19   1        106.34        116.59         8.58 o                         
  -1 -19   1          1.75          7.41         4.29 o                         
   0 -19   1         93.95         83.06         8.58 o                         
  -6 -18   1         33.68         38.21         4.68 o                         
  -5 -18   1         32.32         33.14         4.68 o                         
  -4 -18   1         46.88         44.06         5.85 o                         
  -3 -18   1        272.51        271.83        14.43 o                         
  -2 -18   1        219.23        214.08        12.87 o                         
  -7 -17   1         93.62         95.15         6.24 o                         
  -6 -17   1         53.50         53.03         5.07 o                         
  -5 -17   1         36.69         47.96         5.46 o                         
  -4 -17   1        307.43        322.55        16.77 o                         
  -2 -17   1        161.58        157.55        10.92 o                         
   2 -17   1        147.13        161.83        12.87 o                         
   3 -17   1         41.78         37.82         7.80 o                         
   4 -17   1         31.93         21.44         6.63 o                         
   5 -17   1         37.29         39.77         6.24 o                         
  -8 -16   1          0.73          5.85         2.73 o                         
  -7 -16   1         10.53         14.04         3.90 o                         
  -6 -16   1         53.26         53.42         5.46 o                         
  -5 -16   1         47.14         35.09         5.85 o                         
  -4 -16   1        145.74        146.24        10.14 o                         
  -3 -16   1         18.10         20.27         6.63 o                         
   1 -16   1        261.77        230.47        15.21 o                         
   2 -16   1         84.41         92.41         9.75 o                         
   3 -16   1        124.06        134.14        10.14 o                         
   4 -16   1        257.79        271.82        14.82 o                         
   5 -16   1        119.11        130.24         8.58 o                         
   6 -16   1         77.83         80.71         7.02 o                         
   7 -16   1        113.70        114.26         7.80 o                         
  -8 -15   1         97.19         88.91         6.24 o                         
  -7 -15   1         70.80         88.51         6.63 o                         
  -6 -15   1        166.13        166.13         9.75 o                         
  -5 -15   1         85.49         75.26         7.41 o                         
  -4 -15   1         22.71         13.65         3.90 o                         
  -3 -15   1         93.77        109.57         8.97 o                         
   2 -15   1        653.99        703.59        32.39 o                         
   3 -15   1         86.42         89.29         9.36 o                         
   4 -15   1        128.25        124.78        10.14 o                         
   5 -15   1          0.35         -3.51         3.51 o                         
   6 -15   1         44.17         42.50         5.46 o                         
   7 -15   1        118.43        104.12         7.41 o                         
  -9 -14   1         97.22        106.07         6.24 o                         
  -8 -14   1         32.47         37.04         4.29 o                         
  -7 -14   1         81.25         83.05         7.02 o                         
  -6 -14   1         11.79          8.97         3.51 o                         
  -5 -14   1         21.25         41.33         6.24 o                         
  -4 -14   1        503.94        507.98        25.75 o                         
   2 -14   1        418.29        397.51        21.07 o                         
   3 -14   1       1053.54       1105.47        52.33 o                         
   4 -14   1        347.73        351.04        18.33 o                         
   5 -14   1         20.43         18.71         6.24 o                         
   6 -14   1         32.23         25.73         5.46 o                         
   7 -14   1         18.08         16.38         4.68 o                         
   8 -14   1          4.33          4.29         2.73 o                         
  -9 -13   1         13.52         13.65         3.51 o                         
  -8 -13   1         99.03        102.94         7.41 o                         
  -7 -13   1          7.59         13.26         4.68 o                         
  -6 -13   1        264.79        253.09        14.04 o                         
  -5 -13   1         20.99         17.93         6.24 o                         
  -4 -13   1       1020.74        998.81        46.47 o                         
   2 -13   1        823.74        865.05        41.38 o                         
   3 -13   1        319.43        324.11        17.94 o                         
   4 -13   1        977.85       1134.23        51.15 o                         
   5 -13   1         15.09         12.87         3.90 o                         
   7 -13   1         25.87         21.44         4.68 o                         
   8 -13   1        118.95        127.91         8.19 o                         
   9 -13   1         61.20         67.85         5.46 o                         
 -10 -12   1          1.70          2.34         2.34 o                         
  -9 -12   1         41.99         33.53         4.68 o                         
  -8 -12   1        158.49        148.97         9.36 o                         
  -7 -12   1        150.49        150.92        10.14 o                         
  -6 -12   1          1.81          5.46         3.12 o                         
  -5 -12   1       1577.90       1671.55        75.44 o                         
  -4 -12   1        311.42        249.61        14.43 o                         
   3 -12   1        497.43        552.47        27.31 o                         
   4 -12   1        222.76        245.67        14.82 o                         
   5 -12   1         11.03         17.93         6.24 o                         
   6 -12   1        252.46        296.38        15.99 o                         
   7 -12   1         21.16         19.49         5.46 o                         
   8 -12   1          4.50          5.85         3.12 o                         
   9 -12   1         64.96         67.85         5.85 o                         
 -10 -11   1         74.28         74.48         5.46 o                         
  -9 -11   1         26.79         22.22         4.68 o                         
  -8 -11   1        142.89        131.42         9.75 o                         
  -7 -11   1        385.50        397.48        20.68 o                         
  -6 -11   1        389.95        327.66        17.16 o                         
  -5 -11   1         88.54         89.29         8.19 o                         
  -4 -11   1        540.89        616.09        29.66 o                         
   3 -11   1        621.49        642.34        30.05 o                         
   4 -11   1        169.53        144.68        10.53 o                         
   5 -11   1       1170.53       1206.47        54.29 o                         
   6 -11   1        127.72        143.89         9.36 o                         
   7 -11   1         58.66         58.88         6.63 o                         
   8 -11   1        113.01         94.76         7.41 o                         
   9 -11   1         14.00          5.07         2.73 o                         
 -10 -10   1         33.72         25.34         3.90 o                         
  -9 -10   1         22.53         28.46         5.07 o                         
  -6 -10   1         40.95         56.14         7.41 o                         
  -5 -10   1        239.48        234.76        14.04 o                         
  -4 -10   1        600.51        606.03        30.05 o                         
   3 -10   1         12.24         22.22         5.07 o                         
   4 -10   1        198.97        216.80        13.26 o                         
   5 -10   1        281.29        273.00        15.60 o                         
   6 -10   1         48.98         60.82         7.41 o                         
   7 -10   1        216.24        201.20        12.09 o                         
   8 -10   1         88.87         74.48         7.02 o                         
   9 -10   1         40.83         38.99         5.07 o                         
  10 -10   1         57.86         57.71         4.68 o                         
 -11  -9   1        200.32        203.21        10.14 o                         
 -10  -9   1         27.01         20.27         4.68 o                         
  -9  -9   1        108.69        106.45         7.80 o                         
  -8  -9   1         85.97         99.82         7.80 o                         
  -7  -9   1         95.11         77.87         8.27 o                         
  -6  -9   1        233.78        223.05        13.65 o                         
  -5  -9   1         98.48        105.28         8.97 o                         
  -4  -9   1        655.46        702.20        25.37 o                         
  -3  -9   1        242.15        209.81        12.48 o                         
  -2  -9   1        132.71        146.24         7.80 o                         
   1  -9   1        736.46        728.22        22.23 o                         
   2  -9   1        293.14        314.56        11.94 o                         
   3  -9   1        178.56        179.40        11.70 o                         
   4  -9   1        169.37        193.43        12.87 o                         
   5  -9   1         47.60         47.96         7.41 o                         
   6  -9   1        258.87        241.39        14.04 o                         
   7  -9   1        422.32        394.38        20.29 o                         
   8  -9   1         55.70         60.44         6.24 o                         
   9  -9   1        197.34        200.42        11.70 o                         
  10  -9   1         25.91         35.87         4.68 o                         
 -11  -8   1         44.32         40.94         4.29 o                         
 -10  -8   1         16.78         21.05         5.07 o                         
  -9  -8   1          8.80          1.95         4.68 o                         
  -8  -8   1        240.28        230.40         9.64 o                         
  -7  -8   1        109.24        105.67         6.75 o                         
  -6  -8   1        444.75        414.20        16.12 o                         
  -5  -8   1         93.71         89.68         8.19 o                         
  -4  -8   1       1783.03       1532.26        79.02 o                         
  -3  -8   1       2077.14       2076.30        65.06 o                         
  -2  -8   1        297.75        343.74        10.92 o                         
  -1  -8   1       3001.73       3183.45       130.35 o                         
   1  -8   1        179.47        218.97         7.80 o                         
   2  -8   1        667.92        637.98        21.11 o                         
   3  -8   1        305.66        318.25        20.09 o                         
   4  -8   1        957.93        974.92        31.62 o                         
   5  -8   1         78.57        100.21         8.97 o                         
   6  -8   1        134.28        123.62         9.36 o                         
   8  -8   1          4.12          2.73         3.12 o                         
   9  -8   1         59.69         59.66         6.24 o                         
  10  -8   1          1.67          1.17         2.34 o                         
 -11  -7   1         21.23         25.34         4.68 o                         
 -10  -7   1        206.81        193.51         7.71 o                         
  -9  -7   1         39.88         37.82         5.85 o                         
  -8  -7   1        164.55        162.64         7.86 o                         
  -7  -7   1        381.18        392.69        14.61 o                         
  -6  -7   1        155.27        147.29         7.96 o                         
  -5  -7   1       1198.29       1126.36        50.01 o                         
  -4  -7   1       1188.56       1306.74        57.06 o                         
  -3  -7   1        421.25        391.75        13.51 o                         
  -2  -7   1        443.35        448.07        14.63 o                         
  -1  -7   1        357.97        406.25        12.69 o                         
   1  -7   1       1803.12       1862.28       104.75 o                         
   2  -7   1        269.02        255.14         9.05 o                         
   3  -7   1        445.00        401.06        36.10 o                         
   4  -7   1        305.06        332.33        17.16 o                         
   5  -7   1        317.73        343.24        17.55 o                         
   6  -7   1         99.21        106.06         8.97 o                         
   7  -7   1        115.85        123.22         8.97 o                         
   8  -7   1        225.53        228.28        10.73 o                         
   9  -7   1         43.82         32.75         6.24 o                         
  10  -7   1         73.33         69.41         5.85 o                         
 -11  -6   1         19.33         28.80         3.44 o                         
 -10  -6   1         81.18         84.74         4.82 o                         
  -9  -6   1        110.16         96.92         5.79 o                         
  -8  -6   1        207.12        218.96         9.09 o                         
  -7  -6   1        743.29        759.66        25.67 o                         
  -6  -6   1        163.63        156.56         8.15 o                         
  -5  -6   1       1985.68       1974.01        63.40 o                         
  -4  -6   1       3255.80       3411.51       104.01 o                         
  -3  -6   1       1162.60       1131.70        35.25 o                         
  -2  -6   1       3254.58       3558.29       108.19 o                         
  -1  -6   1       1436.31       1358.13        58.73 o                         
   0  -6   1       1362.45       1507.06        64.60 o                         
   1  -6   1        258.75        278.53        12.49 o                         
   2  -6   1         43.82         41.33         3.51 o                         
   3  -6   1       1487.35       1684.50        68.65 o                         
   4  -6   1        136.13        144.68        10.14 o                         
   5  -6   1       1208.65       1283.44        57.83 o                         
   6  -6   1        156.78        146.65         7.77 o                         
   7  -6   1          0.79          1.80         2.66 o                         
   8  -6   1        179.70        169.97         8.27 o                         
   9  -6   1        108.53        123.19         6.62 o                         
  10  -6   1         17.54         21.83         5.07 o                         
  11  -6   1         22.42         19.10         3.51 o                         
 -11  -5   1         23.06         27.29         3.00 o                         
 -10  -5   1         52.97         56.43         3.85 o                         
  -9  -5   1        475.50        490.90        16.40 o                         
  -8  -5   1        274.06        256.22        14.82 o                         
  -7  -5   1        368.70        372.85        13.78 o                         
  -6  -5   1        927.01        923.39        30.10 o                         
  -5  -5   1        571.70        618.96        29.27 o                         
  -4  -5   1       3451.17       3557.05       143.41 o                         
  -3  -5   1       3734.48       3908.47       167.50 o                         
  -2  -5   1        527.23        520.50        22.65 o                         
  -1  -5   1       2118.14       2452.75       105.25 o                         
   0  -5   1        130.65        137.20         4.41 o                         
   1  -5   1      10035.37      10138.21       435.14 o                         
   2  -5   1       1194.87       1201.64        52.03 o                         
   4  -5   1        653.54        762.78        33.18 o                         
   5  -5   1        838.60        712.17        33.19 o                         
   6  -5   1         26.53         25.15         4.14 o                         
   7  -5   1        542.56        526.62        18.21 o                         
   8  -5   1         28.60         13.32         2.90 o                         
   9  -5   1          0.77          1.51         2.33 o                         
  10  -5   1        150.62        146.21         6.48 o                         
  11  -5   1         22.28         29.63         3.51 o                         
 -11  -4   1         10.56         15.17         2.61 o                         
 -10  -4   1         30.77         32.54         5.56 o                         
  -9  -4   1        213.42        254.15        10.06 o                         
  -8  -4   1        810.52        773.49        28.11 o                         
  -7  -4   1        385.99        419.59        14.89 o                         
  -6  -4   1        357.29        352.75        13.08 o                         
  -5  -4   1        197.04        262.06        15.21 o                         
  -4  -4   1       4038.08       4543.54       137.36 o                         
  -3  -4   1        325.05        252.83        13.27 o                         
  -2  -4   1       5405.61       5711.02       246.61 o                         
  -1  -4   1       6838.80       7192.08       211.39 o                         
   0  -4   1      13155.25      12997.29       643.16 o                         
   1  -4   1       1613.52       1753.08        68.43 o                         
   2  -4   1       6060.80       5629.92       249.06 o                         
   3  -4   1        266.20        328.07        15.61 o                         
   4  -4   1       1661.16       1716.87        70.83 o                         
   5  -4   1        276.85        285.58        12.13 o                         
   6  -4   1        267.75        245.67        10.47 o                         
   7  -4   1        361.80        327.95        26.33 o                         
   8  -4   1         33.27         30.57         3.93 o                         
   9  -4   1        163.81        175.83         7.71 o                         
  10  -4   1         76.73         86.37         4.69 o                         
  11  -4   1         66.46         69.02         5.07 o                         
 -11  -3   1         82.61         73.46         4.00 o                         
 -10  -3   1          0.52          3.38         1.85 o                         
  -9  -3   1         11.67         20.28         4.14 o                         
  -8  -3   1        609.23        599.17        20.42 o                         
  -7  -3   1        239.22        273.75        10.89 o                         
  -6  -3   1       1021.04       1012.38        34.96 o                         
  -5  -3   1        469.37        606.77        28.49 o                         
  -4  -3   1         50.91         75.13         4.94 o                         
  -3  -3   1      12611.02      13316.62       591.89 o                         
  -1  -3   1      19789.59      21123.35       879.89 o                         
   0  -3   1        670.75        742.28        22.41 o                         
   1  -3   1      32019.86      32183.70      1723.98 o                         
   2  -3   1        847.74        934.88        40.67 o                         
   3  -3   1        347.10        352.35        17.17 o                         
   4  -3   1       9793.41       9692.53       296.59 o                         
   5  -3   1        497.47        551.39        28.10 o                         
   6  -3   1       1137.96       1071.07        52.35 o                         
   7  -3   1        244.32        204.26        15.19 o                         
   8  -3   1        424.48        439.99        16.54 o                         
   9  -3   1         78.74         95.88         7.16 o                         
  10  -3   1         16.96         15.64         3.31 o                         
  11  -3   1         23.36         18.71         3.51 o                         
 -11  -2   1         35.29         36.02         3.27 o                         
 -10  -2   1         37.75         36.93         3.43 o                         
  -9  -2   1        100.38        121.66        11.11 o                         
  -8  -2   1        314.71        294.27        11.58 o                         
  -7  -2   1        526.96        588.83        23.00 o                         
  -6  -2   1       2430.56       2614.89        82.53 o                         
  -5  -2   1         15.18         15.99         5.85 o                         
  -4  -2   1       1151.83       1210.44        31.61 o                         
  -3  -2   1         55.16         42.89         4.68 o                         
  -2  -2   1      19213.71      19561.35       605.24 o                         
  -1  -2   1         27.05         21.76         1.22 o                         
   0  -2   1        111.71         75.75         2.48 o                         
   1  -2   1       6490.26       6674.57       200.29 o                         
   2  -2   1        107.12         90.10         5.07 o                         
   3  -2   1        898.23        995.10        44.56 o                         
   4  -2   1       3644.24       3759.64       160.04 o                         
   5  -2   1        639.50        637.79        30.45 o                         
   6  -2   1        481.98        478.15        17.24 o                         
   7  -2   1        925.08        943.88        32.52 o                         
   8  -2   1        227.35        218.31         8.08 o                         
   9  -2   1         89.60        103.34         4.85 o                         
  10  -2   1         65.83         70.28         4.27 o                         
  11  -2   1         81.18         76.32         6.04 o                         
 -12  -1   1          7.69          9.36         3.12 o                         
 -11  -1   1        170.26        186.19         6.21 o                         
 -10  -1   1         60.27         56.48         4.12 o                         
  -9  -1   1         53.14         76.76         5.61 o                         
  -8  -1   1       1022.57       1103.90        36.17 o                         
  -7  -1   1         23.59         22.37         4.54 o                         
  -6  -1   1       1029.36       1018.20        33.14 o                         
  -5  -1   1        148.52        186.82         7.55 o                         
  -4  -1   1        293.58        271.80        12.57 o                         
  -3  -1   1        248.60        282.47        14.05 o                         
  -2  -1   1        103.46        101.07         3.99 o                         
  -1  -1   1        224.94        229.52        10.35 o                         
   0  -1   1        271.94        273.26         8.57 o                         
   1  -1   1       1317.49       1315.64        68.00 o                         
   2  -1   1         60.35         61.61         3.90 o                         
   3  -1   1       1786.84       1722.97        77.22 o                         
   4  -1   1       1212.80       1325.02        59.82 o                         
   5  -1   1        575.69        567.11        27.71 o                         
   6  -1   1        115.84        141.72         7.03 o                         
   7  -1   1        172.52        175.70         8.27 o                         
   8  -1   1        529.44        550.20        16.11 o                         
   9  -1   1         74.44         80.60         4.34 o                         
  10  -1   1         21.99         17.69         3.02 o                         
  11  -1   1        107.94        110.76         4.69 o                         
 -12   0   1          0.01          1.56         1.95 o                         
 -11   0   1          1.19          6.74         1.92 o                         
 -10   0   1          0.69          0.21         2.33 o                         
  -9   0   1         77.78         71.48         4.46 o                         
  -8   0   1        106.79        126.56         7.03 o                         
  -7   0   1       1076.65       1091.29        35.08 o                         
  -6   0   1        226.19        228.15        12.29 o                         
  -5   0   1        576.48        545.95        18.49 o                         
  -4   0   1       2485.58       2765.02        84.78 o                         
  -3   0   1         18.65         13.65         5.46 o                         
  -2   0   1        248.21        314.99        14.44 o                         
  -1   0   1        827.57        937.25        39.09 o                         
   0   0   1       5752.38       5379.15       198.57 o                         
   1   0   1        195.69        241.72         7.73 o                         
   2   0   1       2009.23       1923.23        82.96 o                         
   3   0   1        463.39        473.54        21.86 o                         
   4   0   1        320.73        296.49        14.83 o                         
   5   0   1        144.29         93.60         8.19 o                         
   6   0   1         99.40         74.49         5.51 o                         
   7   0   1       1041.63       1018.22        33.00 o                         
   8   0   1         14.86         14.39         2.55 o                         
   9   0   1         13.18          7.50         2.07 o                         
  10   0   1          7.10          4.42         1.87 o                         
  11   0   1          0.18          1.95         1.65 o                         
 -12   1   1          7.81         10.92         2.73 o                         
 -11   1   1        167.02        189.88         7.86 o                         
 -10   1   1         58.32         61.44         4.77 o                         
  -9   1   1         52.51         71.91         4.45 o                         
  -8   1   1       1019.06       1125.42        36.17 o                         
  -7   1   1         18.28         13.48         5.26 o                         
  -6   1   1       1033.59       1042.55        37.85 o                         
  -5   1   1        138.60        164.66         6.43 o                         
  -4   1   1        274.96        259.48         7.88 o                         
  -3   1   1        252.78        291.45        14.05 o                         
  -2   1   1        107.99        110.00         5.85 o                         
  -1   1   1        224.18        226.93         9.77 o                         
   0   1   1        273.81        282.35        13.88 o                         
   1   1   1       1314.92       1249.32        38.92 o                         
   2   1   1         58.07         60.05         3.51 o                         
   3   1   1       1754.02       1828.58        77.21 o                         
   4   1   1       1230.13       1374.66        42.30 o                         
   5   1   1        576.36        578.04        27.71 o                         
   6   1   1        112.89        141.82         7.15 o                         
   7   1   1        180.82        192.39         6.81 o                         
   8   1   1        511.46        520.89        18.31 o                         
   9   1   1         75.03         72.66         4.27 o                         
  10   1   1         19.28         19.44         2.69 o                         
  11   1   1        106.11        111.62         5.65 o                         
 -11   2   1         35.28         46.88         3.47 o                         
 -10   2   1         39.13         33.68         3.24 o                         
  -9   2   1        105.69        121.53         5.38 o                         
  -8   2   1        309.47        285.57        11.70 o                         
  -7   2   1        538.63        597.23        16.67 o                         
  -6   2   1       2428.63       2709.32        71.57 o                         
  -5   2   1         17.33         16.16         3.35 o                         
  -4   2   1       1163.12       1249.01        31.46 o                         
  -3   2   1         67.07         49.52         4.29 o                         
  -2   2   1      19228.05      20841.99       855.98 o                         
  -1   2   1         26.48         24.19         1.22 o                         
   0   2   1        113.19         78.71         2.54 o                         
   1   2   1       6540.18       6512.46       199.91 o                         
   2   2   1         96.79         86.58         4.68 o                         
   3   2   1        910.43       1023.67        44.56 o                         
   4   2   1       3661.71       3693.12        92.56 o                         
   5   2   1        623.65        630.74        30.06 o                         
   6   2   1        487.58        511.90        14.11 o                         
   7   2   1        931.57        996.85        32.50 o                         
   8   2   1        229.33        226.30         7.65 o                         
   9   2   1         90.39        103.08         4.78 o                         
  10   2   1         66.21         67.58         3.85 o                         
  11   2   1         80.75         73.08         3.93 o                         
 -11   3   1         84.15         65.08         3.38 o                         
 -10   3   1          0.43          2.41         1.78 o                         
  -9   3   1         10.32         22.78         6.24 o                         
  -8   3   1        618.46        591.08        28.11 o                         
  -7   3   1        239.34        274.75         9.13 o                         
  -6   3   1       1018.10       1007.57        23.19 o                         
  -5   3   1        482.63        574.73        17.67 o                         
  -4   3   1         47.38         71.19         3.42 o                         
  -3   3   1      12622.14      14412.15       594.33 o                         
  -2   3   1        635.20        721.45        31.66 o                         
  -1   3   1      19774.89      20141.04      1045.98 o                         
   0   3   1        655.59        731.40        29.15 o                         
   1   3   1      32044.17      33801.50      1396.41 o                         
   2   3   1        836.77        922.33        40.27 o                         
   3   3   1        356.14        368.75        16.78 o                         
   4   3   1       9773.34       9847.86       241.81 o                         
   5   3   1        503.06        591.86        17.36 o                         
   6   3   1       1143.35       1190.09        30.30 o                         
   7   3   1        247.89        220.81         7.42 o                         
   8   3   1        421.24        425.23        12.89 o                         
   9   3   1         80.50        108.27         4.85 o                         
  10   3   1         15.44         15.93         2.58 o                         
  11   3   1         22.22         22.72         3.12 o                         
 -11   4   1         10.64         12.25         2.27 o                         
 -10   4   1         31.08         31.57         3.05 o                         
  -9   4   1        207.77        243.18         8.31 o                         
  -8   4   1        804.86        776.81        21.18 o                         
  -7   4   1        386.73        406.57        10.53 o                         
  -6   4   1        360.73        354.88         9.62 o                         
  -5   4   1        199.77        255.81        13.42 o                         
  -4   4   1       4011.94       4465.43       111.73 o                         
  -3   4   1        309.82        249.92         8.55 o                         
  -2   4   1       5369.46       5820.29       246.19 o                         
  -1   4   1       6824.68       6561.65       298.14 o                         
   0   4   1      13120.84      13127.60       394.36 o                         
   1   4   1       1618.90       1680.04        73.75 o                         
   2   4   1       6023.71       6008.22       249.04 o                         
   3   4   1        273.12        320.47         8.85 o                         
   4   4   1       1637.71       1569.77        35.12 o                         
   5   4   1        285.52        280.58         7.55 o                         
   6   4   1        260.46        267.37         8.39 o                         
   7   4   1        366.49        371.73        10.88 o                         
   8   4   1         32.07         29.77         5.09 o                         
   9   4   1        156.87        165.59         8.61 o                         
  10   4   1         77.71         83.16         3.95 o                         
  11   4   1         67.05         70.19         5.46 o                         
 -11   5   1         20.64         22.46         3.62 o                         
 -10   5   1         49.65         52.69         3.55 o                         
  -9   5   1        455.83        436.36        13.56 o                         
  -8   5   1        279.38        254.53         8.60 o                         
  -7   5   1        368.87        367.48         9.79 o                         
  -6   5   1        910.05        927.81        25.51 o                         
  -5   5   1        569.45        582.82        14.09 o                         
  -4   5   1       3372.04       3214.54        82.25 o                         
  -3   5   1       3775.04       3788.35        95.24 o                         
  -2   5   1        504.62        482.26        15.19 o                         
   2   5   1       1178.22       1184.34        41.46 o                         
   3   5   1       1061.46       1325.31        33.47 o                         
   4   5   1        640.78        691.81        17.13 o                         
   5   5   1        815.30        716.80        14.91 o                         
   6   5   1         26.50         26.53         3.20 o                         
   7   5   1        521.25        523.61        14.87 o                         
   8   5   1         28.57         22.82         3.15 o                         
   9   5   1          1.37         -0.39         3.22 o                         
  10   5   1        150.38        149.88         6.68 o                         
  11   5   1         21.80         30.12         2.92 o                         
 -11   6   1         18.43         24.94         3.31 o                         
 -10   6   1         79.99         82.00         4.25 o                         
  -9   6   1        114.79        100.52         4.84 o                         
  -8   6   1        213.29        199.48         7.47 o                         
  -7   6   1        748.47        775.66        18.15 o                         
  -6   6   1        163.97        161.44         5.49 o                         
  -5   6   1       2032.15       1956.79        61.02 o                         
  -4   6   1       3255.25       3331.33        72.38 o                         
  -3   6   1       1168.36       1107.36        24.57 o                         
   2   6   1         45.75         44.10         1.88 o                         
   3   6   1       1510.33       1689.01        42.31 o                         
   4   6   1        145.01        152.87         6.20 o                         
   5   6   1       1217.03       1289.35        28.86 o                         
   6   6   1        146.94        143.09         5.89 o                         
   7   6   1          1.09          3.10         2.02 o                         
   8   6   1        178.40        182.87         6.67 o                         
   9   6   1        110.41        118.78         5.08 o                         
  10   6   1         16.43         16.15         3.55 o                         
  11   6   1         21.63         19.49         2.73 o                         
 -11   7   1         21.48         26.90         3.90 o                         
 -10   7   1        213.32        192.94         7.98 o                         
  -9   7   1         41.93         41.48         3.59 o                         
  -8   7   1        170.10        155.53         6.25 o                         
  -7   7   1        389.62        395.48        10.55 o                         
  -6   7   1        151.80        155.09         5.43 o                         
  -5   7   1       1208.13       1095.09        28.72 o                         
  -4   7   1       1184.45       1241.35        39.65 o                         
  -3   7   1        426.23        375.01        13.25 o                         
   1   7   1       1802.63       1682.43        78.33 o                         
   2   7   1        266.36        244.95        12.87 o                         
   3   7   1        444.04        426.96        11.10 o                         
   4   7   1        294.49        297.60        15.99 o                         
   5   7   1        316.13        319.25        11.54 o                         
   6   7   1        108.73        112.78         5.06 o                         
   7   7   1        117.61        113.25         5.23 o                         
   8   7   1        233.56        233.68        10.55 o                         
   9   7   1         42.43         38.41         3.19 o                         
  10   7   1         72.27         80.46         4.82 o                         
 -11   8   1         45.20         44.06         4.29 o                         
 -10   8   1         15.74         14.65         3.27 o                         
  -9   8   1          8.62          9.45         2.35 o                         
  -8   8   1        245.82        229.19         8.00 o                         
  -7   8   1        110.35        113.70         5.80 o                         
  -6   8   1        463.04        459.97        11.36 o                         
  -5   8   1         87.99         82.14         4.56 o                         
  -4   8   1       1776.66       1594.98        48.96 o                         
  -3   8   1       2099.69       2112.86        64.79 o                         
  -2   8   1        283.96        287.92        11.31 o                         
  -1   8   1       3023.38       2921.37       131.93 o                         
   0   8   1        236.87        204.76        11.31 o                         
   1   8   1        175.90        214.48        11.70 o                         
   2   8   1        676.63        677.73        30.06 o                         
   3   8   1        293.33        288.24        15.60 o                         
   4   8   1        956.56        965.54        30.14 o                         
   5   8   1         80.88         99.27         4.84 o                         
   6   8   1        136.98        124.03         6.44 o                         
   7   8   1         95.65         92.83         4.84 o                         
   8   8   1          3.57          5.27         2.00 o                         
   9   8   1         60.96         60.38         3.72 o                         
  10   8   1          1.85          3.63         1.53 o                         
 -10   9   1         27.60         22.51         5.65 o                         
  -9   9   1        102.52        102.83         4.97 o                         
  -8   9   1         79.54         99.78         7.54 o                         
  -7   9   1         94.65         92.36         5.51 o                         
  -6   9   1        226.26        230.79         7.14 o                         
  -5   9   1         93.08        104.41         7.23 o                         
  -4   9   1        662.44        750.47        24.15 o                         
  -3   9   1        238.47        224.07         8.83 o                         
  -2   9   1        134.90        138.62         6.75 o                         
  -1   9   1        610.23        578.60        19.05 o                         
   0   9   1        305.24        280.07        14.43 o                         
   1   9   1        722.45        682.06        32.80 o                         
   2   9   1        303.24        383.05        17.55 o                         
   3   9   1        179.84        200.03        11.31 o                         
   4   9   1        185.99        209.21         6.94 o                         
   5   9   1         45.55         44.97         4.00 o                         
   6   9   1        258.55        233.75        14.56 o                         
   7   9   1        431.24        394.82        19.76 o                         
   8   9   1         54.24         47.93         4.87 o                         
   9   9   1        194.70        203.38         7.02 o                         
  10   9   1         25.68         24.83         5.65 o                         
 -10  10   1         34.99         36.76         6.04 o                         
  -9  10   1         22.80         30.26         3.99 o                         
  -8  10   1         12.10         14.96         3.14 o                         
  -7  10   1         68.10         67.00         4.95 o                         
  -6  10   1         39.78         60.51         4.94 o                         
  -5  10   1        242.31        235.59         7.74 o                         
  -4  10   1        627.92        635.80        15.40 o                         
  -3  10   1         21.84         23.95         2.97 o                         
  -2  10   1       4826.98       5011.98       129.05 o                         
  -1  10   1        825.42        646.80        21.26 o                         
   0  10   1        513.65        441.36        21.46 o                         
   1  10   1        291.68        316.33        16.38 o                         
   2  10   1        495.32        516.50        15.05 o                         
   3  10   1         10.98         16.33         2.21 o                         
   4  10   1        203.01        216.90         6.47 o                         
   5  10   1        298.93        272.34         9.78 o                         
   6  10   1         50.83         60.05         8.36 o                         
   7  10   1        226.56        204.12        11.89 o                         
   8  10   1         89.65         82.22         4.40 o                         
   9  10   1         41.88         37.25         2.97 o                         
  -9  11   1         27.77         32.72         4.27 o                         
  -8  11   1        140.42        123.16         6.75 o                         
  -7  11   1        377.19        411.95        15.17 o                         
  -6  11   1        391.13        302.14        39.21 o                         
  -5  11   1         84.78         83.40         6.43 o                         
  -4  11   1        545.95        617.07        13.71 o                         
  -3  11   1        392.26        361.34         8.16 o                         
  -2  11   1        620.75        562.98        11.39 o                         
  -1  11   1        394.66        468.18         9.80 o                         
   0  11   1        386.19        335.46         7.60 o                         
   1  11   1       1628.13       1710.52        31.13 o                         
   2  11   1        804.87        801.93        15.53 o                         
   3  11   1        608.75        620.87        12.55 o                         
   4  11   1        170.11        133.56         4.75 o                         
   5  11   1       1175.78       1202.14        34.50 o                         
   6  11   1        119.36        117.41         5.83 o                         
   7  11   1         62.09         66.57         5.77 o                         
   8  11   1        114.14         99.13         4.63 o                         
   9  11   1         14.65          2.86         2.23 o                         
  -9  12   1         41.22         46.79         6.63 o                         
  -8  12   1        159.84        158.72        10.92 o                         
  -7  12   1        153.70        141.95        10.92 o                         
  -6  12   1          1.62          7.41         5.07 o                         
  -5  12   1       1563.86       1702.37        55.35 o                         
  -4  12   1        311.36        233.90        13.54 o                         
  -3  12   1        893.64        892.47        18.82 o                         
  -2  12   1        220.09        179.76         5.14 o                         
  -1  12   1        132.59        138.39         4.54 o                         
   0  12   1         21.38         17.09         2.24 o                         
   1  12   1        143.51        146.48         4.59 o                         
   2  12   1         14.44         17.71         2.96 o                         
   3  12   1        495.79        555.57        11.38 o                         
   4  12   1        211.71        255.41         7.92 o                         
   5  12   1         12.20         21.20         3.23 o                         
   6  12   1        248.39        283.76        10.97 o                         
   7  12   1         20.72         24.11         4.67 o                         
   8  12   1          5.15          1.87         2.15 o                         
   9  12   1         63.87         80.32         7.02 o                         
  -8  13   1         97.38        108.01         8.97 o                         
  -7  13   1          9.43         19.49         6.24 o                         
  -6  13   1        263.93        237.88        14.82 o                         
  -5  13   1         17.77         11.56         2.81 o                         
  -4  13   1       1040.84       1005.58        20.88 o                         
  -3  13   1         88.15         77.45         4.73 o                         
  -2  13   1        182.75        166.96         6.54 o                         
  -1  13   1        196.87        230.58         5.95 o                         
   0  13   1        112.78        104.45         4.05 o                         
   1  13   1        431.80        457.86         9.76 o                         
   2  13   1        823.49        890.61        18.80 o                         
   3  13   1        319.56        319.83         7.47 o                         
   4  13   1        971.66       1125.59        23.26 o                         
   5  13   1         18.42         28.11         4.59 o                         
   6  13   1         28.22         36.07         4.32 o                         
   7  13   1         24.22         22.71         6.36 o                         
   8  13   1        116.37        132.59         9.36 o                         
  -8  14   1         32.51         38.99         8.58 o                         
  -7  14   1         81.41         77.20         9.75 o                         
  -6  14   1         15.33         15.99         5.46 o                         
  -5  14   1         20.55         30.13         5.63 o                         
  -4  14   1        516.23        520.56        11.78 o                         
  -3  14   1        385.31        372.30         9.09 o                         
  -2  14   1        949.76        912.31        21.57 o                         
  -1  14   1       1302.83       1299.16        26.66 o                         
   0  14   1        547.10        507.67        11.58 o                         
   1  14   1        276.39        240.06         6.16 o                         
   2  14   1        416.85        389.62         8.67 o                         
   3  14   1       1074.26       1155.84        21.60 o                         
   4  14   1        329.22        332.44         8.39 o                         
   5  14   1         20.71         24.96         4.46 o                         
   6  14   1         31.28         29.31         5.05 o                         
   7  14   1         19.21          2.34         5.07 o                         
  -7  15   1         69.69         79.93        10.14 o                         
  -6  15   1        167.47        144.68        12.48 o                         
  -5  15   1         83.56         76.87         5.90 o                         
  -4  15   1         20.78         12.06         2.30 o                         
  -3  15   1         91.95        103.69         4.78 o                         
  -2  15   1         29.03         25.56         3.09 o                         
  -1  15   1         63.72         56.22         4.06 o                         
   0  15   1         86.05         96.98         3.98 o                         
   1  15   1        149.47        175.56         5.46 o                         
   2  15   1        651.61        668.64        13.40 o                         
   3  15   1         87.46         95.97         3.96 o                         
   4  15   1        132.40        143.67         8.83 o                         
   5  15   1          0.36          0.96         2.44 o                         
   6  15   1         43.09         33.76         7.02 o                         
   7  15   1        117.95        108.02         8.97 o                         
  -5  16   1         50.53         45.96         4.96 o                         
  -4  16   1        139.74        154.51         6.34 o                         
  -3  16   1         20.05         22.70         2.83 o                         
  -2  16   1        497.90        567.98        14.28 o                         
  -1  16   1        113.91        119.74         5.02 o                         
   0  16   1         11.90          7.60         2.28 o                         
   1  16   1        254.75        237.98         6.87 o                         
   2  16   1         76.27         89.11         3.72 o                         
   3  16   1        116.81        124.17         4.17 o                         
   4  16   1        255.73        268.92         9.73 o                         
   5  16   1        119.63        117.09         8.33 o                         
   6  16   1         77.87        102.55         9.75 o                         
  -5  17   1         36.69         40.29         4.39 o                         
  -4  17   1        308.24        320.77         8.47 o                         
  -3  17   1        674.62        668.68        22.32 o                         
  -2  17   1        160.37        155.49         5.39 o                         
  -1  17   1         54.45         53.63         5.57 o                         
   0  17   1         43.32         50.81         3.54 o                         
   1  17   1        170.94        158.11         5.55 o                         
   2  17   1        153.35        158.21         4.99 o                         
   3  17   1         45.20         49.69         4.12 o                         
   4  17   1         35.07         30.61         3.55 o                         
   5  17   1         42.07         21.44         7.41 o                         
  -5  18   1         33.49         38.99         5.46 o                         
  -4  18   1         47.35         45.30         3.93 o                         
  -3  18   1        277.08        271.35         7.45 o                         
  -2  18   1        223.72        222.46         6.55 o                         
  -1  18   1         85.21         76.58         3.97 o                         
   0  18   1         82.35         87.23         7.02 o                         
   1  18   1        147.88        135.55         4.84 o                         
   2  18   1          0.84          1.41         3.05 o                         
   3  18   1        109.62        132.98         4.56 o                         
   4  18   1         48.82         45.17         8.77 o                         
   5  18   1        141.85        148.19        10.53 o                         
  -5  19   1          4.20         28.07         8.58 o                         
  -4  19   1        494.10        508.52        16.27 o                         
  -3  19   1         90.88        101.98         3.67 o                         
  -2  19   1        108.40        115.45         4.02 o                         
  -1  19   1          1.53          2.66         1.31 o                         
   0  19   1         97.17         82.89         3.53 o                         
   1  19   1        205.13        209.68         6.03 o                         
   2  19   1        164.91        165.11         5.29 o                         
   3  19   1          9.67         12.87         2.76 o                         
   4  19   1         19.80         17.54         4.68 o                         
  -4  20   1         48.21         56.08         7.99 o                         
  -3  20   1         30.84         25.19         2.35 o                         
  -2  20   1         17.07         22.46         2.42 o                         
  -1  20   1          9.10         13.63         2.22 o                         
   0  20   1         39.10         49.36         3.15 o                         
   1  20   1         25.56         35.92         2.27 o                         
   2  20   1         13.41         10.03         1.61 o                         
   3  20   1         96.13         95.68         5.12 o                         
   4  20   1         22.64         15.21         5.46 o                         
  -3  21   1         40.40         40.37         4.68 o                         
  -2  21   1         20.07         23.67         1.90 o                         
  -1  21   1          1.19          2.43         1.09 o                         
   0  21   1         74.60         79.74         4.45 o                         
   1  21   1        125.14        134.88         3.84 o                         
   2  21   1         77.10         92.37         4.39 o                         
  -4 -20   2        584.06        649.98        29.28 o                         
  -3 -20   2         16.92         15.60         5.07 o                         
  -2 -20   2         47.84         44.06         6.24 o                         
  -1 -20   2         23.31         20.27         6.24 o                         
   0 -20   2         36.37         28.46         5.07 o                         
  -5 -19   2        349.71        377.26        17.56 o                         
  -4 -19   2        176.74        171.99         9.75 o                         
  -3 -19   2        107.33        104.51         7.80 o                         
  -2 -19   2          0.70          1.95         3.12 o                         
  -1 -19   2         73.46         77.20         7.02 o                         
  -6 -18   2         23.42         31.19         4.29 o                         
  -5 -18   2         82.90         82.67         6.24 o                         
  -4 -18   2        187.54        168.09        10.14 o                         
  -3 -18   2         61.70         57.71         6.63 o                         
  -2 -18   2        140.82        138.83         9.36 o                         
  -7 -17   2         13.93         17.54         3.51 o                         
  -6 -17   2         29.30         31.97         4.29 o                         
  -5 -17   2        173.34        226.93        12.48 o                         
  -4 -17   2         77.00         88.90         7.41 o                         
  -3 -17   2         88.73         90.07         9.36 o                         
  -8 -16   2         54.30         52.25         4.29 o                         
  -7 -16   2        340.40        346.79        16.78 o                         
  -6 -16   2        125.17        136.09         8.97 o                         
  -5 -16   2          8.57          5.07         3.12 o                         
  -4 -16   2         53.67         53.03         6.63 o                         
  -3 -16   2        236.43        258.54        15.21 o                         
   5 -16   2        193.07        192.66        12.48 o                         
  -8 -15   2        163.97        165.36         8.97 o                         
  -7 -15   2          0.69          0.78         2.34 o                         
  -6 -15   2        178.00        151.70        10.14 o                         
  -5 -15   2         20.83         19.10         5.46 o                         
  -4 -15   2          6.77          2.34         3.51 o                         
   3 -15   2        322.70        332.69        18.72 o                         
   4 -15   2         74.97         74.08         8.58 o                         
   5 -15   2         42.78         30.02         6.24 o                         
   6 -15   2          2.29          6.24         3.90 o                         
   7 -15   2        181.62        208.23        11.31 o                         
  -9 -14   2         46.76         35.87         3.90 o                         
  -8 -14   2         12.41         16.37         3.51 o                         
  -7 -14   2        211.07        211.35        11.70 o                         
  -6 -14   2        289.39        299.52        15.60 o                         
  -5 -14   2         78.07         77.20         7.80 o                         
  -4 -14   2        141.80        147.40        10.92 o                         
   2 -14   2        660.09        654.82        31.61 o                         
   3 -14   2        193.69        188.36        13.26 o                         
   4 -14   2         56.96         37.82         7.80 o                         
   5 -14   2         95.05        118.15         9.36 o                         
   6 -14   2         33.94         36.65         5.85 o                         
   7 -14   2          9.79         18.32         5.07 o                         
  -9 -13   2         22.60         25.73         4.29 o                         
  -8 -13   2         33.41         27.29         4.29 o                         
  -7 -13   2        252.91        281.56        14.43 o                         
  -6 -13   2          9.20         20.66         5.46 o                         
  -5 -13   2        361.64        331.93        19.50 o                         
  -4 -13   2         88.10         91.24         8.58 o                         
   2 -13   2        139.90        124.79        12.09 o                         
   3 -13   2         56.48         59.66         8.97 o                         
   4 -13   2         14.95         23.39         7.41 o                         
   5 -13   2         99.26        107.62         8.97 o                         
   6 -13   2        200.25        206.66        12.09 o                         
   8 -13   2         79.04         90.07         6.63 o                         
 -10 -12   2        122.94         90.87         5.85 o                         
  -9 -12   2         67.12         63.56         5.85 o                         
  -8 -12   2          7.24          7.80         2.73 o                         
  -7 -12   2         74.90         69.02         7.02 o                         
  -6 -12   2        110.53        117.37         8.97 o                         
  -5 -12   2        900.52        945.56        43.34 o                         
   2 -12   2        269.79        272.21        16.38 o                         
   3 -12   2        198.73        184.47        13.26 o                         
   4 -12   2        607.06        667.64        30.44 o                         
   5 -12   2        381.05        400.99        19.51 o                         
   6 -12   2        230.56        242.55        13.26 o                         
   7 -12   2         82.54         91.63         7.41 o                         
   8 -12   2         22.59         20.66         4.68 o                         
   9 -12   2         55.74         51.08         5.07 o                         
 -10 -11   2        109.09         95.93         6.24 o                         
  -9 -11   2        122.90        121.28         8.19 o                         
  -8 -11   2        246.51        261.28        14.04 o                         
  -7 -11   2        147.75        125.96         9.36 o                         
  -6 -11   2        185.29        198.46        13.26 o                         
  -5 -11   2        193.21        208.61        12.87 o                         
   2 -11   2         39.56         35.09        10.14 o                         
   3 -11   2        976.77        954.34        45.69 o                         
   4 -11   2        825.52        905.64        41.77 o                         
   5 -11   2        757.75        801.69        36.69 o                         
   6 -11   2        113.88        107.23         8.58 o                         
   8 -11   2          7.55         13.26         4.68 o                         
   9 -11   2         42.08         49.91         4.68 o                         
 -10 -10   2         37.40         32.36         4.29 o                         
  -9 -10   2        508.71        513.09        24.97 o                         
  -8 -10   2         86.47         93.58         7.80 o                         
  -7 -10   2        282.21        294.13        12.40 o                         
  -6 -10   2        399.47        333.91        18.73 o                         
  -5 -10   2        278.57        264.03        14.82 o                         
   3 -10   2        465.46        435.41        23.41 o                         
   4 -10   2        210.31        219.53        13.65 o                         
   5 -10   2        584.12        586.84        28.10 o                         
   6 -10   2        378.65        389.68        20.29 o                         
   7 -10   2         30.34         24.56         5.85 o                         
   8 -10   2        229.51        207.45        12.09 o                         
   9 -10   2         32.70         38.21         4.68 o                         
 -11  -9   2        157.70        181.76         9.75 o                         
 -10  -9   2         15.70         12.87         3.90 o                         
  -9  -9   2         27.47         33.82         4.11 o                         
  -8  -9   2         48.05         62.16         5.15 o                         
  -7  -9   2         59.08         39.08         5.12 o                         
  -6  -9   2        431.43        437.33        16.68 o                         
  -5  -9   2        189.95        193.53         9.46 o                         
  -4  -9   2        129.00        117.38        14.43 o                         
  -3  -9   2        449.12        454.95        24.58 o                         
  -2  -9   2        629.58        600.30        18.35 o                         
   1  -9   2         41.92         29.63         4.29 o                         
   2  -9   2        163.56        199.25        12.09 o                         
   3  -9   2         72.55         81.01         7.55 o                         
   4  -9   2         59.57         62.78         8.58 o                         
   5  -9   2         49.68         54.98         7.80 o                         
   6  -9   2          7.62          2.34         3.51 o                         
   7  -9   2         71.46         98.26         8.58 o                         
   8  -9   2         34.66         36.26         5.46 o                         
   9  -9   2         27.23         36.26         5.07 o                         
  10  -9   2        112.18        124.02         7.02 o                         
 -11  -8   2         49.22         41.33         4.29 o                         
 -10  -8   2         25.97         21.73         4.29 o                         
  -9  -8   2        188.49        184.05         8.19 o                         
  -8  -8   2        140.92        122.59         6.88 o                         
  -7  -8   2        179.92        183.50         8.93 o                         
  -6  -8   2        582.18        603.19        21.24 o                         
  -5  -8   2         45.99         54.25         5.96 o                         
  -4  -8   2        130.72        148.97        12.09 o                         
  -3  -8   2       1997.62       2010.86        88.08 o                         
  -2  -8   2        313.04        337.04        15.22 o                         
  -1  -8   2         10.29          9.11         1.78 o                         
   0  -8   2       1810.00       1994.05        83.39 o                         
   1  -8   2       2811.89       2899.15       125.53 o                         
   2  -8   2       3499.69       3607.75       161.79 o                         
   3  -8   2        685.39        755.32        34.35 o                         
   4  -8   2        467.10        508.00        24.58 o                         
   5  -8   2        467.22        489.24        23.80 o                         
   6  -8   2        162.43        169.25        11.31 o                         
   7  -8   2         68.77         70.96         7.41 o                         
   8  -8   2        101.85        101.77         7.80 o                         
   9  -8   2         27.01         29.24         5.07 o                         
  10  -8   2         55.71         60.05         4.68 o                         
 -11  -7   2         18.58         15.75         3.70 o                         
 -10  -7   2        260.25        259.50        10.04 o                         
  -9  -7   2         15.52         21.87         3.99 o                         
  -8  -7   2          8.90          1.01         2.72 o                         
  -7  -7   2        694.18        661.26        34.74 o                         
  -6  -7   2        101.95         99.83         6.55 o                         
  -5  -7   2       1417.17       1628.17        59.61 o                         
  -4  -7   2        105.51        102.19         8.37 o                         
  -3  -7   2       4074.34       4218.38       191.98 o                         
  -2  -7   2         15.33         26.12         4.29 o                         
  -1  -7   2       1885.27       2072.46        86.18 o                         
   0  -7   2       1082.29       1126.18        49.26 o                         
   1  -7   2        125.71        122.85         6.63 o                         
   2  -7   2       2189.34       2500.83       107.35 o                         
   3  -7   2        766.29        804.69        37.10 o                         
   4  -7   2       2444.19       2589.06        79.75 o                         
   5  -7   2        161.56        164.57        10.92 o                         
   6  -7   2        818.36        909.93        41.38 o                         
   7  -7   2        400.56        415.05        21.46 o                         
   8  -7   2        282.34        308.88        17.55 o                         
   9  -7   2         45.47         39.77         5.85 o                         
  10  -7   2         24.32         19.10         3.51 o                         
 -11  -6   2          2.78          0.97         1.93 o                         
 -10  -6   2        170.91        170.27         7.30 o                         
  -9  -6   2         51.82         57.96         4.82 o                         
  -8  -6   2         78.03         78.37         5.88 o                         
  -7  -6   2        250.97        246.94        10.89 o                         
  -6  -6   2        170.44        168.50         8.15 o                         
  -5  -6   2        144.07        117.65         7.40 o                         
  -4  -6   2        109.78        113.65         6.93 o                         
  -3  -6   2         69.55         65.90         6.63 o                         
  -2  -6   2        836.67        774.98        23.90 o                         
  -1  -6   2        280.49        330.42        10.48 o                         
   0  -6   2       1539.81       1484.45        79.29 o                         
   1  -6   2        248.27        213.94         7.31 o                         
   2  -6   2       1044.01       1016.87        44.17 o                         
   3  -6   2       2501.24       2320.58        99.95 o                         
   4  -6   2       1257.41       1203.21        54.32 o                         
   5  -6   2         50.43         27.29         7.02 o                         
   6  -6   2        255.56        251.53        15.21 o                         
   7  -6   2        107.99         94.82         6.83 o                         
   8  -6   2        383.20        362.02        13.65 o                         
   9  -6   2         38.33         46.40         5.85 o                         
  10  -6   2         31.23         37.43         4.29 o                         
 -11  -5   2        121.44        112.25         5.10 o                         
 -10  -5   2         66.57         64.93         4.54 o                         
  -9  -5   2        536.09        574.15        19.31 o                         
  -8  -5   2         51.09         60.89         5.22 o                         
  -7  -5   2        725.45        773.99        25.81 o                         
  -6  -5   2        331.47        316.81        12.53 o                         
  -5  -5   2        196.48        198.87        14.43 o                         
  -4  -5   2        247.96        200.08        13.65 o                         
  -3  -5   2        900.56        946.80        40.64 o                         
  -2  -5   2        113.02         98.96         4.27 o                         
  -1  -5   2       5189.08       5141.60       158.48 o                         
   0  -5   2       2996.50       2823.82        87.68 o                         
   1  -5   2        184.40        142.24         4.88 o                         
   2  -5   2         15.53         19.10         2.73 o                         
   3  -5   2        287.33        312.45        14.43 o                         
   4  -5   2       1052.69       1229.01        52.35 o                         
   5  -5   2        774.62        747.18        35.14 o                         
   6  -5   2          6.80         -2.11         4.87 o                         
   7  -5   2        507.19        462.90        16.97 o                         
   8  -5   2         65.36         62.61         5.24 o                         
   9  -5   2         59.19         60.73         6.24 o                         
  10  -5   2         66.95         77.59         5.85 o                         
 -11  -4   2         35.90         36.64         4.48 o                         
 -10  -4   2         64.80         59.50         4.54 o                         
  -9  -4   2        131.06        134.86         6.89 o                         
  -8  -4   2         44.67         44.32         4.94 o                         
  -7  -4   2        253.16        278.04        11.02 o                         
  -6  -4   2        203.23        203.01        10.71 o                         
  -5  -4   2        947.76       1055.78        45.70 o                         
  -4  -4   2       1166.76       1238.84        53.95 o                         
  -3  -4   2        236.28        208.29        10.92 o                         
  -2  -4   2        557.31        667.46        20.99 o                         
  -1  -4   2       2247.27       2128.21        64.22 o                         
   0  -4   2       2067.81       1923.24        59.45 o                         
   1  -4   2        194.23        242.04         8.00 o                         
   2  -4   2          8.68          4.64         1.22 o                         
   3  -4   2        935.77        927.16        39.86 o                         
   4  -4   2         62.54         88.90         7.41 o                         
   5  -4   2        669.07        588.18        28.11 o                         
   6  -4   2          0.96          7.28         2.88 o                         
   7  -4   2         31.06         22.65         3.32 o                         
   8  -4   2        124.87        126.68         6.75 o                         
   9  -4   2         62.96         66.88         4.96 o                         
  10  -4   2        167.59        180.57        10.14 o                         
  11  -4   2          3.29          3.90         1.95 o                         
 -12  -3   2        165.02        163.43         9.36 o                         
 -11  -3   2         30.77         43.63         3.85 o                         
 -10  -3   2        361.55        370.56        20.29 o                         
  -9  -3   2         49.40         54.45         4.96 o                         
  -8  -3   2        240.12        231.61        10.34 o                         
  -7  -3   2        413.82        389.54        14.48 o                         
  -6  -3   2        487.66        469.51        16.95 o                         
  -4  -3   2        210.27        210.25         8.38 o                         
  -3  -3   2       1140.98       1331.27        47.91 o                         
  -2  -3   2       1589.69       1650.52        56.28 o                         
  -1  -3   2      13174.28      12869.55       394.12 o                         
   0  -3   2       8379.73       7975.93       246.62 o                         
   1  -3   2       3157.16       3218.75        96.24 o                         
   2  -3   2       2227.24       2358.64        72.72 o                         
   3  -3   2        456.47        498.40        23.03 o                         
   4  -3   2         21.29         25.34         5.07 o                         
   5  -3   2        271.09        287.44        15.99 o                         
   6  -3   2        256.68        286.25        21.06 o                         
   7  -3   2        397.18        401.38        12.01 o                         
   8  -3   2        445.90        499.63        18.14 o                         
   9  -3   2        258.99        274.83        10.87 o                         
  10  -3   2          9.16         10.61         2.52 o                         
  11  -3   2         93.91         85.40         5.46 o                         
 -12  -2   2         61.46         52.76         3.17 o                         
 -11  -2   2         19.14         22.09         3.90 o                         
 -10  -2   2        120.79         99.05         7.80 o                         
  -9  -2   2        209.94        235.93         9.65 o                         
  -8  -2   2        621.51        628.84        20.83 o                         
  -7  -2   2        491.64        485.71        16.69 o                         
  -6  -2   2        177.63        159.90        11.31 o                         
  -5  -2   2        928.00        903.92        40.24 o                         
  -4  -2   2        455.28        515.52        17.66 o                         
  -3  -2   2        308.01        280.75         9.79 o                         
  -2  -2   2       1513.34       1632.80       109.67 o                         
  -1  -2   2       1562.74       1643.79        55.62 o                         
   0  -2   2       4253.20       4238.73       125.83 o                         
   1  -2   2       3768.46       3357.34       147.32 o                         
   2  -2   2         90.61         61.05         2.89 o                         
   3  -2   2        185.18        224.63        12.09 o                         
   4  -2   2        374.74        324.99        16.00 o                         
   5  -2   2        115.70        106.07         8.58 o                         
   6  -2   2         60.68         65.34         5.85 o                         
   7  -2   2        343.27        330.62        10.05 o                         
   8  -2   2        121.69        150.17         6.61 o                         
   9  -2   2        121.68        134.16        16.96 o                         
  10  -2   2         52.00         55.16         6.82 o                         
  11  -2   2         31.06         31.19         3.51 o                         
 -12  -1   2        253.02        257.44        23.60 o                         
 -11  -1   2        295.17        287.31         8.40 o                         
 -10  -1   2        400.99        451.15        13.56 o                         
  -9  -1   2        411.83        402.48        20.68 o                         
  -8  -1   2         77.03         64.28        12.48 o                         
  -7  -1   2        750.92        781.61        25.95 o                         
  -6  -1   2        449.44        412.92        14.47 o                         
  -5  -1   2        353.34        412.77        20.29 o                         
  -4  -1   2        763.09        695.49        22.79 o                         
  -3  -1   2       1828.12       2059.97        75.91 o                         
  -2  -1   2       1346.53       1465.71        45.49 o                         
  -1  -1   2        406.08        352.49        16.02 o                         
   0  -1   2       1253.54       1083.29        32.64 o                         
   1  -1   2       8837.48       8689.06       341.43 o                         
   2  -1   2        753.47        832.47        34.20 o                         
   3  -1   2       1046.21        910.10        41.05 o                         
   4  -1   2        101.17        144.67         8.58 o                         
   5  -1   2        843.23        713.54        78.30 o                         
   6  -1   2        188.01        187.79         6.90 o                         
   7  -1   2        130.91        114.79         5.25 o                         
   8  -1   2        235.22        240.24         8.10 o                         
   9  -1   2        137.28        137.60         5.82 o                         
  10  -1   2         27.89         30.78         5.26 o                         
  11  -1   2        133.79        142.35         7.41 o                         
 -12   0   2          8.17         11.31         2.73 o                         
 -11   0   2         17.93         14.37         2.60 o                         
 -10   0   2         32.44         36.90         3.67 o                         
  -9   0   2        442.40        510.27        23.80 o                         
  -8   0   2          2.47          5.54         2.72 o                         
  -7   0   2        142.14        134.59         6.42 o                         
  -6   0   2       2679.11       3050.14        77.00 o                         
  -5   0   2        449.29        441.09        15.70 o                         
  -4   0   2        311.19        334.06        11.72 o                         
  -3   0   2        330.25        325.87        11.18 o                         
  -2   0   2      43017.75      43969.68      2464.54 o                         
  -1   0   2         69.76         65.64         2.73 o                         
   0   0   2       2430.49       2094.27        81.17 o                         
   1   0   2      19743.15      19274.04       649.90 o                         
   2   0   2       2257.75       2163.64        65.99 o                         
   3   0   2       6375.36       5853.58       251.01 o                         
   4   0   2         48.55         43.67         5.07 o                         
   5   0   2       1063.92        996.50        45.71 o                         
   6   0   2        430.08        446.18        12.84 o                         
   7   0   2          3.70          6.15         2.12 o                         
   8   0   2         67.66         84.20         4.56 o                         
   9   0   2          0.01         -1.85         1.85 o                         
  10   0   2          6.78         10.80         2.44 o                         
  11   0   2          2.89          8.22         3.90 o                         
 -12   1   2        247.13        244.17        12.09 o                         
 -11   1   2        286.07        269.06         8.40 o                         
 -10   1   2        393.97        460.65        13.85 o                         
  -9   1   2        392.82        394.64        14.74 o                         
  -8   1   2         83.96         73.04         5.71 o                         
  -7   1   2        759.81        783.31        21.26 o                         
  -6   1   2        425.11        383.78        11.97 o                         
  -5   1   2        358.44        415.78        14.99 o                         
  -4   1   2        740.28        709.27        57.23 o                         
  -3   1   2       1814.19       2015.80        88.66 o                         
  -2   1   2       1355.35       1505.47        45.49 o                         
  -1   1   2        411.23        366.58        12.12 o                         
   0   1   2       1259.66       1051.09        32.50 o                         
   1   1   2       8867.73       8603.46       409.38 o                         
   2   1   2        730.70        841.61        29.70 o                         
   3   1   2       1059.18        946.10        41.05 o                         
   4   1   2         98.45        141.74         6.07 o                         
   5   1   2        814.28        737.21        23.21 o                         
   6   1   2        194.69        207.51         7.04 o                         
   7   1   2        126.73        106.26         5.09 o                         
   8   1   2        235.32        240.96         8.17 o                         
   9   1   2        140.81        149.24         5.69 o                         
  10   1   2         26.69         36.04         3.09 o                         
  11   1   2        132.74        129.39         5.10 o                         
 -12   2   2         59.14         41.72         3.90 o                         
 -11   2   2         20.08         19.98         2.51 o                         
 -10   2   2        120.78         96.17         4.66 o                         
  -9   2   2        203.51        210.27         7.78 o                         
  -8   2   2        598.01        571.45        20.82 o                         
  -7   2   2        486.08        462.67        13.73 o                         
  -6   2   2        172.89        149.72         6.38 o                         
  -5   2   2        933.51        873.65        28.86 o                         
  -4   2   2        461.14        551.58        17.66 o                         
  -3   2   2        323.23        283.43        21.86 o                         
  -2   2   2       1498.50       1615.70        49.52 o                         
  -1   2   2       1570.19       1634.69        70.36 o                         
   0   2   2       4228.19       4048.77       192.65 o                         
   1   2   2       3735.73       3447.62       140.17 o                         
   2   2   2         94.54         62.94         3.00 o                         
   3   2   2        187.50        223.40         8.26 o                         
   4   2   2        346.64        299.85        10.90 o                         
   5   2   2        110.62        104.12         4.48 o                         
   6   2   2         62.32         66.96         4.89 o                         
   7   2   2        338.07        319.35        19.47 o                         
   8   2   2        119.75        144.41         5.93 o                         
   9   2   2        119.47        140.28         5.47 o                         
  10   2   2         55.16         55.49         4.07 o                         
  11   2   2         30.82         30.58         2.92 o                         
 -12   3   2        167.24        183.71         8.97 o                         
 -11   3   2         29.63         41.00         2.97 o                         
 -10   3   2        363.71        379.58        12.61 o                         
  -9   3   2         48.39         52.72         4.80 o                         
  -8   3   2        261.51        262.42         8.68 o                         
  -7   3   2        421.45        400.98        12.07 o                         
  -6   3   2        496.47        491.22        14.09 o                         
  -5   3   2       2206.62       2230.17        63.05 o                         
  -4   3   2        205.50        208.59         8.13 o                         
  -3   3   2       1151.91       1344.21        58.30 o                         
  -2   3   2       1595.78       1659.79        50.61 o                         
  -1   3   2      13198.42      13173.45       394.31 o                         
   0   3   2       8396.76       8303.85       246.92 o                         
   1   3   2       3161.65       3115.92        95.97 o                         
   2   3   2       2245.22       2400.88        72.58 o                         
   3   3   2        458.75        492.55        25.96 o                         
   4   3   2         30.61         31.20         3.00 o                         
   5   3   2        278.40        302.94         8.03 o                         
   6   3   2        256.64        292.42         9.08 o                         
   7   3   2        402.50        414.68        12.09 o                         
   8   3   2        439.06        491.64        14.26 o                         
   9   3   2        253.82        282.31        11.39 o                         
  10   3   2          7.78         14.05         2.32 o                         
  11   3   2         92.95         88.46         7.02 o                         
 -12   4   2         55.47         62.78         4.68 o                         
 -11   4   2         34.74         33.46         3.09 o                         
 -10   4   2         64.15         50.98         3.63 o                         
  -9   4   2        136.07        132.42         5.76 o                         
  -8   4   2         41.18         38.95         3.19 o                         
  -7   4   2        255.35        268.28         9.92 o                         
  -6   4   2        218.41        225.46         7.86 o                         
  -5   4   2        925.51        953.78        28.98 o                         
  -4   4   2       1143.88       1176.14        37.60 o                         
  -3   4   2        221.89        195.41        10.14 o                         
  -2   4   2        567.82        674.95        20.99 o                         
  -1   4   2       2253.06       2105.41        64.22 o                         
   0   4   2       2068.15       2001.70        59.59 o                         
   1   4   2        194.63        243.40         7.99 o                         
   2   4   2          5.94          4.29         1.56 o                         
   3   4   2        917.29        861.27        27.77 o                         
   4   4   2         63.94         81.91         4.54 o                         
   5   4   2        670.37        589.15        14.09 o                         
   6   4   2          0.57          4.20         3.20 o                         
   7   4   2         30.01         31.46         3.47 o                         
   8   4   2        116.29        118.53         5.25 o                         
   9   4   2         62.31         76.79         4.05 o                         
  10   4   2        161.34        172.22         5.89 o                         
  11   4   2          3.70          2.91         1.50 o                         
 -11   5   2        122.37        105.87         6.24 o                         
 -10   5   2         65.36         64.26         3.97 o                         
  -9   5   2        534.59        539.56        15.61 o                         
  -8   5   2         46.93         56.87         4.04 o                         
  -7   5   2        719.85        778.14        18.24 o                         
  -6   5   2        330.53        335.74        19.24 o                         
  -5   5   2        196.51        202.09         7.29 o                         
  -4   5   2        259.08        224.24         8.41 o                         
  -3   5   2        916.35        886.70        56.86 o                         
  -2   5   2        114.73        116.61         5.07 o                         
  -1   5   2       5193.05       5367.76       158.76 o                         
   0   5   2       3006.45       2979.30       122.41 o                         
   1   5   2        180.20        130.93         4.94 o                         
   2   5   2         13.06         18.32         3.51 o                         
   3   5   2        272.27        262.78         9.51 o                         
   4   5   2       1030.72       1132.61        29.99 o                         
   5   5   2        788.88        752.03        20.14 o                         
   6   5   2          6.80          6.01         2.24 o                         
   7   5   2        517.32        498.36        14.04 o                         
   8   5   2         58.70         50.84         4.87 o                         
   9   5   2         58.77         57.01         3.67 o                         
  10   5   2         65.51         67.40         3.66 o                         
 -11   6   2          2.36         -1.95         2.92 o                         
 -10   6   2        172.40        162.49         6.10 o                         
  -9   6   2         52.60         56.05         4.25 o                         
  -8   6   2         80.42        101.32         8.27 o                         
  -7   6   2        238.06        234.80         7.18 o                         
  -6   6   2        172.06        159.09         8.50 o                         
  -5   6   2        132.79        115.79         5.48 o                         
  -4   6   2        116.80        120.64         3.95 o                         
  -3   6   2         67.62         73.18         3.08 o                         
  -2   6   2        843.24        758.75        33.21 o                         
  -1   6   2        269.35        330.37        10.62 o                         
   0   6   2       1524.40       1566.87        46.38 o                         
   1   6   2        261.07        231.82        18.92 o                         
   2   6   2       1022.46        999.47        55.87 o                         
   3   6   2       2517.99       2281.96        57.33 o                         
   4   6   2       1267.88       1207.07        31.35 o                         
   5   6   2         48.89         45.30         3.51 o                         
   6   6   2        260.13        271.80        14.82 o                         
   7   6   2        110.27         97.98         5.63 o                         
   8   6   2        387.25        374.87        11.26 o                         
   9   6   2         37.74         39.43         3.14 o                         
  10   6   2         33.75         29.23         3.95 o                         
 -11   7   2         18.23         25.34         5.46 o                         
 -10   7   2        261.50        254.68         9.92 o                         
  -9   7   2         17.28         22.18         7.16 o                         
  -8   7   2         10.14          4.50         2.05 o                         
  -7   7   2        687.98        668.20        16.05 o                         
  -6   7   2        104.88         97.58         4.91 o                         
  -5   7   2       1409.41       1650.04        51.27 o                         
  -4   7   2        102.42         97.65         4.10 o                         
  -3   7   2       4086.29       4520.28        95.69 o                         
  -2   7   2         16.54         33.92         5.07 o                         
  -1   7   2       1893.80       1938.53        87.36 o                         
   0   7   2       1082.68       1148.07        50.43 o                         
   1   7   2        132.75        131.04         7.80 o                         
   2   7   2       2214.10       2479.05        61.75 o                         
   3   7   2        780.12        814.60        25.67 o                         
   4   7   2       2449.38       2562.54        64.82 o                         
   5   7   2        160.11        152.55         7.19 o                         
   6   7   2        808.89        895.14        24.11 o                         
   7   7   2        398.19        411.58        17.37 o                         
   8   7   2        293.80        329.77        15.86 o                         
   9   7   2         47.30         42.65         3.30 o                         
  10   7   2         22.79         14.53         2.34 o                         
 -11   8   2         50.22         45.62         4.68 o                         
 -10   8   2         26.97         24.67         3.71 o                         
  -9   8   2        189.86        189.74         8.26 o                         
  -8   8   2        130.59        127.16         9.29 o                         
  -7   8   2        183.64        196.39         7.05 o                         
  -6   8   2        570.66        620.56        17.12 o                         
  -5   8   2         44.08         63.67         5.85 o                         
  -4   8   2        128.50        151.29         6.75 o                         
  -3   8   2       1966.54       2010.77        62.28 o                         
  -2   8   2        288.28        289.82        15.99 o                         
  -1   8   2         15.54         13.65         4.29 o                         
   0   8   2       1829.78       1898.61        84.96 o                         
   1   8   2       2758.38       2931.37       126.30 o                         
   2   8   2       3532.67       3912.71       162.59 o                         
   3   8   2        659.07        721.71        33.96 o                         
   4   8   2        465.21        491.86        12.63 o                         
   5   8   2        468.75        481.40        12.49 o                         
   6   8   2        163.05        172.65         6.52 o                         
   7   8   2         76.21         81.54         4.72 o                         
   8   8   2        100.73         94.34         5.14 o                         
   9   8   2         27.13         29.11         2.87 o                         
  10   8   2         56.24         58.64         3.51 o                         
 -10   9   2         15.64         10.85         3.51 o                         
  -9   9   2         28.21         37.81         4.27 o                         
  -8   9   2         52.19         60.50         4.51 o                         
  -7   9   2         59.17         50.50         5.15 o                         
  -6   9   2        439.39        472.18        13.59 o                         
  -5   9   2        186.46        191.81        13.52 o                         
  -4   9   2        136.65        119.78         8.93 o                         
  -3   9   2        455.22        497.78        34.73 o                         
  -2   9   2        621.98        553.96        38.04 o                         
  -1   9   2       3839.84       4362.03       188.25 o                         
   0   9   2       4655.96       4709.12       202.71 o                         
   1   9   2         36.74         35.87         5.07 o                         
   3   9   2         70.73         66.89         4.23 o                         
   4   9   2         69.05         72.40         5.37 o                         
   5   9   2         47.65         43.74         4.11 o                         
   6   9   2          7.36          5.25         2.00 o                         
   7   9   2         70.54         93.20         4.72 o                         
   8   9   2         33.98         35.05         3.26 o                         
   9   9   2         26.15         31.36         2.98 o                         
 -10  10   2         38.41         32.36         5.85 o                         
  -9  10   2        501.77        500.42        17.38 o                         
  -8  10   2         85.52         93.76         7.99 o                         
  -7  10   2        282.98        312.53        10.13 o                         
  -6  10   2        409.67        362.40        13.65 o                         
  -5  10   2        276.05        255.06         8.63 o                         
  -4  10   2        226.44        220.31         6.67 o                         
  -3  10   2        131.58        116.22         4.50 o                         
  -2  10   2         45.02         35.43         3.63 o                         
  -1  10   2        320.86        278.11        14.82 o                         
   0  10   2        320.93        218.81        12.48 o                         
   1  10   2        365.96        324.93        14.94 o                         
   2  10   2        461.00        479.82        11.05 o                         
   3  10   2        468.55        461.15         9.77 o                         
   4  10   2        213.72        218.81         6.71 o                         
   5  10   2        585.24        579.27        14.54 o                         
   6  10   2        379.56        395.10        11.93 o                         
   7  10   2         30.95         29.93         3.61 o                         
   8  10   2        221.28        210.07         7.08 o                         
   9  10   2         29.81         32.98         2.74 o                         
  -9  11   2        132.07        124.79         9.75 o                         
  -8  11   2        250.63        244.12        14.82 o                         
  -7  11   2        151.95        133.37        10.53 o                         
  -6  11   2        181.02        216.25        10.06 o                         
  -5  11   2        198.87        201.32         7.09 o                         
  -4  11   2       1098.81       1096.65        22.50 o                         
  -3  11   2        292.31        269.46         7.76 o                         
  -2  11   2        101.06         87.58         4.51 o                         
  -1  11   2       1121.27       1161.10        21.63 o                         
   0  11   2       1241.26       1258.00        23.31 o                         
   1  11   2        476.45        420.21         8.98 o                         
   2  11   2         41.59         43.16         3.14 o                         
   3  11   2        974.98       1004.52        17.60 o                         
   4  11   2        840.13        837.67        21.02 o                         
   5  11   2        741.28        776.93        22.35 o                         
   6  11   2        118.96        110.74         5.37 o                         
   7  11   2         69.65         59.05         3.87 o                         
   8  11   2          9.24          8.69         2.24 o                         
   9  11   2         43.76         44.63         3.15 o                         
  -9  12   2         66.22         65.51         7.80 o                         
  -8  12   2          7.96          8.97         4.68 o                         
  -7  12   2         76.41         67.85         8.58 o                         
  -6  12   2        108.42        109.18        10.53 o                         
  -5  12   2        879.87        935.10        21.96 o                         
  -4  12   2        519.29        566.82        17.57 o                         
  -3  12   2        229.95        218.71         5.89 o                         
  -2  12   2        180.71        190.72         5.93 o                         
  -1  12   2        133.67        141.01         5.41 o                         
   0  12   2        116.92        112.68         4.12 o                         
   1  12   2        149.13        172.85         5.04 o                         
   2  12   2        260.58        265.12         6.52 o                         
   3  12   2        199.32        192.45         5.22 o                         
   4  12   2        583.75        616.88        12.58 o                         
   5  12   2        373.14        360.04        10.15 o                         
   6  12   2        227.08        226.95         9.65 o                         
   7  12   2         85.21         90.84         4.49 o                         
   8  12   2         23.65         17.95         2.96 o                         
  -8  13   2         32.99         37.82         7.80 o                         
  -7  13   2        249.84        242.56        15.99 o                         
  -6  13   2         10.65          8.07         4.59 o                         
  -5  13   2        360.40        360.31        11.16 o                         
  -4  13   2         94.49         96.62         4.11 o                         
  -3  13   2        546.56        560.28        12.86 o                         
  -2  13   2         53.52         59.14         4.48 o                         
  -1  13   2        175.89        206.93         5.58 o                         
   0  13   2        226.78        196.39         5.39 o                         
   1  13   2        386.22        341.44         8.50 o                         
   2  13   2        135.96        134.07         4.69 o                         
   3  13   2         53.72         58.34         3.49 o                         
   4  13   2         14.57         25.42         3.55 o                         
   5  13   2        105.35        106.16         5.03 o                         
   6  13   2        200.67        200.19         9.63 o                         
   7  13   2         11.77         13.22         3.96 o                         
   8  13   2         77.73         85.30         4.27 o                         
  -8  14   2         13.13         -0.78         7.02 o                         
  -7  14   2        211.96        184.08        13.65 o                         
  -6  14   2        291.89        272.53        11.27 o                         
  -5  14   2         79.22         73.49         7.95 o                         
  -4  14   2        135.58        146.50         5.80 o                         
  -3  14   2        730.89        755.87        16.26 o                         
  -2  14   2        847.24        796.64        19.07 o                         
  -1  14   2        392.88        417.21         9.12 o                         
   0  14   2        137.30        141.83         4.61 o                         
   1  14   2        423.30        407.91         8.96 o                         
   2  14   2        640.00        644.52        12.98 o                         
   3  14   2        205.61        205.91         5.53 o                         
   4  14   2         56.55         58.08         3.87 o                         
   5  14   2         94.29        128.29         6.41 o                         
   6  14   2         34.17         27.03         6.63 o                         
   7  14   2         10.72         22.61         5.46 o                         
  -6  15   2        176.77        182.12        10.53 o                         
  -5  15   2         20.20         24.81         4.83 o                         
  -4  15   2          6.63          1.61         2.29 o                         
  -3  15   2        213.52        249.75         7.57 o                         
  -2  15   2        234.13        228.11         6.87 o                         
  -1  15   2        128.35         90.65         4.17 o                         
   0  15   2        252.81        226.02         6.00 o                         
   1  15   2        271.63        272.38         7.29 o                         
   2  15   2        222.81        216.10         5.73 o                         
   3  15   2        329.10        347.52         9.16 o                         
   4  15   2         73.44         77.89         3.93 o                         
   5  15   2         41.32         39.63         5.65 o                         
   6  15   2          2.74          4.47         3.90 o                         
   7  15   2        184.08        191.11        12.09 o                         
  -5  16   2          7.91         -2.04         2.44 o                         
  -4  16   2         51.11         46.03         4.87 o                         
  -3  16   2        249.20        263.50         7.67 o                         
  -2  16   2         19.96         29.64         3.25 o                         
  -1  16   2         19.34          9.22         2.42 o                         
   0  16   2         94.05         94.23         4.82 o                         
   1  16   2         76.92         62.42         3.43 o                         
   2  16   2        438.02        492.31        11.18 o                         
   3  16   2        208.21        238.72         5.95 o                         
   4  16   2        124.86        145.46         5.57 o                         
   5  16   2        188.64        188.87         7.28 o                         
   6  16   2        111.22        112.70         9.75 o                         
  -5  17   2        181.64        232.40         9.09 o                         
  -4  17   2         74.97         82.08         4.30 o                         
  -3  17   2         83.82         89.67         5.21 o                         
  -2  17   2         55.34         46.01         3.43 o                         
  -1  17   2         23.53         14.89         4.00 o                         
   0  17   2         55.86         48.76         3.53 o                         
   1  17   2         59.59         90.63         3.84 o                         
   2  17   2          3.81          3.56         1.73 o                         
   3  17   2        103.07        108.30         3.76 o                         
   4  17   2        119.43        109.20         5.34 o                         
   5  17   2         14.65         21.79         5.71 o                         
  -5  18   2         86.18         88.13         6.24 o                         
  -4  18   2        189.66        168.56         5.85 o                         
  -3  18   2         58.86         57.94         3.16 o                         
  -2  18   2        136.86        125.82         4.60 o                         
  -1  18   2         26.02         29.94         2.79 o                         
   0  18   2         51.80         55.14         3.20 o                         
   1  18   2        171.26        176.57         5.62 o                         
   2  18   2        101.59        113.60         4.25 o                         
   3  18   2         58.24         70.57         3.44 o                         
   4  18   2         34.66         19.49         5.07 o                         
   5  18   2         67.74         92.02         8.97 o                         
  -5  19   2        356.74        363.74        25.75 o                         
  -4  19   2        176.55        172.07         7.37 o                         
  -3  19   2        107.38         98.63         3.65 o                         
  -2  19   2          0.57          0.60         1.21 o                         
  -1  19   2         70.75         71.97         3.34 o                         
   0  19   2        132.86        149.19         4.82 o                         
   1  19   2        104.61        100.26         3.71 o                         
   2  19   2         14.56         12.87         1.88 o                         
   3  19   2         48.35         39.64         8.38 o                         
   4  19   2        190.87        188.78        11.31 o                         
  -4  20   2        574.07        620.85        20.01 o                         
  -3  20   2         18.03          9.41         1.77 o                         
  -2  20   2         49.05         53.65         2.46 o                         
  -1  20   2         23.90         30.24         2.38 o                         
   0  20   2         34.35         33.02         2.83 o                         
   1  20   2        123.44        119.90         4.17 o                         
   2  20   2          8.99          4.99         1.41 o                         
   3  20   2         64.92         59.51         4.29 o                         
  -3  21   2        167.05        168.88         6.20 o                         
  -2  21   2          2.10          2.76         1.02 o                         
  -1  21   2        147.47        151.43         4.13 o                         
   0  21   2        130.97        116.36         3.49 o                         
   1  21   2        117.43        109.83         3.34 o                         
   2  21   2         10.84          9.84         2.53 o                         
  -4 -20   3         38.68         37.82         4.68 o                         
  -3 -20   3         34.55         28.07         4.68 o                         
  -2 -20   3          4.53          3.90         3.12 o                         
  -1 -20   3         80.61         77.21         8.19 o                         
   0 -20   3         12.62         10.92         3.51 o                         
  -6 -19   3        154.19        138.47         7.80 o                         
  -5 -19   3         33.16         34.31         4.29 o                         
  -4 -19   3         29.09         36.26         4.68 o                         
  -3 -19   3         48.05         63.55         6.24 o                         
  -2 -19   3        194.39        172.38        10.53 o                         
  -7 -18   3         28.41         30.80         3.90 o                         
  -6 -18   3         40.88         56.15         5.85 o                         
  -5 -18   3         58.02         78.37         6.24 o                         
  -4 -18   3        103.78        107.62         7.80 o                         
  -3 -18   3          3.04          3.12         3.12 o                         
  -6 -17   3         13.74         16.76         4.29 o                         
  -5 -17   3         34.15         32.75         5.07 o                         
  -4 -17   3         47.65         58.10         6.63 o                         
  -8 -16   3        166.45        192.28        10.14 o                         
  -7 -16   3         93.77         84.23         6.63 o                         
  -6 -16   3         12.13         15.98         5.46 o                         
  -5 -16   3        216.36        226.56        13.26 o                         
  -4 -16   3        169.78        171.59        11.31 o                         
  -9 -15   3          5.70          0.78         2.34 o                         
  -8 -15   3        155.83        146.25         8.58 o                         
  -7 -15   3         16.36         15.99         4.29 o                         
  -6 -15   3          7.43          8.97         3.12 o                         
  -5 -15   3         52.34         60.82         7.80 o                         
  -4 -15   3         29.67         28.07         6.24 o                         
  -9 -14   3         22.29         21.83         4.68 o                         
  -8 -14   3         36.70         43.67         4.68 o                         
  -7 -14   3        128.90        121.67         8.58 o                         
  -6 -14   3         41.79         47.57         6.63 o                         
  -5 -14   3        185.90        194.21        12.48 o                         
   5 -14   3        124.08        117.37        10.14 o                         
   6 -14   3        102.25        114.64         8.97 o                         
  -9 -13   3         46.94         38.21         4.29 o                         
  -8 -13   3         18.69         21.83         4.29 o                         
  -7 -13   3        101.48        112.30         8.19 o                         
  -6 -13   3          5.76          4.29         3.51 o                         
  -5 -13   3         80.93         89.29         8.97 o                         
   4 -13   3        195.00        190.32        13.26 o                         
   5 -13   3         55.95         59.66         8.19 o                         
   6 -13   3        155.06        150.53        10.53 o                         
   7 -13   3        221.60        225.40        12.87 o                         
 -10 -12   3        122.00        120.90         7.02 o                         
  -9 -12   3         43.87         38.21         5.07 o                         
  -8 -12   3          5.95         16.76         4.68 o                         
  -7 -12   3        122.31        138.82         9.36 o                         
  -6 -12   3         50.89         50.30         7.02 o                         
  -5 -12   3        386.64        398.27        21.07 o                         
   4 -12   3       1562.31       1555.80        69.96 o                         
   5 -12   3         50.15         58.10         7.80 o                         
   6 -12   3         56.47         44.45         8.19 o                         
   7 -12   3        381.49        362.39        18.34 o                         
   8 -12   3         41.73         42.89         5.85 o                         
 -10 -11   3        106.33        105.68         7.02 o                         
  -9 -11   3        187.97        185.64        10.92 o                         
  -8 -11   3         38.91         32.75         6.63 o                         
  -7 -11   3        258.30        278.47        11.12 o                         
  -6 -11   3        677.60        679.93        23.86 o                         
  -5 -11   3        345.61        318.40        13.16 o                         
   3 -11   3        689.65        680.63        33.57 o                         
   4 -11   3        122.35        106.46        10.14 o                         
   5 -11   3        470.52        519.27        25.36 o                         
   6 -11   3        290.89        308.88        15.99 o                         
   7 -11   3        134.84        140.77         9.36 o                         
   8 -11   3        132.36        119.72         8.19 o                         
 -11 -10   3         32.92         27.29         3.90 o                         
 -10 -10   3          4.64          5.46         2.73 o                         
  -9 -10   3          2.87         -2.17         2.30 o                         
  -8 -10   3        127.01        137.96         7.02 o                         
  -7 -10   3         17.53         24.04         4.90 o                         
  -6 -10   3        279.22        271.39        11.54 o                         
  -5 -10   3         66.25         63.30         6.43 o                         
  -4 -10   3        252.22        223.84        16.38 o                         
   3 -10   3        293.79        304.99        17.94 o                         
   4 -10   3        681.41        617.00        29.66 o                         
   5 -10   3        324.56        390.81        19.89 o                         
   6 -10   3         23.10         13.26         4.29 o                         
   7 -10   3         33.17         45.23         7.02 o                         
   8 -10   3        109.97        105.29         7.80 o                         
   9 -10   3          0.35         -1.17         2.73 o                         
 -11  -9   3         84.47         74.09         5.46 o                         
 -10  -9   3        112.37        133.98        12.48 o                         
  -9  -9   3        222.52        192.87         8.27 o                         
  -8  -9   3         70.30         69.00         5.49 o                         
  -7  -9   3        912.08        939.58        32.16 o                         
  -6  -9   3         73.07         69.79         7.80 o                         
  -5  -9   3        521.18        481.93        17.51 o                         
  -3  -9   3        145.58        160.28        12.09 o                         
   0  -9   3        915.52        976.36        45.70 o                         
   1  -9   3        504.50        471.39        20.68 o                         
   2  -9   3        323.55        334.28        17.55 o                         
   3  -9   3        509.46        378.09        21.07 o                         
   4  -9   3       1105.10       1057.62        49.61 o                         
   5  -9   3        674.73        596.69        29.66 o                         
   6  -9   3        365.69        370.16        19.11 o                         
   7  -9   3        102.32        129.07         9.36 o                         
   8  -9   3        175.87        168.86        10.92 o                         
   9  -9   3        120.73        111.53         7.41 o                         
 -11  -8   3         23.69         24.56         5.46 o                         
 -10  -8   3         49.02         49.07         4.21 o                         
  -9  -8   3         87.80        103.32         6.16 o                         
  -8  -8   3          5.73          7.57         2.88 o                         
  -7  -8   3        156.89        144.78         7.83 o                         
  -6  -8   3         81.42        104.66         6.93 o                         
  -5  -8   3        412.62        401.29        15.29 o                         
  -4  -8   3       1073.03       1151.96        51.57 o                         
  -3  -8   3       1628.06       1515.98        68.45 o                         
  -2  -8   3       1445.16       1421.56        55.12 o                         
  -1  -8   3        367.29        370.34        11.72 o                         
   0  -8   3        994.74       1100.50        34.25 o                         
   1  -8   3        752.02        739.89        33.97 o                         
   2  -8   3       1826.81       1802.79        79.04 o                         
   3  -8   3        114.49        108.80        10.14 o                         
   4  -8   3         61.09         53.03         8.19 o                         
   5  -8   3          2.86         -1.56         4.29 o                         
   6  -8   3        571.19        585.30        28.49 o                         
   7  -8   3         34.57         40.94         6.63 o                         
   8  -8   3          1.18         -1.17         3.12 o                         
   9  -8   3         43.03         53.42         5.07 o                         
  10  -8   3         21.93         32.36         4.29 o                         
 -11  -7   3         26.30         24.41         3.16 o                         
 -10  -7   3         22.73         18.96         3.58 o                         
  -9  -7   3        198.20        171.78         7.86 o                         
  -8  -7   3        178.45        164.91         7.86 o                         
  -7  -7   3        140.03        141.45        11.11 o                         
  -6  -7   3         42.41         57.02         5.81 o                         
  -5  -7   3          2.98         18.21         3.66 o                         
  -2  -7   3       1715.89       1640.09        51.20 o                         
  -1  -7   3        726.29        691.36        21.40 o                         
   0  -7   3       1323.30       1103.49        46.15 o                         
   1  -7   3         81.13         65.71         3.58 o                         
   2  -7   3        565.58        541.74        24.20 o                         
   3  -7   3         13.40         23.00         6.63 o                         
   4  -7   3        404.44        339.78        18.73 o                         
   5  -7   3          6.81         22.61         7.02 o                         
   6  -7   3        829.37        803.35        36.70 o                         
   7  -7   3         34.22         33.92         6.63 o                         
   8  -7   3         73.93         81.49         8.19 o                         
   9  -7   3        131.31        141.17         8.58 o                         
  10  -7   3         42.03         43.28         4.29 o                         
 -11  -6   3         47.35         54.62         3.71 o                         
 -10  -6   3         34.86         29.83         4.87 o                         
  -9  -6   3        368.03        375.24        13.79 o                         
  -8  -6   3        438.03        416.00        15.86 o                         
  -7  -6   3        544.50        546.67        23.22 o                         
  -6  -6   3         36.38         31.81         5.24 o                         
  -5  -6   3        103.27         83.45         8.97 o                         
  -4  -6   3       1072.76       1195.59        56.27 o                         
  -3  -6   3        108.80        114.26         7.02 o                         
  -2  -6   3         92.31        109.63         4.69 o                         
  -1  -6   3         92.78         88.59         3.44 o                         
   0  -6   3        406.13        371.51        12.14 o                         
   1  -6   3        135.60        115.10         5.26 o                         
   2  -6   3         26.63         33.68         3.70 o                         
   3  -6   3        227.49        274.16        14.82 o                         
   4  -6   3        736.00        712.40        34.75 o                         
   5  -6   3        231.18        234.75        14.43 o                         
   6  -6   3        306.85        369.74        19.50 o                         
   7  -6   3        185.24        203.14        12.48 o                         
   8  -6   3         93.43        101.77         8.97 o                         
   9  -6   3        130.19        124.79         8.19 o                         
  10  -6   3         27.27         20.66         3.90 o                         
 -11  -5   3        131.64        138.35         5.14 o                         
 -10  -5   3         18.38         22.87         4.68 o                         
  -9  -5   3        168.96        165.88         7.58 o                         
  -8  -5   3        497.45        493.65        17.93 o                         
  -7  -5   3        243.12        252.71        10.47 o                         
  -6  -5   3       1102.69       1142.76        36.74 o                         
  -4  -5   3        593.13        563.29        28.50 o                         
  -3  -5   3        571.38        494.91        16.29 o                         
  -2  -5   3       1852.02       1956.88        60.13 o                         
  -1  -5   3        236.43        307.33         9.79 o                         
   0  -5   3       1935.04       2127.44        65.84 o                         
   1  -5   3        259.17        254.63         8.55 o                         
   2  -5   3       1518.47       1689.82        52.01 o                         
   3  -5   3        669.57        719.86        31.62 o                         
   5  -5   3        696.00        709.96        33.96 o                         
   6  -5   3         29.71         24.17         6.63 o                         
   7  -5   3        326.86        344.91        13.52 o                         
   8  -5   3        298.31        294.83        11.72 o                         
   9  -5   3         12.24          7.80         3.12 o                         
  10  -5   3        327.14        294.52        14.05 o                         
 -12  -4   3         87.65         71.36         5.07 o                         
 -11  -4   3         54.64         64.75         3.61 o                         
 -10  -4   3        267.17        295.22        15.99 o                         
  -9  -4   3         78.31         79.89         5.65 o                         
  -8  -4   3        155.03        149.61         8.77 o                         
  -7  -4   3          3.39          2.28         3.12 o                         
  -6  -4   3       1260.32       1412.05        43.93 o                         
  -4  -4   3       2893.81       3210.88       141.70 o                         
  -3  -4   3        635.64        624.01        20.44 o                         
  -2  -4   3       2992.19       2973.25        93.34 o                         
  -1  -4   3       1070.98       1125.05        35.41 o                         
   0  -4   3         49.08         44.28         2.21 o                         
   1  -4   3       2111.30       2323.25        97.67 o                         
   2  -4   3        147.79        114.76        11.31 o                         
   3  -4   3       5032.11       5467.46       231.74 o                         
   4  -4   3        120.09        121.67         9.36 o                         
   5  -4   3        710.90        682.16        27.72 o                         
   6  -4   3        314.72        320.66        12.81 o                         
   7  -4   3         57.25         78.98         5.92 o                         
   8  -4   3        323.33        304.68        11.85 o                         
   9  -4   3        143.81        137.13         6.60 o                         
  10  -4   3         19.47         19.88         3.90 o                         
 -12  -3   3         13.48         14.22         2.52 o                         
 -11  -3   3        113.00        121.42         4.85 o                         
 -10  -3   3         89.48         85.95         6.26 o                         
  -9  -3   3         27.18         20.66         6.24 o                         
  -8  -3   3        671.59        701.20        22.77 o                         
  -7  -3   3        147.62        167.38        18.33 o                         
  -6  -3   3        287.81        289.02        11.57 o                         
  -5  -3   3       7957.36       8258.93       348.03 o                         
  -4  -3   3        752.29        799.65        26.24 o                         
  -3  -3   3       1570.20       1676.75        51.92 o                         
  -2  -3   3        826.89        737.78        42.61 o                         
  -1  -3   3       1928.26       1801.19        55.39 o                         
   0  -3   3       2431.91       2334.65        69.24 o                         
   1  -3   3         20.70         17.79         1.65 o                         
   2  -3   3        242.43        222.31         8.13 o                         
   3  -3   3        131.84        125.58         7.80 o                         
   4  -3   3       1335.12       1187.87        55.51 o                         
   5  -3   3        102.27        113.49         5.52 o                         
   6  -3   3         10.23         16.79         3.95 o                         
   7  -3   3        169.91        185.73        11.09 o                         
   8  -3   3         47.66         58.37         6.82 o                         
   9  -3   3         99.00         90.38         6.43 o                         
  10  -3   3         45.42         49.13         4.68 o                         
 -12  -2   3         47.99         43.98         4.29 o                         
 -11  -2   3          9.91         13.36         3.17 o                         
 -10  -2   3         11.17          5.67         4.29 o                         
  -9  -2   3         97.22         84.88         8.77 o                         
  -8  -2   3       1823.95       2024.81        60.97 o                         
  -7  -2   3         21.93         27.09         4.96 o                         
  -6  -2   3        840.19        941.32        30.79 o                         
  -5  -2   3        531.21        503.48        23.81 o                         
  -4  -2   3       1105.60       1084.65        28.37 o                         
  -3  -2   3       3059.91       2933.56       119.61 o                         
  -2  -2   3        243.98        239.39        12.10 o                         
  -1  -2   3       7970.97       8045.68       246.09 o                         
   0  -2   3       4288.39       3823.52       147.44 o                         
   1  -2   3       2065.25       2098.04       145.24 o                         
   2  -2   3        871.01        845.41        26.67 o                         
   3  -2   3       2756.49       2840.73        87.68 o                         
   4  -2   3       2572.38       2478.28       149.69 o                         
   5  -2   3       1320.89       1347.76        34.97 o                         
   6  -2   3        132.90        140.60         5.85 o                         
   7  -2   3        447.73        482.93        14.26 o                         
   8  -2   3         26.75         27.45         7.60 o                         
   9  -2   3         13.47         10.93         6.04 o                         
  10  -2   3          6.70          7.48         2.33 o                         
 -12  -1   3         18.00         21.05         3.12 o                         
 -11  -1   3         19.00         22.85         2.73 o                         
 -10  -1   3         33.47         38.44        10.14 o                         
  -9  -1   3        346.12        315.12        16.58 o                         
  -8  -1   3        897.75        925.96        41.39 o                         
  -7  -1   3          8.28          9.70         2.35 o                         
  -6  -1   3        644.02        624.39        21.67 o                         
  -5  -1   3       1529.89       1733.21        76.28 o                         
  -4  -1   3        475.11        481.04        13.22 o                         
  -3  -1   3       6825.10       6558.89       328.96 o                         
  -2  -1   3        179.82        143.36         5.37 o                         
  -1  -1   3      24764.24      24237.03       734.68 o                         
   0  -1   3      20988.09      21262.59       880.76 o                         
   1  -1   3        831.03        661.17        21.29 o                         
   2  -1   3       1777.21       1950.46        60.40 o                         
   3  -1   3       1563.91       1552.82        51.46 o                         
   4  -1   3        963.26        916.35        29.83 o                         
   5  -1   3        587.30        602.60        16.67 o                         
   6  -1   3        916.90        953.56        25.62 o                         
   7  -1   3        578.92        559.84        28.48 o                         
   8  -1   3        121.20        118.10         5.59 o                         
   9  -1   3        321.52        315.05        12.00 o                         
  10  -1   3         29.37         29.24         4.29 o                         
 -12   0   3          1.30          3.90         1.95 o                         
 -11   0   3          1.26         -0.82         1.92 o                         
 -10   0   3          0.05         -1.21         5.07 o                         
  -9   0   3         37.98         45.81         6.24 o                         
  -8   0   3        248.51        341.30        13.76 o                         
  -7   0   3        276.74        333.27        10.50 o                         
  -6   0   3        235.91        222.91         9.83 o                         
  -5   0   3          0.97         -2.34         2.34 o                         
  -4   0   3        499.09        516.05        17.37 o                         
  -3   0   3         14.80         24.13         2.33 o                         
  -2   0   3          4.18          4.16         1.56 o                         
  -1   0   3      28348.57      27979.23       845.86 o                         
   0   0   3        299.36        318.90        10.21 o                         
   1   0   3       6971.26       6334.22       272.07 o                         
   2   0   3        188.61        209.83         7.72 o                         
   3   0   3         57.04         85.76         4.76 o                         
   4   0   3       2045.48       2037.66        62.84 o                         
   5   0   3        305.77        290.29         9.00 o                         
   6   0   3       1599.01       1707.63        44.44 o                         
   7   0   3        228.89        209.93         7.28 o                         
   8   0   3          8.94         14.63         3.90 o                         
   9   0   3          1.65          2.34         2.21 o                         
  10   0   3          7.08          3.45         1.78 o                         
 -12   1   3         20.97         20.27         3.12 o                         
 -11   1   3         19.21         20.21         3.05 o                         
 -10   1   3         36.09         40.25         4.11 o                         
  -9   1   3        357.82        320.27        18.53 o                         
  -8   1   3        900.73        898.43        25.05 o                         
  -7   1   3         10.13         18.74         4.13 o                         
  -6   1   3        630.30        659.74        22.19 o                         
  -5   1   3       1539.30       1741.94        66.09 o                         
  -4   1   3        465.48        486.41        13.29 o                         
  -3   1   3       6847.60       6769.91       350.67 o                         
  -2   1   3        174.32        137.26         5.44 o                         
  -1   1   3      24766.27      24339.43       734.83 o                         
   0   1   3      21043.29      20246.84       623.07 o                         
   1   1   3        840.51        688.18        22.29 o                         
   2   1   3       1805.30       1981.03        60.41 o                         
   3   1   3       1522.03       1475.32        38.18 o                         
   4   1   3        978.46        957.94        29.83 o                         
   5   1   3        598.05        627.73        16.82 o                         
   6   1   3        954.59        991.07        25.70 o                         
   7   1   3        594.51        583.38        20.14 o                         
   8   1   3        130.14        122.87         6.07 o                         
   9   1   3        323.62        337.79         9.97 o                         
  10   1   3         30.13         36.58         3.03 o                         
 -12   2   3         50.09         50.30         3.90 o                         
 -11   2   3         11.33         13.89         2.19 o                         
 -10   2   3         12.04          7.87         2.87 o                         
  -9   2   3         92.85         67.85         5.77 o                         
  -8   2   3       1828.16       1889.84        70.09 o                         
  -7   2   3         20.69         19.20         3.13 o                         
  -6   2   3        848.15        954.60        36.69 o                         
  -5   2   3        530.21        490.06        24.40 o                         
  -4   2   3       1101.06       1121.42        28.59 o                         
  -3   2   3       3060.56       3034.52       128.29 o                         
  -2   2   3        241.05        230.87         7.99 o                         
  -1   2   3       7944.93       8162.82       246.21 o                         
   0   2   3       4279.10       3656.58       113.10 o                         
   1   2   3       2049.29       2168.12        92.43 o                         
   2   2   3        878.58        852.64        26.80 o                         
   3   2   3       2787.09       2871.22        71.52 o                         
   4   2   3       2600.52       2697.02        79.54 o                         
   5   2   3       1312.89       1383.42        35.05 o                         
   6   2   3        133.67        141.35         5.62 o                         
   7   2   3        433.22        487.40        13.89 o                         
   8   2   3         29.72         34.52         3.56 o                         
   9   2   3         13.07          9.25         3.74 o                         
  10   2   3          6.86          7.52         1.65 o                         
 -12   3   3         13.88         14.04         3.12 o                         
 -11   3   3        116.40        125.95         5.77 o                         
 -10   3   3         96.89         97.70         4.93 o                         
  -9   3   3         26.68         14.38         3.20 o                         
  -8   3   3        673.96        645.51        18.70 o                         
  -7   3   3        151.39        162.75         6.81 o                         
  -6   3   3        293.98        299.07        11.79 o                         
  -5   3   3       7958.62       8043.80       246.24 o                         
  -4   3   3        753.12        827.47        26.10 o                         
  -3   3   3       1559.53       1684.64        51.78 o                         
  -2   3   3        816.68        726.87        22.80 o                         
  -1   3   3       1930.06       1836.14        55.53 o                         
   0   3   3       2442.93       2222.36        96.33 o                         
   1   3   3         21.03         15.50         1.78 o                         
   2   3   3        245.06        236.02         9.56 o                         
   3   3   3        137.32        125.31         5.24 o                         
   4   3   3       1360.70       1260.49        38.84 o                         
   5   3   3        100.94        113.32         4.85 o                         
   6   3   3         11.92         14.91         3.01 o                         
   7   3   3        164.70        198.45         6.90 o                         
   8   3   3         48.55         58.07         3.97 o                         
   9   3   3         93.89         85.38         4.20 o                         
  10   3   3         48.07         48.50         3.16 o                         
 -12   4   3         89.41         74.09         5.07 o                         
 -11   4   3         54.58         69.14         4.11 o                         
 -10   4   3        262.83        282.41        19.75 o                         
  -9   4   3         73.42         71.91         4.62 o                         
  -8   4   3        152.31        137.97         7.80 o                         
  -7   4   3          4.03         10.26         2.97 o                         
  -6   4   3       1241.86       1361.86        41.47 o                         
  -5   4   3        427.17        347.24        12.93 o                         
  -4   4   3       2877.22       3291.47        99.78 o                         
  -3   4   3        643.46        649.04        20.43 o                         
  -2   4   3       2985.04       3166.33        93.19 o                         
  -1   4   3       1080.21       1183.23        35.55 o                         
   0   4   3         58.51         55.76         3.51 o                         
   1   4   3       2093.96       2423.12        90.80 o                         
   2   4   3        139.87        125.19         6.71 o                         
   3   4   3       4961.43       5348.75       163.42 o                         
   4   4   3        110.12        122.38         5.89 o                         
   5   4   3        712.49        719.52        19.01 o                         
   6   4   3        322.32        340.74        10.79 o                         
   7   4   3         51.58         65.89         4.12 o                         
   8   4   3        324.76        309.35         9.61 o                         
   9   4   3        142.57        137.59         6.82 o                         
  10   4   3         19.52         20.49         2.44 o                         
 -12   5   3         29.01         40.55         4.29 o                         
 -11   5   3        130.82        144.58         6.16 o                         
 -10   5   3         20.18         30.61         3.71 o                         
  -9   5   3        158.05        144.76         7.24 o                         
  -8   5   3        504.01        505.03        14.48 o                         
  -7   5   3        244.28        254.82        10.48 o                         
  -6   5   3       1105.39       1145.09        49.22 o                         
  -5   5   3        210.48        193.51         8.61 o                         
  -4   5   3        619.08        613.69        22.06 o                         
  -3   5   3        560.21        490.17        16.56 o                         
  -2   5   3       1862.86       1985.82        76.61 o                         
  -1   5   3        236.89        294.86         9.79 o                         
   0   5   3       1936.47       2202.38        66.12 o                         
   1   5   3        256.82        252.16         7.27 o                         
   2   5   3       1542.71       1685.45        42.54 o                         
   3   5   3        683.27        663.45        24.21 o                         
   4   5   3        535.52        549.26        13.12 o                         
   5   5   3        703.23        721.34        19.53 o                         
   6   5   3         33.29         26.59         3.36 o                         
   7   5   3        337.63        369.02        11.11 o                         
   8   5   3        306.70        285.15         9.22 o                         
   9   5   3         12.89         13.60         4.03 o                         
  10   5   3        333.35        277.99         9.79 o                         
 -11   6   3         45.35         47.50         3.93 o                         
 -10   6   3         36.49         33.53         3.71 o                         
  -9   6   3        369.48        367.56        11.26 o                         
  -8   6   3        441.22        460.43        13.13 o                         
  -7   6   3        539.30        578.08        15.99 o                         
  -6   6   3         37.12         33.29         5.46 o                         
  -5   6   3        100.05         96.22         6.35 o                         
  -4   6   3       1097.02       1257.76        61.94 o                         
  -3   6   3        106.26        115.69         7.80 o                         
  -2   6   3        109.13        132.40         5.01 o                         
  -1   6   3         81.11         75.52         3.58 o                         
   0   6   3        418.13        379.97        10.14 o                         
   1   6   3        151.16        134.77         4.40 o                         
   2   6   3         29.82         36.33         2.88 o                         
   3   6   3        230.43        287.43        14.43 o                         
   4   6   3        728.63        749.11        19.91 o                         
   5   6   3        234.83        256.35         8.18 o                         
   6   6   3        302.72        364.46        14.75 o                         
   7   6   3        189.39        189.84         7.45 o                         
   8   6   3         95.11         98.68         4.73 o                         
   9   6   3        132.00        123.78         6.30 o                         
  10   6   3         26.34         27.43         3.31 o                         
 -11   7   3         26.19         28.74         3.93 o                         
 -10   7   3         25.60         24.17         3.55 o                         
  -9   7   3        204.52        180.36         7.85 o                         
  -8   7   3        173.94        153.25         6.30 o                         
  -7   7   3        152.28        161.15         6.30 o                         
  -6   7   3         40.68         62.15         4.19 o                         
  -5   7   3          2.72         22.61         5.46 o                         
  -4   7   3        872.76        930.98        36.13 o                         
  -3   7   3        410.27        412.25        23.97 o                         
  -2   7   3       1719.08       1702.37        51.47 o                         
  -1   7   3        720.50        688.36        39.14 o                         
   0   7   3       1313.95       1162.24        28.82 o                         
   1   7   3         82.22         72.80         4.09 o                         
   2   7   3        552.30        502.48        18.74 o                         
   3   7   3         15.31         21.68         3.41 o                         
   4   7   3        397.27        350.21         9.53 o                         
   5   7   3          5.37         11.74         2.31 o                         
   6   7   3        821.73        772.12        22.18 o                         
   7   7   3         34.24         26.63         5.63 o                         
   8   7   3         70.14         79.82         6.63 o                         
   9   7   3        130.15        120.11         6.80 o                         
  10   7   3         40.44         45.62         4.29 o                         
 -11   8   3         22.80         19.49         4.68 o                         
 -10   8   3         50.49         56.07         4.87 o                         
  -9   8   3         87.85         93.11         6.75 o                         
  -8   8   3          6.12          5.51         2.46 o                         
  -7   8   3        155.70        154.95         6.30 o                         
  -6   8   3         81.64        113.36         5.39 o                         
  -5   8   3        408.28        428.36        15.26 o                         
  -4   8   3       1084.51       1105.71        36.31 o                         
  -3   8   3       1595.87       1597.24        69.23 o                         
  -2   8   3       1467.91       1500.08        64.14 o                         
  -1   8   3        350.81        353.88        19.12 o                         
   0   8   3        984.37       1147.38        50.01 o                         
   1   8   3        758.98        778.95        34.75 o                         
   3   8   3        114.77        104.10         7.09 o                         
   4   8   3         66.10         57.72         6.25 o                         
   5   8   3          1.59          0.00         3.04 o                         
   6   8   3        571.80        585.15        17.95 o                         
   7   8   3         30.18         26.76         3.30 o                         
   8   8   3          1.22          0.62         1.60 o                         
   9   8   3         42.73         43.60         2.96 o                         
  10   8   3         21.69         37.04         4.29 o                         
 -10   9   3        107.49        131.25        14.62 o                         
  -9   9   3        223.27        196.92         8.68 o                         
  -8   9   3         74.42         63.98         4.65 o                         
  -7   9   3        917.03       1019.24        26.45 o                         
  -6   9   3         72.27         84.19         5.51 o                         
  -5   9   3        524.04        496.03        13.96 o                         
  -4   9   3         46.03         52.48         4.01 o                         
  -3   9   3        143.23        138.88         6.06 o                         
  -2   9   3        747.93        726.94        33.97 o                         
  -1   9   3       1372.61       1263.46        56.69 o                         
   0   9   3        928.83       1109.97        47.26 o                         
   1   9   3        508.38        390.61        22.24 o                         
   2   9   3        323.92        320.33         8.02 o                         
   3   9   3        498.38        403.36         8.77 o                         
   4   9   3       1107.90       1109.47        25.37 o                         
   5   9   3        684.15        624.76        15.49 o                         
   6   9   3        372.81        358.58        11.10 o                         
   7   9   3        102.45        115.73         6.91 o                         
   8   9   3        176.11        178.94         6.97 o                         
   9   9   3        121.21        117.00         5.24 o                         
 -10  10   3          5.86          4.68         5.07 o                         
  -9  10   3          2.29          6.29         6.43 o                         
  -8  10   3        128.71        132.48         6.28 o                         
  -7  10   3         15.43          9.51         3.44 o                         
  -6  10   3        282.64        281.36        11.44 o                         
  -5  10   3         64.42         63.04         4.53 o                         
  -4  10   3        254.11        232.74         7.16 o                         
  -3  10   3        295.96        282.12         8.15 o                         
  -2  10   3       1293.32       1427.33        30.97 o                         
  -1  10   3         13.06         17.30         2.19 o                         
   0  10   3        439.12        430.20         9.14 o                         
   1  10   3       1480.65       1586.05        28.91 o                         
   2  10   3         10.37         12.60         2.27 o                         
   3  10   3        295.99        315.20         7.37 o                         
   4  10   3        678.89        612.74        14.93 o                         
   5  10   3        315.02        380.54        10.59 o                         
   6  10   3         19.97         19.08         3.15 o                         
   7  10   3         33.25         42.19         5.61 o                         
   8  10   3        116.16        102.12         4.49 o                         
   9  10   3          0.36          2.05         1.59 o                         
  -9  11   3        186.63        185.64        12.48 o                         
  -8  11   3         41.29         35.41         6.82 o                         
  -7  11   3        246.87        244.05        18.14 o                         
  -6  11   3        681.28        703.82        19.29 o                         
  -5  11   3        346.95        315.93         8.16 o                         
  -4  11   3        585.65        559.32        12.41 o                         
  -3  11   3         74.76         66.13         5.25 o                         
  -2  11   3        768.55        794.50        15.35 o                         
  -1  11   3        747.42        653.21        12.95 o                         
   0  11   3         98.07         90.22         4.22 o                         
   1  11   3         20.72         21.68         2.37 o                         
   2  11   3        108.65        119.95         4.01 o                         
   3  11   3        683.89        714.10        14.08 o                         
   4  11   3        130.53        120.94         4.69 o                         
   5  11   3        470.31        514.52        13.20 o                         
   6  11   3        282.20        281.92         9.14 o                         
   7  11   3        131.17        135.10         6.48 o                         
   8  11   3        138.37        122.50         5.53 o                         
   9  11   3        122.81        106.29         4.77 o                         
  -9  12   3         42.31         28.46         8.58 o                         
  -8  12   3          5.54          5.46         5.85 o                         
  -7  12   3        117.74        113.94         7.98 o                         
  -6  12   3         49.30         44.28         4.78 o                         
  -5  12   3        375.50        392.12         9.50 o                         
  -4  12   3          8.30          7.80         3.94 o                         
  -3  12   3        371.71        408.82         9.83 o                         
  -2  12   3         57.59         41.87         3.12 o                         
  -1  12   3        183.63        184.85         5.16 o                         
   0  12   3         81.12         68.21         5.15 o                         
   1  12   3         93.81         69.02         3.30 o                         
   2  12   3        343.33        370.82         8.24 o                         
   3  12   3        745.52        780.73        15.32 o                         
   4  12   3       1562.51       1577.60        33.64 o                         
   5  12   3         49.19         46.64         3.80 o                         
   6  12   3         56.36         60.26         5.23 o                         
   7  12   3        378.16        366.18        10.65 o                         
   8  12   3         45.16         48.28         5.07 o                         
  -8  13   3         18.34         16.38         6.63 o                         
  -7  13   3        103.27         77.99        10.14 o                         
  -6  13   3          7.41          6.66         2.88 o                         
  -5  13   3         78.15        102.47         4.90 o                         
  -4  13   3        282.65        288.83         8.41 o                         
  -3  13   3         45.34         55.89         4.26 o                         
  -2  13   3        200.22        244.18         6.30 o                         
  -1  13   3        132.55        114.88         6.69 o                         
   0  13   3         37.03         30.31         3.87 o                         
   1  13   3        150.13        156.05         4.79 o                         
   2  13   3         29.54         29.00         2.71 o                         
   3  13   3        187.24        208.10         5.30 o                         
   4  13   3        210.06        199.15         6.13 o                         
   5  13   3         53.76         66.80         4.03 o                         
   6  13   3        159.32        163.29         6.78 o                         
   7  13   3        221.23        234.96         7.35 o                         
   8  13   3         37.56         22.22         5.85 o                         
  -6  14   3         44.27         49.13         6.63 o                         
  -5  14   3        182.12        197.03         7.00 o                         
  -4  14   3       1470.59       1583.33        31.84 o                         
  -3  14   3        888.82        870.08        18.43 o                         
  -2  14   3        491.02        417.59         9.99 o                         
  -1  14   3        433.54        380.97         8.53 o                         
   0  14   3        521.99        511.47        10.69 o                         
   1  14   3        455.52        468.62        10.00 o                         
   2  14   3        450.44        484.61        11.18 o                         
   3  14   3         26.46         33.32         2.69 o                         
   4  14   3        131.54        124.06         7.40 o                         
   5  14   3        125.49        123.90         5.10 o                         
   6  14   3         98.22        108.21         4.87 o                         
   7  14   3         12.89          8.60         2.83 o                         
  -6  15   3          8.72         13.26         3.51 o                         
  -5  15   3         56.47         59.38         6.96 o                         
  -4  15   3         28.88         34.87         4.23 o                         
  -3  15   3        808.31        832.27        17.66 o                         
  -2  15   3         99.91        101.58         4.46 o                         
  -1  15   3         13.41          8.53         1.71 o                         
   0  15   3          2.35          2.15         1.56 o                         
   1  15   3          7.17          7.49         1.62 o                         
   2  15   3         94.05        116.88         4.39 o                         
   3  15   3         20.88         17.36         3.53 o                         
   4  15   3          1.15          0.71         2.28 o                         
   5  15   3         30.33         24.10         3.42 o                         
   6  15   3         25.29         31.33         6.82 o                         
  -6  16   3         11.80          8.97         3.51 o                         
  -5  16   3        217.16        227.17         7.64 o                         
  -4  16   3        166.58        176.46         6.75 o                         
  -3  16   3        178.03        164.76         6.75 o                         
  -2  16   3        746.36        768.66        16.51 o                         
  -1  16   3        123.76        102.19         4.35 o                         
   0  16   3        367.35        398.94         9.84 o                         
   1  16   3         76.08         90.89         4.24 o                         
   2  16   3        632.61        656.81        15.84 o                         
   3  16   3        135.82        140.44         5.62 o                         
   4  16   3         35.00         35.91         3.72 o                         
   5  16   3        138.06        153.44         6.34 o                         
   6  16   3         79.94         72.53         7.41 o                         
  -6  17   3         15.15         10.14         3.90 o                         
  -5  17   3         29.43         32.33         3.90 o                         
  -4  17   3         50.89         65.31         3.84 o                         
  -3  17   3          7.12          4.75         2.23 o                         
  -2  17   3        218.55        238.88         7.23 o                         
  -1  17   3        144.76        148.43         5.05 o                         
   0  17   3        108.34        125.96         4.60 o                         
   1  17   3        121.60        110.15         5.24 o                         
   2  17   3        241.20        257.11         6.09 o                         
   3  17   3         53.87         50.44         3.67 o                         
   4  17   3         86.03         88.90         6.36 o                         
   5  17   3         53.41         51.99         4.83 o                         
  -5  18   3         60.50         81.88         5.85 o                         
  -4  18   3         98.32        101.33         4.24 o                         
  -3  18   3          3.45          1.03         1.39 o                         
  -2  18   3         97.63        112.35         4.23 o                         
  -1  18   3         66.33         68.08         3.44 o                         
   0  18   3         64.93         72.80         3.66 o                         
   1  18   3         54.76         53.81         3.33 o                         
   2  18   3        105.61        110.30         4.33 o                         
   3  18   3          5.75          2.22         1.93 o                         
   4  18   3        112.72        120.11         8.97 o                         
  -5  19   3         33.07         33.14         4.68 o                         
  -4  19   3         30.84         32.82         3.14 o                         
  -3  19   3         50.26         71.04         4.11 o                         
  -2  19   3        190.60        179.81         5.28 o                         
  -1  19   3        372.23        357.37         9.05 o                         
   0  19   3        145.81        138.53         4.75 o                         
   1  19   3         89.34         71.90         3.25 o                         
   2  19   3         88.82         93.29         3.62 o                         
   3  19   3         51.27         36.26         5.07 o                         
   4  19   3         35.26         25.34         6.24 o                         
  -4  20   3         40.04         39.84         3.09 o                         
  -3  20   3         33.21         27.37         2.52 o                         
  -2  20   3          4.29          3.84         1.18 o                         
  -1  20   3         83.33         89.00         3.14 o                         
   0  20   3         12.57         10.69         2.31 o                         
   1  20   3         31.16         33.38         2.16 o                         
   2  20   3         12.17         12.48         3.90 o                         
  -3  21   3         13.41         12.95         2.24 o                         
  -2  21   3         38.18         36.93         2.17 o                         
  -1  21   3         73.32         75.24         2.66 o                         
   0  21   3          2.87          2.99         1.06 o                         
   1  21   3         35.77         19.89         3.51 o                         
  -4 -20   4         49.26         46.79         4.68 o                         
  -3 -20   4         21.41         14.82         4.29 o                         
  -2 -20   4         41.54         34.31         4.68 o                         
  -1 -20   4         45.62         41.72         5.46 o                         
  -6 -19   4        111.39        114.66         6.63 o                         
  -5 -19   4         40.59         48.74         4.68 o                         
  -4 -19   4         13.98         14.04         3.90 o                         
  -3 -19   4         57.52         63.95         5.85 o                         
  -2 -19   4        117.11        118.16         8.19 o                         
  -7 -18   4         57.43         51.86         4.29 o                         
  -6 -18   4         25.80         21.44         4.29 o                         
  -5 -18   4         28.84         31.97         4.68 o                         
  -4 -18   4        134.41        129.47         8.97 o                         
  -3 -18   4         32.40         32.75         5.46 o                         
  -7 -17   4         81.97         77.21         6.24 o                         
  -6 -17   4         46.44         51.08         5.07 o                         
  -5 -17   4          6.04          7.02         2.73 o                         
  -4 -17   4        120.32        101.00         8.19 o                         
  -8 -16   4         51.21         46.79         4.29 o                         
  -7 -16   4         29.68         22.22         4.29 o                         
  -6 -16   4         71.20         80.32         6.63 o                         
  -5 -16   4        206.86        218.36        13.26 o                         
  -4 -16   4        141.20        159.88        10.53 o                         
  -9 -15   4         70.80         73.31         5.07 o                         
  -8 -15   4         92.57        108.40         8.19 o                         
  -7 -15   4         14.63         18.32         4.68 o                         
  -6 -15   4         43.18         45.62         5.85 o                         
  -5 -15   4         13.37         29.24         5.85 o                         
  -9 -14   4         13.47          6.63         3.51 o                         
  -8 -14   4        153.86        134.15         8.58 o                         
  -7 -14   4         10.89          6.63         3.12 o                         
  -6 -14   4        134.38        145.45         9.75 o                         
  -5 -14   4        141.50        174.70        11.70 o                         
 -10 -13   4         10.70         13.26         3.12 o                         
  -9 -13   4         89.36         86.57         6.24 o                         
  -8 -13   4         45.82         47.18         5.85 o                         
  -7 -13   4        218.04        232.41        13.26 o                         
  -6 -13   4        215.08        223.04        13.26 o                         
  -5 -13   4        485.54        500.55        27.31 o                         
  -2 -13   4        200.13        180.57        15.60 o                         
 -10 -12   4         33.38         31.19         3.90 o                         
  -9 -12   4          4.50          5.46         2.34 o                         
  -8 -12   4         17.00         17.15         4.68 o                         
  -7 -12   4         73.54         87.93         8.19 o                         
  -6 -12   4        141.09        138.41         9.75 o                         
  -5 -12   4         40.67         34.28         6.04 o                         
  -4 -12   4         93.13         92.41        12.09 o                         
  -3 -12   4        403.24        436.52        24.19 o                         
  -2 -12   4        104.33         97.48        12.48 o                         
   5 -12   4          8.07         13.26         5.46 o                         
   6 -12   4        133.88        130.25        10.14 o                         
   7 -12   4        127.03        110.36         9.36 o                         
 -10 -11   4         22.57         21.05         3.90 o                         
  -9 -11   4         89.75         70.63         5.85 o                         
  -8 -11   4        128.47        134.03         6.88 o                         
  -7 -11   4        344.72        376.96        13.93 o                         
  -6 -11   4        500.54        510.88        18.48 o                         
  -5 -11   4       1465.71       1497.97        47.65 o                         
  -4 -11   4        282.48        255.84        17.16 o                         
  -3 -11   4        345.57        331.94        19.90 o                         
   4 -11   4         60.52         56.54         9.36 o                         
   5 -11   4        246.74        260.89        15.21 o                         
   6 -11   4        228.49        219.93        13.26 o                         
   7 -11   4        344.06        329.99        17.16 o                         
   8 -11   4         84.65         84.23         7.02 o                         
 -11 -10   4        207.12        203.20        10.53 o                         
 -10 -10   4         69.19         73.76         7.99 o                         
  -9 -10   4        154.76        127.89         7.41 o                         
  -8 -10   4        139.59        144.07        10.33 o                         
  -7 -10   4        302.82        301.90        11.70 o                         
  -6 -10   4        839.18        894.63        29.12 o                         
  -5 -10   4        145.25        155.99        12.48 o                         
  -4 -10   4        331.74        312.81        19.11 o                         
  -3 -10   4        343.57        320.24        19.51 o                         
   4 -10   4       1054.09        998.87        49.21 o                         
   5 -10   4        240.10        255.81        15.21 o                         
   6 -10   4        141.87        167.29        11.31 o                         
   7 -10   4        232.12        214.86        12.87 o                         
   8 -10   4         13.64         15.60         5.46 o                         
 -11  -9   4         52.00         43.67         4.68 o                         
 -10  -9   4        236.58        227.27         8.41 o                         
  -9  -9   4         27.08         32.22         4.11 o                         
  -8  -9   4        144.85        175.47         8.10 o                         
  -7  -9   4        592.02        564.23        20.83 o                         
  -6  -9   4         36.60         45.02         5.70 o                         
  -5  -9   4        283.20        253.50        16.38 o                         
  -4  -9   4         95.76         95.92        11.31 o                         
   4  -9   4        357.79        330.37        18.33 o                         
   5  -9   4        263.83        264.40        15.60 o                         
   6  -9   4         12.73          4.29         4.29 o                         
   7  -9   4         59.67         59.66         7.41 o                         
   8  -9   4         66.29         70.57         6.24 o                         
   9  -9   4          2.73         -2.34         3.51 o                         
 -11  -8   4         32.96         28.89         3.44 o                         
 -10  -8   4        198.34        201.83        17.92 o                         
  -9  -8   4          9.11          6.83         2.61 o                         
  -8  -8   4        177.25        203.67         9.09 o                         
  -7  -8   4         10.62         12.10         3.09 o                         
  -6  -8   4        275.68        308.37        12.13 o                         
  -5  -8   4       1150.27       1101.55        51.18 o                         
  -4  -8   4        505.67        462.39        23.41 o                         
  -3  -8   4       1006.96        855.04        41.02 o                         
  -2  -8   4       1057.60       1007.20        31.91 o                         
  -1  -8   4        591.23        654.58        21.39 o                         
   0  -8   4       1925.68       1837.94        58.95 o                         
   1  -8   4       1212.12       1318.44        55.49 o                         
   2  -8   4        546.84        539.70        32.78 o                         
   4  -8   4        425.51        418.59        21.85 o                         
   5  -8   4        633.77        579.51        29.27 o                         
   6  -8   4         35.53         24.56         7.41 o                         
   7  -8   4        106.30         85.01         8.58 o                         
   8  -8   4         53.15         57.71         6.24 o                         
   9  -8   4          9.49          9.75         3.12 o                         
 -11  -7   4        103.75         82.89         6.04 o                         
 -10  -7   4        132.85        137.97        10.14 o                         
  -9  -7   4        212.65        255.23        10.20 o                         
  -8  -7   4        243.12        192.47         8.96 o                         
  -7  -7   4        744.19        812.37        27.05 o                         
  -6  -7   4         85.92         82.44         7.41 o                         
  -5  -7   4        971.29        983.37        31.90 o                         
  -3  -7   4        253.27        224.74         8.83 o                         
  -2  -7   4        463.25        446.44        14.76 o                         
  -1  -7   4        750.47        691.21        22.09 o                         
   0  -7   4         71.72         73.56         3.86 o                         
   1  -7   4        855.34        810.93        35.35 o                         
   2  -7   4         54.28         39.38         6.63 o                         
   4  -7   4        104.39        110.74        10.53 o                         
   5  -7   4        752.04        711.53        35.91 o                         
   6  -7   4        127.13        140.38        10.14 o                         
   7  -7   4         37.16         51.47         7.02 o                         
   8  -7   4         85.37         88.90         7.41 o                         
   9  -7   4         88.79        100.21         7.02 o                         
 -11  -6   4          8.11         13.22         3.09 o                         
 -10  -6   4         48.26         49.72         4.27 o                         
  -9  -6   4         42.03         30.88         4.48 o                         
  -8  -6   4         51.29         56.31         5.33 o                         
  -7  -6   4        379.47        317.28        14.31 o                         
  -6  -6   4        419.29        423.79        18.14 o                         
  -5  -6   4        714.83        651.27        22.22 o                         
  -3  -6   4       1502.80       1483.36        46.75 o                         
  -2  -6   4        803.56        771.80        24.44 o                         
  -1  -6   4        547.85        419.58        14.21 o                         
   0  -6   4       1685.10       1541.62        47.05 o                         
   1  -6   4       4851.36       4778.65       145.98 o                         
   2  -6   4       1907.12       1764.37        75.91 o                         
   3  -6   4       1452.44       1547.19        70.76 o                         
   4  -6   4        533.60        496.34        25.37 o                         
   5  -6   4         69.23        100.21         9.36 o                         
   6  -6   4        611.28        604.42        28.88 o                         
   7  -6   4        186.63        193.43        12.48 o                         
   8  -6   4         11.71         20.27         5.46 o                         
   9  -6   4         55.32         49.52         5.46 o                         
 -12  -5   4         75.01         92.42         5.46 o                         
 -11  -5   4        104.15         94.12         4.94 o                         
 -10  -5   4         56.60         60.43         4.66 o                         
  -9  -5   4        122.27        128.70         6.89 o                         
  -8  -5   4        716.62        729.20        24.70 o                         
  -7  -5   4        109.67         99.73         6.75 o                         
  -6  -5   4        890.37        868.83        37.88 o                         
  -4  -5   4        169.90        173.95        11.70 o                         
  -3  -5   4       1871.67       1905.25        59.81 o                         
  -2  -5   4       1677.67       1543.35        47.34 o                         
  -1  -5   4         31.14         26.94         2.33 o                         
   0  -5   4         99.35        125.68        10.53 o                         
   1  -5   4        415.52        361.83        12.42 o                         
   2  -5   4         16.64         20.18         3.51 o                         
   3  -5   4       1595.65       1678.00        71.57 o                         
   4  -5   4         97.43         82.28         9.75 o                         
   5  -5   4        724.47        748.99        35.52 o                         
   6  -5   4        161.10        133.76        10.14 o                         
   7  -5   4        215.76        245.66        14.43 o                         
   8  -5   4        211.43        201.98        11.70 o                         
   9  -5   4         20.10         17.54         4.68 o                         
  10  -5   4         91.68        102.95         6.24 o                         
 -12  -4   4         30.38         31.58         3.51 o                         
 -11  -4   4        100.24        104.88         5.49 o                         
 -10  -4   4         17.69         32.45         5.46 o                         
  -9  -4   4         71.06         64.91         5.37 o                         
  -8  -4   4        370.32        344.42        19.51 o                         
  -7  -4   4         30.40         28.57         4.68 o                         
  -6  -4   4        105.74        104.46         7.03 o                         
  -5  -4   4        127.37        105.29         8.19 o                         
  -4  -4   4        214.88        237.07         9.51 o                         
  -3  -4   4        168.69        168.97        11.12 o                         
  -2  -4   4        108.59         95.36         4.27 o                         
  -1  -4   4        423.16        465.88        17.17 o                         
   0  -4   4        735.33        724.98        22.10 o                         
   1  -4   4        629.54        539.04        17.40 o                         
   2  -4   4        359.41        306.25        10.75 o                         
   3  -4   4       1398.53       1378.81        60.60 o                         
   4  -4   4        366.33        391.65        21.46 o                         
   5  -4   4        172.79        171.20        12.09 o                         
   6  -4   4        479.00        468.60        16.97 o                         
   7  -4   4        451.73        424.63        15.54 o                         
   8  -4   4         55.67         63.91         5.43 o                         
   9  -4   4         60.15         45.23         5.46 o                         
  10  -4   4         87.66         97.88         5.85 o                         
 -12  -3   4        335.22        305.48        14.44 o                         
 -11  -3   4          6.87          8.51         6.63 o                         
 -10  -3   4        344.75        393.17        20.28 o                         
  -9  -3   4        593.64        615.33        20.97 o                         
  -8  -3   4          0.82          4.59         2.88 o                         
  -7  -3   4        702.48        709.93        24.15 o                         
  -6  -3   4        529.83        587.22        16.29 o                         
  -5  -3   4        175.06        139.23         9.36 o                         
  -4  -3   4        589.74        588.24        16.30 o                         
  -3  -3   4        308.68        290.29        10.48 o                         
  -2  -3   4       8122.17       7919.24       236.45 o                         
  -1  -3   4         78.80         82.96         3.44 o                         
   0  -3   4       2350.22       2564.30        77.17 o                         
   1  -3   4        125.40        109.35         4.82 o                         
   2  -3   4       2355.93       2401.94        76.05 o                         
   3  -3   4        200.02        211.75        12.48 o                         
   4  -3   4        423.73        462.71        26.14 o                         
   5  -3   4        484.87        492.08        37.07 o                         
   6  -3   4        244.42        237.49        14.82 o                         
   7  -3   4       1639.66       1699.00        52.93 o                         
   8  -3   4         66.01         61.09        10.33 o                         
   9  -3   4        189.10        177.30         7.30 o                         
  10  -3   4         33.42         34.31         3.90 o                         
 -12  -2   4        190.90        183.71         9.36 o                         
 -11  -2   4        119.00        112.20         5.54 o                         
 -10  -2   4         50.26         57.94         5.61 o                         
  -9  -2   4        429.00        472.39        17.24 o                         
  -8  -2   4        386.98        362.27        14.07 o                         
  -7  -2   4         94.78         91.38         5.27 o                         
  -6  -2   4        100.70        140.63         7.11 o                         
  -5  -2   4        227.16        237.51        12.87 o                         
  -4  -2   4        709.94        651.55        21.68 o                         
  -3  -2   4        181.50        135.51         5.65 o                         
  -2  -2   4        137.58         96.60         4.10 o                         
  -1  -2   4      11541.21      11189.37       483.13 o                         
   0  -2   4       2752.22       2470.60        76.18 o                         
   1  -2   4       1646.23       1645.19        51.65 o                         
   2  -2   4         52.93         48.08         3.46 o                         
   3  -2   4         31.63         24.17         5.07 o                         
   5  -2   4        642.82        640.41        22.05 o                         
   6  -2   4        216.81        212.52        14.04 o                         
   7  -2   4        289.25        303.46        11.85 o                         
   8  -2   4          7.73         15.35         3.51 o                         
   9  -2   4         33.40         33.78         9.94 o                         
  10  -2   4         73.95         65.51         5.46 o                         
 -12  -1   4        128.01        132.98         7.80 o                         
 -11  -1   4        155.62        166.74         7.85 o                         
 -10  -1   4         41.99         35.48         4.90 o                         
  -9  -1   4       2158.79       2281.70        87.44 o                         
  -8  -1   4        196.16        191.90        10.01 o                         
  -7  -1   4        178.77        183.79        16.75 o                         
  -6  -1   4        604.55        608.24        20.98 o                         
  -5  -1   4        530.46        675.30        22.76 o                         
  -4  -1   4        626.33        515.87        14.58 o                         
  -3  -1   4         30.06         33.35         3.03 o                         
  -2  -1   4       1295.31       1443.19        44.43 o                         
  -1  -1   4       4175.51       3671.48       222.99 o                         
   0  -1   4      10826.05      10719.46       329.69 o                         
   1  -1   4        235.89        202.70         7.31 o                         
   2  -1   4       1008.80        965.94        40.04 o                         
   3  -1   4        627.23        574.24        24.99 o                         
   4  -1   4        888.32        904.01        39.83 o                         
   5  -1   4        210.62        218.46         7.49 o                         
   6  -1   4        165.34        176.33         8.26 o                         
   7  -1   4       2188.91       2239.34        89.57 o                         
   8  -1   4        116.44        100.88         5.92 o                         
   9  -1   4        434.49        430.14        14.48 o                         
  10  -1   4         62.45         61.86         3.65 o                         
 -12   0   4          3.94          0.00         1.95 o                         
 -11   0   4        151.73        152.32         8.69 o                         
 -10   0   4         17.18         19.60         6.63 o                         
  -9   0   4        125.88        115.73         7.21 o                         
  -8   0   4        947.52        893.49        24.27 o                         
  -7   0   4        122.71        130.28         6.08 o                         
  -6   0   4        121.39        132.42        10.33 o                         
  -5   0   4        815.59        965.68        31.34 o                         
  -4   0   4       2591.11       2465.86        62.07 o                         
  -3   0   4       4508.45       4854.54       208.09 o                         
  -2   0   4       5070.25       5144.89       155.79 o                         
  -1   0   4      33048.97      30910.13       935.15 o                         
   0   0   4       2936.60       2794.55        97.03 o                         
   1   0   4        135.90         86.74         3.99 o                         
   2   0   4         16.07         28.75         3.90 o                         
   3   0   4       1136.45       1253.83        39.24 o                         
   4   0   4         31.37         21.44         5.07 o                         
   5   0   4         52.48         64.66         4.23 o                         
   6   0   4         14.53         10.03         2.39 o                         
   7   0   4         78.73         78.76         5.65 o                         
   8   0   4         68.86         90.63         5.65 o                         
   9   0   4         38.58         36.72         3.58 o                         
  10   0   4         14.04         15.15         5.07 o                         
 -12   1   4        125.23        135.32         8.19 o                         
 -11   1   4        151.17        151.50         7.00 o                         
 -10   1   4         41.09         35.73         4.76 o                         
  -9   1   4       2130.16       2202.81        70.12 o                         
  -8   1   4        197.88        203.11         9.19 o                         
  -7   1   4        179.56        173.34         9.88 o                         
  -6   1   4        603.53        624.19        20.98 o                         
  -5   1   4        520.81        690.37        32.01 o                         
  -4   1   4        630.40        546.82        14.65 o                         
  -3   1   4         33.60         44.18         3.03 o                         
  -2   1   4       1289.05       1449.23        52.27 o                         
  -1   1   4       4189.16       3805.29       113.24 o                         
   0   1   4      10888.23      11017.28       329.19 o                         
   1   1   4        230.82        209.40         7.43 o                         
   2   1   4       1016.04        999.83        31.23 o                         
   3   1   4        602.52        503.97        29.67 o                         
   4   1   4        860.15        880.44        23.87 o                         
   5   1   4        208.72        216.85         9.28 o                         
   6   1   4        172.94        171.46         6.44 o                         
   7   1   4       2186.94       2140.02       127.93 o                         
   8   1   4        125.78        109.20         5.15 o                         
   9   1   4        429.51        411.56        14.48 o                         
  10   1   4         63.68         61.55         3.31 o                         
 -12   2   4        187.70        182.93         9.75 o                         
 -11   2   4        116.56        118.29         9.36 o                         
 -10   2   4         51.25         59.63         4.68 o                         
  -9   2   4        430.69        479.22        17.37 o                         
  -8   2   4        392.29        368.54        11.76 o                         
  -7   2   4         97.47        102.36         6.05 o                         
  -6   2   4         98.85        139.21         9.36 o                         
  -5   2   4        221.25        230.48        12.87 o                         
  -4   2   4        712.70        663.23        17.66 o                         
  -3   2   4        185.33        137.61         8.97 o                         
  -2   2   4        129.83         87.09         3.83 o                         
  -1   2   4      11495.13      11332.77       341.86 o                         
   0   2   4       2732.21       2536.97        76.32 o                         
   1   2   4       1637.60       1706.66        51.65 o                         
   2   2   4         45.45         44.55         2.82 o                         
   3   2   4         24.70         30.43         3.31 o                         
   4   2   4        439.62        508.17        20.61 o                         
   5   2   4        630.30        642.25        23.44 o                         
   6   2   4        216.36        215.08         7.50 o                         
   7   2   4        279.07        306.29         9.96 o                         
   8   2   4          9.00         16.72         2.75 o                         
   9   2   4         33.37         32.57         3.31 o                         
  10   2   4         72.83         68.64         3.90 o                         
 -12   3   4        332.12        315.23        14.83 o                         
 -11   3   4          6.31          2.81         1.95 o                         
 -10   3   4        343.82        400.28        27.11 o                         
  -9   3   4        596.89        590.00        20.97 o                         
  -8   3   4          1.06          0.39         2.61 o                         
  -7   3   4        700.67        719.69        24.15 o                         
  -6   3   4        530.16        545.59        19.59 o                         
  -5   3   4        180.48        143.92         9.36 o                         
  -4   3   4        590.44        607.59        16.30 o                         
  -3   3   4        313.74        309.45         8.70 o                         
  -2   3   4       8129.97       7726.08       236.45 o                         
  -1   3   4         71.61         77.43         3.58 o                         
   0   3   4       2341.80       2505.40        77.30 o                         
   1   3   4        122.96        116.31         4.77 o                         
   2   3   4       2368.79       2490.31        61.56 o                         
   3   3   4        202.47        225.45        13.65 o                         
   4   3   4        426.95        478.87        11.78 o                         
   5   3   4        482.79        516.37        14.27 o                         
   6   3   4        242.56        247.47         8.18 o                         
   7   3   4       1630.43       1674.63        43.40 o                         
   8   3   4         61.59         58.77         3.87 o                         
   9   3   4        183.94        168.22         6.03 o                         
  10   3   4         32.37         25.19         2.48 o                         
 -12   4   4         33.54         25.34         3.90 o                         
 -11   4   4         98.17        104.25         5.22 o                         
 -10   4   4         18.35         25.81         7.80 o                         
  -9   4   4         71.43         56.56         4.50 o                         
  -8   4   4        369.49        361.36        13.65 o                         
  -7   4   4         31.03         32.45         5.26 o                         
  -6   4   4        112.11        112.77         6.65 o                         
  -5   4   4        136.03        124.01         8.58 o                         
  -4   4   4        214.52        249.56         7.72 o                         
  -3   4   4        173.09        168.22         5.99 o                         
  -2   4   4        118.87        101.83         4.68 o                         
  -1   4   4        425.83        497.41        15.59 o                         
   0   4   4        726.19        682.97        22.24 o                         
   1   4   4        608.08        530.79        14.20 o                         
   2   4   4        341.96        283.38         8.66 o                         
   3   4   4       1387.98       1350.34        42.57 o                         
   4   4   4        368.26        420.98        10.65 o                         
   5   4   4        175.69        190.78         8.14 o                         
   6   4   4        486.04        479.54        13.74 o                         
   7   4   4        450.66        400.93        12.16 o                         
   8   4   4         55.88         61.02         3.84 o                         
   9   4   4         59.43         49.01         3.17 o                         
  10   4   4         89.20         91.56         4.68 o                         
 -12   5   4         74.21         83.06         5.85 o                         
 -11   5   4        107.97         93.94         4.94 o                         
 -10   5   4         53.61         60.92         6.43 o                         
  -9   5   4        124.63        128.58         5.70 o                         
  -8   5   4        719.41        738.92        24.84 o                         
  -7   5   4        104.25        105.01         6.48 o                         
  -6   5   4        900.18        908.06        29.27 o                         
  -5   5   4       2290.13       2564.41       113.18 o                         
  -4   5   4        173.54        158.45         6.88 o                         
  -3   5   4       1852.19       1957.82        48.90 o                         
  -2   5   4       1691.62       1534.50        38.88 o                         
  -1   5   4         34.22         31.34         2.29 o                         
   0   5   4        102.52        125.97         7.26 o                         
   1   5   4        403.94        361.81        10.20 o                         
   2   5   4         12.57         19.14         3.67 o                         
   3   5   4       1588.16       1581.43        50.19 o                         
   4   5   4         99.81        103.46         4.51 o                         
   5   5   4        718.98        752.08        18.18 o                         
   6   5   4        155.00        132.29         5.63 o                         
   7   5   4        216.70        228.28         7.96 o                         
   8   5   4        206.08        186.96         9.22 o                         
   9   5   4         21.12         17.05         2.46 o                         
  10   5   4         92.37        102.95         6.24 o                         
 -11   6   4          7.11          9.62         4.48 o                         
 -10   6   4         46.21         56.08         5.85 o                         
  -9   6   4         39.12         31.82         3.53 o                         
  -8   6   4         54.66         53.09         4.10 o                         
  -7   6   4        390.61        366.20        11.04 o                         
  -6   6   4        421.75        452.32        16.14 o                         
  -5   6   4        692.42        652.64        31.23 o                         
  -4   6   4       3744.53       3610.33       171.07 o                         
  -3   6   4       1491.29       1520.55        38.39 o                         
  -2   6   4        791.79        778.93        29.50 o                         
  -1   6   4        563.47        446.63        16.58 o                         
   0   6   4       1663.18       1520.44        55.53 o                         
   1   6   4       4873.76       4845.99       189.88 o                         
   2   6   4       1932.37       1653.97        75.54 o                         
   3   6   4       1454.74       1596.92        32.13 o                         
   4   6   4        513.37        512.60        12.92 o                         
   5   6   4         64.99         89.18         4.91 o                         
   6   6   4        607.02        587.38        22.18 o                         
   7   6   4        189.00        179.53         6.75 o                         
   8   6   4         12.73         13.22         2.51 o                         
   9   6   4         56.38         51.00         3.23 o                         
  10   6   4         55.45         58.49         4.29 o                         
 -11   7   4        104.28         91.09         5.15 o                         
 -10   7   4        134.87        139.32         6.60 o                         
  -9   7   4        210.53        250.63        11.28 o                         
  -8   7   4        247.09        199.13         7.35 o                         
  -7   7   4        737.62        810.33        22.52 o                         
  -6   7   4         87.41         71.98         5.24 o                         
  -5   7   4        974.04        979.64        28.20 o                         
  -4   7   4        387.15        324.88        13.12 o                         
  -3   7   4        253.22        220.72        11.51 o                         
  -2   7   4        459.82        450.92        12.46 o                         
  -1   7   4        756.17        701.60        18.34 o                         
   0   7   4         75.72         80.02         3.77 o                         
   1   7   4        865.05        825.99        21.56 o                         
   2   7   4         55.83         33.14         5.07 o                         
   3   7   4         15.87         25.56         3.30 o                         
   4   7   4        104.64        128.01         6.62 o                         
   5   7   4        758.53        759.52        20.36 o                         
   6   7   4        120.78        123.11         5.48 o                         
   7   7   4         34.20         44.51         3.84 o                         
   8   7   4         84.66         70.42         3.79 o                         
   9   7   4         91.33         96.67         4.01 o                         
 -11   8   4         34.27         33.53         6.24 o                         
 -10   8   4        197.30        203.53         8.54 o                         
  -9   8   4          7.72          9.37         2.54 o                         
  -8   8   4        173.35        198.79         7.43 o                         
  -7   8   4         10.57         17.97         3.45 o                         
  -6   8   4        267.03        291.28        11.72 o                         
  -5   8   4       1140.02       1116.91        26.95 o                         
  -4   8   4        478.67        434.50        12.61 o                         
  -3   8   4       1032.73        952.36        41.80 o                         
  -2   8   4       1056.96       1029.56        32.60 o                         
  -1   8   4        589.85        678.10        17.80 o                         
   0   8   4       1936.03       1983.27        80.77 o                         
   1   8   4       1231.19       1177.41        58.23 o                         
   2   8   4        553.95        548.33        12.05 o                         
   3   8   4        250.88        225.39         6.28 o                         
   4   8   4        412.50        428.32        11.25 o                         
   5   8   4        658.39        610.21        15.16 o                         
   6   8   4         34.86         35.40         4.48 o                         
   7   8   4        109.76         91.79         4.54 o                         
   8   8   4         52.68         51.91         3.87 o                         
   9   8   4          9.83         13.55         2.34 o                         
 -10   9   4        239.63        211.63         9.88 o                         
  -9   9   4         26.14         31.03         4.92 o                         
  -8   9   4        144.14        163.62         6.83 o                         
  -7   9   4        592.51        635.93        21.24 o                         
  -6   9   4         35.43         33.37         4.00 o                         
  -5   9   4        292.24        269.19         7.86 o                         
  -4   9   4         97.74        113.92         5.07 o                         
  -3   9   4        157.57        188.30         5.59 o                         
  -2   9   4        205.30        240.94         7.08 o                         
  -1   9   4        120.91        124.47         6.09 o                         
   0   9   4       1710.03       1618.18        34.04 o                         
   1   9   4         24.37         22.89         2.39 o                         
   2   9   4         17.84         17.97         2.37 o                         
   3   9   4         70.57         73.89         3.73 o                         
   4   9   4        351.58        336.88         9.52 o                         
   5   9   4        272.16        276.20         8.28 o                         
   6   9   4         12.54         16.41         2.59 o                         
   7   9   4         61.47         66.61         3.81 o                         
   8   9   4         60.64         57.34         4.14 o                         
   9   9   4          2.39          4.87         4.09 o                         
 -10  10   4         68.93         69.41         8.97 o                         
  -9  10   4        159.21        125.10        11.11 o                         
  -8  10   4        139.17        129.98         9.55 o                         
  -7  10   4        305.34        264.16        11.58 o                         
  -6  10   4        837.47        862.02        23.51 o                         
  -5  10   4        153.07        152.77         5.75 o                         
  -4  10   4        330.67        339.97         9.32 o                         
  -3  10   4        352.63        348.52         7.90 o                         
  -2  10   4        298.60        274.46         6.66 o                         
  -1  10   4        757.51        750.90        14.60 o                         
   0  10   4        323.77        299.40         6.49 o                         
   1  10   4        517.99        484.71         9.29 o                         
   2  10   4        235.38        245.75         6.30 o                         
   3  10   4        432.72        473.25        10.07 o                         
   4  10   4       1063.83       1106.36        25.21 o                         
   5  10   4        243.44        257.20        12.61 o                         
   6  10   4        140.41        167.01         6.64 o                         
   7  10   4        233.17        214.45         7.05 o                         
   8  10   4         15.15         19.55         2.81 o                         
   9  10   4         13.10          9.60         2.01 o                         
  -9  11   4         93.42         89.29         9.36 o                         
  -8  11   4        123.34        118.32         7.58 o                         
  -7  11   4        351.98        348.38        14.07 o                         
  -6  11   4        494.32        518.40        14.91 o                         
  -5  11   4       1480.77       1476.01        63.17 o                         
  -4  11   4        271.02        275.87         8.10 o                         
  -3  11   4        345.44        345.80         8.65 o                         
  -2  11   4        671.20        658.88        13.11 o                         
  -1  11   4        374.03        371.58         8.22 o                         
   0  11   4        253.10        239.06         5.59 o                         
   1  11   4        349.74        316.89         6.75 o                         
   2  11   4        144.24        127.91         4.23 o                         
   3  11   4        230.46        205.86         5.63 o                         
   4  11   4         57.06         58.48         4.33 o                         
   5  11   4        249.48        264.40        11.15 o                         
   6  11   4        224.21        219.85         7.88 o                         
   7  11   4        348.66        333.70         9.82 o                         
   8  11   4         88.74         80.15         3.64 o                         
  -8  12   4         17.07         11.31         6.89 o                         
  -7  12   4         67.61         62.84         6.83 o                         
  -6  12   4        143.06        137.94         7.11 o                         
  -5  12   4         43.34         32.64         6.34 o                         
  -4  12   4         95.26        105.30         4.85 o                         
  -3  12   4        394.65        433.34        10.59 o                         
  -2  12   4         98.77         92.05         3.84 o                         
  -1  12   4        114.40         98.14         3.86 o                         
   0  12   4        178.91        205.42         5.54 o                         
   1  12   4        585.45        604.48        15.77 o                         
   2  12   4        722.69        653.34        13.18 o                         
   3  12   4        380.69        420.17         9.20 o                         
   4  12   4        300.20        291.06         8.57 o                         
   5  12   4          9.99         15.29         2.83 o                         
   6  12   4        129.69        115.69         5.03 o                         
   7  12   4        128.89        114.29         7.35 o                         
   8  12   4        238.56        229.15         8.13 o                         
  -7  13   4        219.38        219.15        14.82 o                         
  -6  13   4        209.17        202.71        19.48 o                         
  -5  13   4        487.69        484.38        12.41 o                         
  -4  13   4       1118.10       1149.25        26.31 o                         
  -3  13   4        348.15        308.99         8.06 o                         
  -2  13   4        196.90        187.62         5.32 o                         
  -1  13   4        343.08        330.06         7.64 o                         
   0  13   4         38.70         45.76         3.20 o                         
   1  13   4        125.35        126.65         5.45 o                         
   2  13   4       1059.74        987.75        17.41 o                         
   3  13   4       1212.11       1245.23        23.35 o                         
   4  13   4         82.96         76.83         4.34 o                         
   5  13   4         11.12          7.46         3.85 o                         
   6  13   4         67.68         68.62         3.81 o                         
   7  13   4        158.92        140.82         8.56 o                         
  -6  14   4        127.97        131.40         7.31 o                         
  -5  14   4        139.36        157.95         5.71 o                         
  -4  14   4        564.91        552.83        13.92 o                         
  -3  14   4        252.78        260.58         8.27 o                         
  -2  14   4         83.76         83.75         4.83 o                         
  -1  14   4        402.09        363.97         8.37 o                         
   0  14   4        845.21        872.38        16.96 o                         
   1  14   4        274.23        316.25         8.46 o                         
   2  14   4        240.50        249.71         5.93 o                         
   3  14   4         25.84         21.89         3.21 o                         
   4  14   4         82.28         94.95         4.63 o                         
   5  14   4        208.15        228.38         6.90 o                         
   6  14   4         43.55         34.92         3.22 o                         
   7  14   4         16.86         33.53         5.07 o                         
  -6  15   4         44.14         40.94         5.85 o                         
  -5  15   4         13.14         19.85         3.51 o                         
  -4  15   4         11.77         14.25         6.42 o                         
  -3  15   4          2.72          0.81         1.64 o                         
  -2  15   4         67.07         72.77         3.99 o                         
  -1  15   4          8.49          4.31         1.81 o                         
   0  15   4         47.37         59.39         3.72 o                         
   1  15   4          2.36          2.94         1.53 o                         
   2  15   4        259.49        266.95         6.99 o                         
   3  15   4          8.19          5.73         1.90 o                         
   4  15   4        258.02        272.47         8.01 o                         
   5  15   4        183.52        176.35         7.82 o                         
   6  15   4         19.45         24.56         6.24 o                         
  -6  16   4         70.41         78.37         6.63 o                         
  -5  16   4        210.67        230.08         7.41 o                         
  -4  16   4        139.17        151.34         8.27 o                         
  -3  16   4        117.62        124.16         4.49 o                         
  -2  16   4        105.20        110.90         4.34 o                         
  -1  16   4         11.12         10.62         3.17 o                         
   0  16   4         17.73         29.74         3.14 o                         
   1  16   4        207.76        220.14         5.72 o                         
   2  16   4        131.96        154.06         4.77 o                         
   3  16   4        129.94        138.58         7.19 o                         
   4  16   4         58.70         61.39         4.47 o                         
   5  16   4         24.75         27.78         4.27 o                         
   6  16   4        103.10        117.38         8.19 o                         
  -6  17   4         44.10         40.16         5.85 o                         
  -5  17   4          6.42          1.39         2.16 o                         
  -4  17   4        120.86        114.73         4.63 o                         
  -3  17   4        117.63        141.88         5.05 o                         
  -2  17   4         80.48         91.38         4.66 o                         
  -1  17   4         34.69         39.99         3.56 o                         
   0  17   4        259.19        280.33         8.92 o                         
   1  17   4        109.38        112.05         4.02 o                         
   2  17   4        101.61         91.42         3.49 o                         
   3  17   4         69.12         66.69         3.88 o                         
   4  17   4        195.82        202.12         7.11 o                         
   5  17   4         64.59         70.11         5.43 o                         
  -5  18   4         29.57         32.80         7.41 o                         
  -4  18   4        137.17        139.14         4.89 o                         
  -3  18   4         32.10         40.12         2.78 o                         
  -2  18   4         26.83         26.06         2.86 o                         
  -1  18   4         94.64         90.88         3.75 o                         
   0  18   4         74.05         78.40         3.56 o                         
   1  18   4          1.14          1.16         1.54 o                         
   2  18   4        191.57        205.75         5.51 o                         
   3  18   4        135.65        144.86         5.40 o                         
   4  18   4        133.88        114.45         8.19 o                         
  -5  19   4         39.96         45.23         4.68 o                         
  -4  19   4         13.86          9.28         2.59 o                         
  -3  19   4         58.11         65.78         4.05 o                         
  -2  19   4        116.56        118.30         3.98 o                         
  -1  19   4         64.34         86.02         3.90 o                         
   0  19   4        113.03        119.24         4.18 o                         
   1  19   4         67.20         62.56         2.93 o                         
   2  19   4         82.64         70.97         5.85 o                         
   3  19   4        108.66         82.67         7.41 o                         
  -4  20   4         46.97         40.16         3.90 o                         
  -3  20   4         21.39         17.60         2.12 o                         
  -2  20   4         42.53         31.44         2.01 o                         
  -1  20   4         42.68         44.20         2.57 o                         
   0  20   4         37.54         33.91         2.26 o                         
   1  20   4         83.98         85.00         7.41 o                         
   2  20   4         54.33         51.47         5.07 o                         
  -2  21   4        112.87        102.98         5.27 o                         
  -1  21   4         98.45         83.93         3.28 o                         
   0  21   4         11.52          8.50         4.48 o                         
  -3 -20   5         18.32         14.43         3.90 o                         
  -2 -20   5         15.17         17.15         3.90 o                         
  -1 -20   5         70.75         71.36         5.46 o                         
  -5 -19   5         45.23         49.91         4.29 o                         
  -4 -19   5        154.30        141.57         8.19 o                         
  -3 -19   5        137.06        126.35         8.19 o                         
  -2 -19   5         38.10         34.31         5.07 o                         
  -6 -18   5         35.47         26.12         3.90 o                         
  -5 -18   5          7.89          4.68         2.34 o                         
  -4 -18   5         82.00         89.29         7.02 o                         
  -3 -18   5         33.63         33.14         5.07 o                         
  -7 -17   5         49.35         37.82         4.29 o                         
  -6 -17   5         20.65         16.77         4.68 o                         
  -5 -17   5          7.16          6.24         2.73 o                         
  -4 -17   5        179.15        166.53        10.92 o                         
  -8 -16   5          9.69          4.68         2.34 o                         
  -7 -16   5          5.79         17.15         3.90 o                         
  -6 -16   5        212.52        211.74        12.09 o                         
  -5 -16   5         68.24         67.07         7.02 o                         
  -4 -16   5         60.71         55.37         8.58 o                         
   4 -16   5        105.36         80.72         9.36 o                         
  -9 -15   5         14.26         16.77         3.51 o                         
  -8 -15   5         18.99         16.77         3.90 o                         
  -7 -15   5        148.20        158.72         9.75 o                         
  -6 -15   5         65.67         67.06         6.63 o                         
  -5 -15   5         44.42         43.67         6.63 o                         
  -1 -15   5         53.43         32.75         7.80 o                         
  -9 -14   5          8.87         12.09         3.12 o                         
  -8 -14   5         38.40         32.75         4.68 o                         
  -7 -14   5        108.61        111.52         8.58 o                         
  -6 -14   5         88.37        104.11         8.19 o                         
  -5 -14   5         81.20         73.30         8.58 o                         
  -4 -14   5         38.87         35.09        10.53 o                         
  -3 -14   5        428.89        403.36        23.02 o                         
  -2 -14   5        375.76        320.63        20.29 o                         
 -10 -13   5         20.54          6.63         2.34 o                         
  -9 -13   5        134.44        122.06         7.41 o                         
  -8 -13   5         21.80         25.73         4.68 o                         
  -7 -13   5         12.98          9.24         3.31 o                         
  -6 -13   5        113.49        124.85        15.01 o                         
  -5 -13   5        273.06        282.62        12.25 o                         
  -4 -13   5        962.05       1047.12        49.20 o                         
  -3 -13   5        448.73        446.29        24.19 o                         
  -2 -13   5        394.79        397.49        23.02 o                         
 -10 -12   5          7.71          6.63         2.73 o                         
  -9 -12   5         21.39         20.27         4.29 o                         
  -8 -12   5         25.33         25.95         4.39 o                         
  -7 -12   5         61.03         88.15         5.99 o                         
  -6 -12   5        447.34        530.77        18.48 o                         
  -5 -12   5        432.86        460.33        24.58 o                         
  -4 -12   5        231.03        225.78        15.60 o                         
  -3 -12   5        160.64        181.73        19.11 o                         
 -10 -11   5         26.98         19.10         3.90 o                         
  -9 -11   5         60.66         55.54         4.39 o                         
  -8 -11   5        230.09        229.46        10.59 o                         
  -7 -11   5        154.18        157.82         8.10 o                         
  -6 -11   5         19.98         18.26         4.87 o                         
  -5 -11   5        156.75        152.48        12.48 o                         
  -4 -11   5        145.96        154.43        12.48 o                         
  -3 -11   5        465.70        433.83        22.63 o                         
 -11 -10   5          0.14         -0.39         3.12 o                         
 -10 -10   5         15.99         23.78         4.68 o                         
  -9 -10   5         21.08         29.95         6.04 o                         
  -8 -10   5         58.11         66.98         7.99 o                         
  -7 -10   5         48.30         45.04         5.33 o                         
  -6 -10   5        554.95        560.84        20.28 o                         
  -5 -10   5        223.23        219.15        14.82 o                         
  -4 -10   5        214.60        215.64        14.82 o                         
  -3 -10   5        219.49        210.96        14.43 o                         
   5 -10   5        122.98        118.15        11.70 o                         
   6 -10   5        101.75        100.60        10.53 o                         
   7 -10   5          9.45         12.09         4.68 o                         
 -11  -9   5          2.83          0.00         2.73 o                         
 -10  -9   5         48.55         57.38         4.14 o                         
  -9  -9   5          6.40          7.71         2.33 o                         
  -8  -9   5         97.97         94.48         6.05 o                         
  -7  -9   5        581.06        634.68        21.38 o                         
  -6  -9   5        225.96        245.14        11.51 o                         
  -5  -9   5        459.16        468.95        24.58 o                         
  -4  -9   5        337.78        299.17        18.33 o                         
  -3  -9   5        168.03        144.30        12.09 o                         
   5  -9   5        682.92        672.40        32.78 o                         
   7  -9   5         59.22         80.32         7.80 o                         
   8  -9   5        195.74        173.56        10.14 o                         
 -11  -8   5          6.86          5.59         2.05 o                         
 -10  -8   5         37.50         27.46         4.48 o                         
  -9  -8   5         31.43         27.91         5.07 o                         
  -8  -8   5        145.02        167.66         7.86 o                         
  -7  -8   5        148.36        148.67         8.26 o                         
  -6  -8   5        789.57        760.08        35.52 o                         
  -5  -8   5       1239.65       1217.32        55.48 o                         
  -4  -8   5        204.43        217.98        14.04 o                         
  -2  -8   5       1762.57       1687.09        75.11 o                         
  -1  -8   5       7305.43       7324.32       322.21 o                         
   0  -8   5       2098.95       2040.37        85.73 o                         
   1  -8   5        441.02        470.92        23.02 o                         
   4  -8   5        548.59        465.88        26.14 o                         
   5  -8   5        107.27         88.13        10.14 o                         
   6  -8   5        193.07        200.03        12.87 o                         
   7  -8   5         15.52         19.49         6.24 o                         
   8  -8   5         21.73         13.26         3.90 o                         
 -11  -7   5        149.05        129.49         5.61 o                         
 -10  -7   5         61.57         51.56         4.11 o                         
  -9  -7   5         79.40         80.16         5.37 o                         
  -8  -7   5         92.26         83.25         6.07 o                         
  -7  -7   5        239.38        271.21        11.02 o                         
  -6  -7   5        338.21        360.05        13.52 o                         
  -5  -7   5         94.46        107.62         9.36 o                         
  -4  -7   5        443.50        439.85        17.32 o                         
  -3  -7   5        321.18        291.77        15.99 o                         
  -2  -7   5        161.91        123.81         6.60 o                         
  -1  -7   5        254.72        230.39        11.12 o                         
   0  -7   5        399.87        390.23        13.93 o                         
   1  -7   5         59.33         54.59         7.02 o                         
   2  -7   5        459.77        437.76        26.53 o                         
   4  -7   5        930.50        858.57        41.00 o                         
   5  -7   5         38.13         45.62         8.58 o                         
   6  -7   5         99.99         81.11         9.36 o                         
   7  -7   5         61.54         70.96         7.80 o                         
   8  -7   5         39.91         42.50         5.85 o                         
   9  -7   5         34.81         28.85         5.07 o                         
 -11  -6   5         43.67         36.14         7.80 o                         
 -10  -6   5        141.35        138.18         6.75 o                         
  -9  -6   5         78.35         86.96         5.79 o                         
  -8  -6   5        130.00        118.96         9.75 o                         
  -7  -6   5        202.72        221.51        10.19 o                         
  -6  -6   5        336.36        334.03        22.43 o                         
  -5  -6   5        138.25        127.91        10.53 o                         
  -4  -6   5         56.57         60.44         9.75 o                         
  -3  -6   5        926.79        861.50        28.03 o                         
  -2  -6   5         62.70         41.60         4.11 o                         
  -1  -6   5       4913.49       4849.55       156.70 o                         
   0  -6   5          4.97         16.11         3.27 o                         
   1  -6   5        266.72        289.96        30.23 o                         
   2  -6   5        256.13        218.78        13.65 o                         
   4  -6   5        301.48        248.95        11.31 o                         
   5  -6   5          3.49          1.17         5.07 o                         
   6  -6   5        132.94        126.34        10.53 o                         
   7  -6   5         86.38         85.78         8.58 o                         
   8  -6   5         22.07         21.05         5.46 o                         
   9  -6   5         22.46         25.34         4.29 o                         
 -12  -5   5         14.27         17.15         3.12 o                         
 -11  -5   5         48.34         53.46         4.29 o                         
 -10  -5   5         63.25         53.64         4.77 o                         
  -9  -5   5        339.65        374.55        14.07 o                         
  -8  -5   5        819.02        885.11        29.26 o                         
  -7  -5   5        312.93        294.39        11.72 o                         
  -6  -5   5        339.65        331.83        12.96 o                         
  -5  -5   5       1287.26       1195.88        39.65 o                         
  -4  -5   5        248.61        244.53        15.21 o                         
  -3  -5   5        252.70        219.17         9.09 o                         
  -2  -5   5        389.19        379.80        13.10 o                         
  -1  -5   5        319.10        251.18        19.90 o                         
   0  -5   5       2660.10       2793.90        84.03 o                         
   1  -5   5        199.94        177.01        12.87 o                         
   2  -5   5        190.48        193.06        12.09 o                         
   4  -5   5         44.07         52.10         7.15 o                         
   5  -5   5        211.49        218.75        14.43 o                         
   6  -5   5        267.72        249.19        15.60 o                         
   7  -5   5         33.94         34.31         6.63 o                         
   8  -5   5        113.28        114.64         8.19 o                         
   9  -5   5         37.53         45.23         5.85 o                         
 -12  -4   5         83.75         96.71         5.85 o                         
 -11  -4   5         13.57         10.01         3.90 o                         
 -10  -4   5         11.81          7.93         6.24 o                         
  -9  -4   5        435.91        407.66        15.17 o                         
  -8  -4   5        193.81        191.13         9.38 o                         
  -7  -4   5        250.91        223.24        10.20 o                         
  -6  -4   5         25.14         24.26         4.36 o                         
  -5  -4   5        919.24        845.99        28.58 o                         
  -4  -4   5        222.30        192.16         9.73 o                         
  -3  -4   5        639.52        812.63        26.09 o                         
  -2  -4   5        120.44        126.52         5.49 o                         
  -1  -4   5       1565.43       1457.78        46.63 o                         
   0  -4   5         50.44         40.11         3.00 o                         
   1  -4   5         17.21          9.28         3.51 o                         
   2  -4   5         21.11         17.15         5.46 o                         
   4  -4   5        430.04        358.81        14.76 o                         
   5  -4   5         21.29         38.60         8.19 o                         
   6  -4   5        605.94        584.55        29.27 o                         
   7  -4   5         51.33         64.72         7.80 o                         
   8  -4   5        106.96        125.17         8.97 o                         
   9  -4   5          6.26          7.02         2.73 o                         
 -12  -3   5         70.83         64.73         4.68 o                         
 -11  -3   5         45.08         57.20         4.48 o                         
 -10  -3   5        117.68        118.20         7.60 o                         
  -9  -3   5        653.00        690.84        24.27 o                         
  -8  -3   5        119.99        115.12         7.17 o                         
  -7  -3   5        706.33        725.72        20.21 o                         
  -6  -3   5        145.94        173.41         7.08 o                         
  -5  -3   5        524.64        514.80        18.19 o                         
  -4  -3   5        712.52        747.99        24.16 o                         
  -3  -3   5        453.67        429.76        15.61 o                         
  -2  -3   5        824.26        852.11        35.36 o                         
  -1  -3   5        372.78        371.24        12.55 o                         
   0  -3   5       1294.81       1310.00        40.66 o                         
   1  -3   5        587.43        511.24        16.42 o                         
   2  -3   5        472.20        420.27        21.07 o                         
   4  -3   5        164.01        145.63        14.23 o                         
   5  -3   5         36.12         29.06         6.24 o                         
   6  -3   5         37.61         32.99         9.16 o                         
   7  -3   5        291.53        307.18        15.80 o                         
   8  -3   5         79.11         67.76         5.67 o                         
   9  -3   5         75.37         74.87         5.85 o                         
 -12  -2   5         27.97         32.75         4.29 o                         
 -11  -2   5         88.24         86.81         5.46 o                         
 -10  -2   5          9.27         12.13         7.60 o                         
  -9  -2   5        235.16        280.09        11.85 o                         
  -8  -2   5         65.17         65.98         6.16 o                         
  -7  -2   5        154.82        135.06         6.77 o                         
  -6  -2   5         88.72         80.67         5.71 o                         
  -5  -2   5       1822.73       1803.07        57.13 o                         
  -4  -2   5       1403.94       1390.79        36.05 o                         
  -3  -2   5         67.17         80.61         4.39 o                         
  -2  -2   5       2257.37       2100.59        65.45 o                         
  -1  -2   5         34.03         34.22         2.61 o                         
   0  -2   5       1594.81       1413.34        44.71 o                         
   1  -2   5        312.50        258.03         9.64 o                         
   2  -2   5       1545.14       1553.94        66.89 o                         
   3  -2   5       1118.89        897.79        46.50 o                         
   4  -2   5        300.73        278.36         9.99 o                         
   5  -2   5        355.44        349.81        22.04 o                         
   6  -2   5        297.46        288.85        11.57 o                         
   7  -2   5         80.52         82.69         5.79 o                         
   8  -2   5        152.69        151.42         7.80 o                         
   9  -2   5         22.48         17.15         4.29 o                         
 -12  -1   5         13.64         15.21         3.12 o                         
 -11  -1   5         34.98         24.56         4.29 o                         
 -10  -1   5         42.30         47.40         8.19 o                         
  -9  -1   5        250.56        282.98        11.72 o                         
  -8  -1   5        185.04        198.73         9.38 o                         
  -7  -1   5         33.92         34.21         5.07 o                         
  -6  -1   5        329.18        294.17        11.85 o                         
  -5  -1   5        282.52        281.21        10.99 o                         
  -4  -1   5         14.52          3.94         3.96 o                         
  -3  -1   5        343.84        337.18        11.58 o                         
  -2  -1   5        174.11        178.80         6.88 o                         
  -1  -1   5        648.97        619.28        19.75 o                         
   0  -1   5        324.29        282.33        27.31 o                         
   1  -1   5        616.78        537.08        17.39 o                         
   2  -1   5        938.49       1010.15        46.10 o                         
   3  -1   5        663.71        574.21        27.33 o                         
   4  -1   5        189.61        167.73         7.48 o                         
   5  -1   5        656.88        680.62        23.04 o                         
   6  -1   5        203.28        160.45         8.13 o                         
   7  -1   5        283.86        274.87        10.89 o                         
   8  -1   5         83.84         78.08        10.53 o                         
   9  -1   5         56.12         53.24         4.21 o                         
  10  -1   5         22.37         23.00         3.51 o                         
 -12   0   5          8.57          5.95         1.95 o                         
 -11   0   5         11.95          9.36         2.24 o                         
 -10   0   5          3.38         33.92         9.36 o                         
  -9   0   5        214.20        249.19        11.11 o                         
  -8   0   5       1597.56       1643.68        46.03 o                         
  -7   0   5         15.15         22.23         4.59 o                         
  -6   0   5       3468.47       3602.14       110.85 o                         
  -5   0   5       3843.95       3866.52       118.87 o                         
  -4   0   5         34.67         31.12         3.30 o                         
  -3   0   5         62.76         51.71         3.65 o                         
  -2   0   5       3425.69       3426.94       104.64 o                         
  -1   0   5      11358.66       9932.49       300.57 o                         
   0   0   5       1647.66       1641.44        50.67 o                         
   1   0   5         10.09          3.34         1.22 o                         
   2   0   5       2211.67       2114.92        92.46 o                         
   3   0   5        175.94        201.81         9.54 o                         
   4   0   5        659.90        668.07        16.12 o                         
   5   0   5         65.18         78.54         4.80 o                         
   6   0   5        304.12        295.10        18.45 o                         
   7   0   5          1.75          7.02         2.76 o                         
   8   0   5        161.80        159.66         7.41 o                         
   9   0   5         10.11          9.86         4.68 o                         
  10   0   5         13.73         12.09         3.12 o                         
 -12   1   5         13.02         16.75         3.70 o                         
 -11   1   5         38.34         31.12         4.29 o                         
 -10   1   5         40.21         51.86         6.24 o                         
  -9   1   5        246.51        257.77        11.30 o                         
  -8   1   5        199.92        214.67         9.51 o                         
  -7   1   5         31.06         25.96         4.59 o                         
  -6   1   5        339.81        305.72        11.98 o                         
  -5   1   5        265.19        260.57        10.99 o                         
  -4   1   5         14.12          1.75         1.65 o                         
  -3   1   5        342.42        323.72         9.53 o                         
  -2   1   5        175.59        187.30         8.17 o                         
  -1   1   5        645.35        611.28        25.56 o                         
   0   1   5        332.37        319.12        10.34 o                         
   1   1   5        602.13        510.27        17.39 o                         
   2   1   5        958.24       1032.67        32.46 o                         
   3   1   5        659.37        559.63        18.89 o                         
   4   1   5        190.07        169.40         7.48 o                         
   5   1   5        646.68        686.92        18.63 o                         
   6   1   5        215.99        177.24         6.67 o                         
   7   1   5        286.85        279.12         9.13 o                         
   8   1   5         76.37         69.38         4.82 o                         
   9   1   5         57.09         46.34         3.44 o                         
  10   1   5         20.49         19.49         3.12 o                         
 -12   2   5         28.38         24.17         3.51 o                         
 -11   2   5         88.93         95.24         5.43 o                         
 -10   2   5          9.93          9.75         3.51 o                         
  -9   2   5        241.89        288.06        15.80 o                         
  -8   2   5         67.27         77.82         5.65 o                         
  -7   2   5        161.54        146.39         7.58 o                         
  -6   2   5         87.82         84.51        11.70 o                         
  -5   2   5       1860.46       1834.66        80.40 o                         
  -4   2   5       1390.18       1411.66        36.05 o                         
  -3   2   5         71.29         79.17         3.72 o                         
  -2   2   5       2267.62       2163.47        65.45 o                         
  -1   2   5         32.39         31.72         3.12 o                         
   0   2   5       1632.62       1469.78        96.88 o                         
   1   2   5        319.07        269.68         9.77 o                         
   2   2   5       1538.04       1494.49        56.13 o                         
   3   2   5       1106.39       1024.18        31.63 o                         
   4   2   5        301.44        291.71        10.98 o                         
   5   2   5        361.88        372.12        10.96 o                         
   6   2   5        302.98        295.97         9.38 o                         
   7   2   5         76.92         76.63         4.75 o                         
   8   2   5        156.78        177.39         7.30 o                         
   9   2   5         22.30         21.93         4.29 o                         
 -12   3   5         71.65         55.37         4.68 o                         
 -11   3   5         43.33         50.66         4.11 o                         
 -10   3   5        112.95        129.91         6.82 o                         
  -9   3   5        646.59        697.05        37.08 o                         
  -8   3   5        120.97        123.96         9.36 o                         
  -7   3   5        699.97        739.59        24.98 o                         
  -6   3   5        146.62        175.04        10.53 o                         
  -5   3   5        519.14        514.22        18.46 o                         
  -4   3   5        684.41        722.72        19.76 o                         
  -3   3   5        470.42        445.43        12.24 o                         
  -2   3   5        823.66        812.59        36.93 o                         
  -1   3   5        366.48        381.79        12.69 o                         
   0   3   5       1309.56       1310.29        33.27 o                         
   1   3   5        560.31        470.77        18.68 o                         
   2   3   5        503.47        433.09        29.66 o                         
   3   3   5        584.73        512.28        12.70 o                         
   4   3   5        161.30        155.46         7.36 o                         
   5   3   5         31.36         23.40         3.37 o                         
   6   3   5         37.33         26.93         3.60 o                         
   7   3   5        283.01        293.24        11.87 o                         
   8   3   5         73.25         58.33         5.29 o                         
   9   3   5         71.25         75.33         4.31 o                         
 -12   4   5         84.30         97.88         6.24 o                         
 -11   4   5         13.41         10.17         2.76 o                         
 -10   4   5         12.49          6.24         2.72 o                         
  -9   4   5        440.83        424.09        35.11 o                         
  -8   4   5        193.32        213.40         9.64 o                         
  -7   4   5        250.84        236.56        10.34 o                         
  -6   4   5         26.17         19.60         3.83 o                         
  -5   4   5        914.68        880.75        30.07 o                         
  -4   4   5        222.31        206.57         7.10 o                         
  -3   4   5        648.87        804.27        21.33 o                         
  -2   4   5        118.54        133.90         9.13 o                         
  -1   4   5       1551.99       1542.00        38.26 o                         
   0   4   5         48.34         39.18         4.27 o                         
   1   4   5         16.10         10.09         3.13 o                         
   2   4   5         25.06         14.36         3.12 o                         
   3   4   5        138.13        134.92         4.71 o                         
   4   4   5        437.94        393.57        10.48 o                         
   5   4   5         19.05         14.99         5.35 o                         
   6   4   5        606.12        602.25        16.75 o                         
   7   4   5         50.09         58.21         5.45 o                         
   8   4   5        106.66        113.69         5.89 o                         
   9   4   5          5.44          5.77         3.31 o                         
 -12   5   5         15.60         20.27         6.24 o                         
 -11   5   5         44.92         38.16         3.83 o                         
 -10   5   5         62.54         67.51         4.69 o                         
  -9   5   5        342.74        371.34        19.77 o                         
  -8   5   5        800.09        875.61        29.40 o                         
  -7   5   5        307.74        277.27        11.72 o                         
  -6   5   5        343.86        329.42        13.21 o                         
  -5   5   5       1290.96       1288.82        55.89 o                         
  -4   5   5        247.48        255.31         8.40 o                         
  -3   5   5        271.50        237.40         7.49 o                         
  -2   5   5        385.03        384.05        10.88 o                         
  -1   5   5        322.62        289.41         8.18 o                         
   0   5   5       2640.37       2709.82       181.37 o                         
   1   5   5        182.76        162.50        10.53 o                         
   2   5   5        193.43        202.30         8.13 o                         
   3   5   5        206.78        201.87         5.87 o                         
   4   5   5         43.32         51.78         4.33 o                         
   5   5   5        217.10        234.25        11.93 o                         
   6   5   5        269.08        262.34         8.78 o                         
   7   5   5         34.88         44.79         3.42 o                         
   8   5   5        114.00        108.28         4.57 o                         
   9   5   5         38.70         40.65         5.07 o                         
 -11   6   5         42.85         40.53         7.80 o                         
 -10   6   5        140.52        146.04        10.33 o                         
  -9   6   5         82.18         90.66         5.84 o                         
  -8   6   5        126.47        137.16        11.97 o                         
  -7   6   5        210.54        256.65        10.74 o                         
  -6   6   5        340.15        320.75        25.16 o                         
  -5   6   5        140.08        140.54         7.03 o                         
  -4   6   5         60.81         65.62         6.96 o                         
  -3   6   5        913.13        876.78        23.15 o                         
  -2   6   5         61.95         53.74         3.47 o                         
  -1   6   5       4930.63       5376.73       199.66 o                         
   0   6   5          6.03         14.90         6.43 o                         
   1   6   5        272.82        328.48        12.68 o                         
   2   6   5        264.63        230.01         6.17 o                         
   3   6   5         21.87         16.90         2.62 o                         
   4   6   5        294.37        265.13        10.90 o                         
   5   6   5          2.24          2.94         2.04 o                         
   6   6   5        133.67        129.33         6.40 o                         
   7   6   5         85.04        109.72         5.01 o                         
   8   6   5         22.21         19.28         2.70 o                         
   9   6   5         23.56         19.78         2.33 o                         
 -11   7   5        145.86        115.06        11.70 o                         
 -10   7   5         62.09         58.01         4.69 o                         
  -9   7   5         89.37         88.91         9.28 o                         
  -8   7   5         86.86         82.09         6.85 o                         
  -7   7   5        234.64        248.24         8.92 o                         
  -6   7   5        339.79        337.84        12.31 o                         
  -5   7   5         94.72         91.85         5.18 o                         
  -4   7   5        436.76        460.99        47.41 o                         
  -3   7   5        322.90        260.30        14.04 o                         
  -2   7   5        155.89        133.98         5.52 o                         
  -1   7   5        257.97        239.68         9.89 o                         
   0   7   5        391.45        412.95        17.06 o                         
   1   7   5         59.89         59.14         3.93 o                         
   2   7   5        449.87        469.49        10.52 o                         
   3   7   5        101.34         89.41         4.36 o                         
   4   7   5        930.03        889.65        21.04 o                         
   5   7   5         37.40         37.89         3.59 o                         
   6   7   5        101.04         89.42         4.56 o                         
   7   7   5         67.20         81.62         5.32 o                         
   8   7   5         40.19         34.44         2.85 o                         
   9   7   5         34.08         34.03         2.61 o                         
 -10   8   5         38.49         31.20         4.69 o                         
  -9   8   5         30.03         22.81         3.38 o                         
  -8   8   5        145.08        142.84        10.08 o                         
  -7   8   5        155.72        162.37         8.13 o                         
  -6   8   5        795.88        774.50        20.94 o                         
  -5   8   5       1248.92       1210.64        27.44 o                         
  -4   8   5        202.14        213.95         7.70 o                         
  -3   8   5        169.09        187.21         5.69 o                         
  -2   8   5       1735.43       1703.45        37.79 o                         
  -1   8   5       7383.59       7699.90       322.65 o                         
   0   8   5       2044.58       1942.49        35.31 o                         
   1   8   5        439.72        457.91         9.63 o                         
   2   8   5        211.95        201.30         5.81 o                         
   3   8   5        726.18        721.89        17.32 o                         
   4   8   5        548.24        538.47        13.36 o                         
   5   8   5        104.43         89.30         4.73 o                         
   6   8   5        194.10        187.71         6.75 o                         
   7   8   5         15.53         16.49         2.74 o                         
   8   8   5         20.63         17.06         5.26 o                         
   9   8   5         39.09         23.35         2.34 o                         
 -10   9   5         46.60         41.33         8.58 o                         
  -9   9   5          5.58          9.94         3.58 o                         
  -8   9   5         95.28         81.40         7.21 o                         
  -7   9   5        579.71        577.96        31.39 o                         
  -6   9   5        226.18        247.81         8.44 o                         
  -5   9   5        450.27        481.12        14.08 o                         
  -4   9   5        347.29        320.05         8.89 o                         
  -3   9   5        160.55        146.68         5.53 o                         
  -2   9   5        588.33        696.97        13.70 o                         
  -1   9   5        410.26        361.44         7.38 o                         
   0   9   5        398.46        470.36         9.03 o                         
   1   9   5         54.93         44.29         2.80 o                         
   2   9   5         76.40         58.82         3.55 o                         
   3   9   5       1132.96       1022.55        69.21 o                         
   4   9   5         21.11         20.32         2.89 o                         
   5   9   5        678.26        695.73        16.95 o                         
   6   9   5         23.82         31.72         4.77 o                         
   7   9   5         58.82         69.07         3.72 o                         
   8   9   5        197.15        165.57        10.43 o                         
  -9  10   5         22.58         28.46         8.97 o                         
  -8  10   5         62.18         66.27         5.88 o                         
  -7  10   5         46.34         40.84        11.70 o                         
  -6  10   5        556.66        581.15        24.95 o                         
  -5  10   5        230.61        217.91         8.20 o                         
  -4  10   5        217.43        233.04         7.16 o                         
  -3  10   5        222.39        218.73         7.44 o                         
  -2  10   5        358.29        325.88         7.46 o                         
  -1  10   5        215.05        177.91         5.03 o                         
   0  10   5        112.96        125.38         3.93 o                         
   1  10   5        249.38        272.10         6.08 o                         
   2  10   5        350.42        417.26         8.41 o                         
   3  10   5        136.40        113.36         4.63 o                         
   4  10   5        570.05        625.76        18.23 o                         
   5  10   5        127.22        129.85         5.13 o                         
   6  10   5        101.38        113.10         5.97 o                         
   7  10   5         10.22          6.82         1.77 o                         
   8  10   5         14.48         20.80         2.33 o                         
  -9  11   5         59.86         63.17         8.58 o                         
  -8  11   5        220.80        222.01        10.59 o                         
  -7  11   5        154.80        135.32        10.92 o                         
  -6  11   5         16.99         16.93         3.77 o                         
  -5  11   5        153.29        159.14         5.88 o                         
  -4  11   5        136.88        139.71         5.66 o                         
  -3  11   5        454.87        405.36         9.01 o                         
  -2  11   5         25.53         31.43         3.87 o                         
  -1  11   5         55.70         41.00         3.13 o                         
   0  11   5        138.60        125.56         3.99 o                         
   1  11   5         38.89         42.52         2.92 o                         
   2  11   5         62.86         60.19         4.19 o                         
   3  11   5        453.92        438.74        13.67 o                         
   4  11   5        507.00        498.91        14.81 o                         
   5  11   5         64.79         59.07         3.68 o                         
   6  11   5         89.28         96.49         5.23 o                         
   7  11   5         65.46         66.23         4.31 o                         
   8  11   5         22.31         15.04         2.33 o                         
  -8  12   5         25.68         26.51         7.80 o                         
  -7  12   5         63.71         71.87         8.77 o                         
  -6  12   5        446.52        490.61        14.69 o                         
  -5  12   5        438.24        469.81        13.78 o                         
  -4  12   5        223.39        225.85         7.32 o                         
  -3  12   5        159.31        178.89         6.10 o                         
  -2  12   5        160.09        158.17         4.84 o                         
  -1  12   5        675.36        741.71        18.52 o                         
   0  12   5        202.68        211.11         5.62 o                         
   1  12   5        236.75        239.37         5.63 o                         
   2  12   5         92.82        107.75         3.77 o                         
   3  12   5        555.13        574.89        14.42 o                         
   4  12   5         42.03         60.33         6.64 o                         
   5  12   5        527.93        467.50        14.27 o                         
   6  12   5          3.31          2.16         1.77 o                         
   7  12   5         48.03         53.87         3.14 o                         
  -8  13   5         19.80         20.66         7.41 o                         
  -7  13   5         14.16         11.77         3.51 o                         
  -6  13   5        108.46        121.64         5.87 o                         
  -5  13   5        280.60        291.43         8.34 o                         
  -4  13   5        963.82       1053.15        24.53 o                         
  -3  13   5        447.91        436.69        10.46 o                         
  -2  13   5        400.49        424.51         9.24 o                         
  -1  13   5         44.01         51.89         3.55 o                         
   0  13   5        101.49        100.79         4.02 o                         
   1  13   5        263.69        281.51         6.31 o                         
   2  13   5       1564.40       1769.42        29.98 o                         
   3  13   5        841.18        962.76        25.04 o                         
   4  13   5        183.65        195.05         9.09 o                         
   5  13   5          5.69          3.52         1.71 o                         
   6  13   5         20.91         19.49         2.76 o                         
   7  13   5         11.72         14.25         2.76 o                         
  -7  14   5        111.01        124.45         7.66 o                         
  -6  14   5         87.50         86.96         5.70 o                         
  -5  14   5         87.80         87.35         5.07 o                         
  -4  14   5         40.21         46.79         3.56 o                         
  -3  14   5        438.98        423.44        10.15 o                         
  -2  14   5        369.68        347.83         7.93 o                         
  -1  14   5       1237.06       1272.11        23.89 o                         
   0  14   5        631.18        683.81        13.73 o                         
   1  14   5        355.48        387.04         8.62 o                         
   2  14   5         52.37         55.07         3.05 o                         
   3  14   5        206.95        223.87         6.58 o                         
   4  14   5         42.67         43.23         3.37 o                         
   5  14   5         42.69         36.14         4.07 o                         
   6  14   5         34.36         39.64         3.06 o                         
   7  14   5         10.43          8.97         3.12 o                         
  -6  15   5         66.77         62.93         5.07 o                         
  -5  15   5         40.87         38.44         3.75 o                         
  -4  15   5        101.89        100.32         4.47 o                         
  -3  15   5         10.93         15.17         6.70 o                         
  -2  15   5         35.24         38.89         3.27 o                         
  -1  15   5         54.29         43.81         3.04 o                         
   0  15   5        208.45        206.81         5.60 o                         
   1  15   5         34.55         34.90         2.93 o                         
   2  15   5         13.28         16.88         2.78 o                         
   3  15   5         64.83         77.28         4.29 o                         
   4  15   5        120.18        126.44        10.41 o                         
   5  15   5        114.43        113.28         8.04 o                         
   6  15   5         18.96         15.21         4.29 o                         
  -6  16   5        213.34        198.48        10.92 o                         
  -5  16   5         70.52         65.84         3.83 o                         
  -4  16   5         57.98         55.67         3.43 o                         
  -3  16   5          1.76          3.76         1.62 o                         
  -2  16   5         34.10         32.78         3.17 o                         
  -1  16   5         15.35         14.42         2.06 o                         
   0  16   5        205.59        192.27         7.78 o                         
   1  16   5        143.15        139.32         4.50 o                         
   2  16   5         10.52         13.18         2.06 o                         
   3  16   5        155.41        159.48         5.58 o                         
   4  16   5        102.07         91.10         4.70 o                         
   5  16   5          7.64          4.47         2.22 o                         
  -6  17   5         23.20         19.49         4.29 o                         
  -5  17   5          7.84          8.36         2.35 o                         
  -4  17   5        176.21        169.54         5.82 o                         
  -3  17   5        185.61        175.98         5.42 o                         
  -2  17   5         47.90         48.80         3.00 o                         
  -1  17   5         25.18         26.90         3.78 o                         
   0  17   5        138.31        118.79         3.84 o                         
   1  17   5         90.48         71.96         3.03 o                         
   2  17   5         83.01         81.57         3.81 o                         
   3  17   5         32.78         35.48         4.24 o                         
   4  17   5          1.03          1.95         4.68 o                         
  -6  18   5         34.74         27.29         5.46 o                         
  -5  18   5          7.30          4.02         3.31 o                         
  -4  18   5         84.25         94.91         3.96 o                         
  -3  18   5         32.90         37.87         2.62 o                         
  -2  18   5         32.59         37.40         2.78 o                         
  -1  18   5         73.08         58.98         3.48 o                         
   0  18   5        116.10        103.78         3.68 o                         
   1  18   5         22.49         32.31         3.14 o                         
   2  18   5         14.70         22.39         2.78 o                         
   3  18   5          4.48          4.29         2.33 o                         
   4  18   5         11.86         17.15         6.24 o                         
  -5  19   5         44.87         35.48         3.90 o                         
  -4  19   5        152.49        133.44         5.61 o                         
  -3  19   5        141.21        133.49         6.75 o                         
  -2  19   5         35.25         35.32         3.38 o                         
  -1  19   5         11.16         11.16         1.64 o                         
   0  19   5         99.59         95.51         5.63 o                         
   1  19   5         55.11         47.97         3.13 o                         
   2  19   5         90.86         96.71         6.63 o                         
   3  19   5          7.11          5.07         2.73 o                         
  -4  20   5         14.30         10.53         2.73 o                         
  -3  20   5         18.25         14.94         2.24 o                         
  -2  20   5         15.80         19.28         2.43 o                         
  -1  20   5         71.34         65.47         4.03 o                         
   0  20   5          4.69          3.86         1.31 o                         
   1  20   5         80.24         92.81         5.85 o                         
  -3 -20   6         35.31         25.73         3.90 o                         
  -2 -20   6         13.68         17.54         3.90 o                         
  -1 -20   6         62.53         66.68         5.07 o                         
  -5 -19   6         71.71         78.77         5.46 o                         
  -4 -19   6         73.94         74.48         5.46 o                         
  -3 -19   6         48.21         51.08         5.85 o                         
  -2 -19   6          5.92          3.90         2.73 o                         
  -6 -18   6         82.56         77.99         5.46 o                         
  -5 -18   6         93.75         87.35         6.63 o                         
  -4 -18   6          9.53          2.73         3.12 o                         
  -3 -18   6        123.87        124.40         8.97 o                         
  -7 -17   6         30.04         31.19         3.90 o                         
  -6 -17   6        134.32        120.89         7.80 o                         
  -5 -17   6        201.99        201.60        12.48 o                         
  -4 -17   6        197.94        170.82        11.31 o                         
   3 -17   6         15.26          9.36         3.12 o                         
  -8 -16   6         50.31         48.74         4.29 o                         
  -7 -16   6        103.81        102.56         7.41 o                         
  -6 -16   6          8.14         14.43         4.29 o                         
  -5 -16   6         13.56         13.65         5.07 o                         
  -1 -16   6        137.54        143.50        13.65 o                         
   0 -16   6         92.32         86.56        10.92 o                         
  -8 -15   6         15.78         12.87         3.51 o                         
  -7 -15   6         15.04         21.05         4.29 o                         
  -6 -15   6         61.96         77.98         7.02 o                         
  -5 -15   6         13.01          9.36         3.90 o                         
  -4 -15   6         83.82         80.32        10.92 o                         
  -3 -15   6        207.60        161.07        14.04 o                         
  -2 -15   6         61.92         64.33        10.53 o                         
  -1 -15   6         24.14         28.07         6.24 o                         
  -9 -14   6         17.80         14.04         3.51 o                         
  -8 -14   6         92.03         77.99         5.85 o                         
  -7 -14   6        233.01        213.70        13.26 o                         
  -6 -14   6         62.24         60.84         5.70 o                         
  -5 -14   6        145.75        154.05         8.49 o                         
  -4 -14   6         15.80         33.14         9.36 o                         
  -3 -14   6        276.14        341.25        19.50 o                         
  -2 -14   6        472.74        477.52        26.14 o                         
   4 -14   6        195.51        179.01        11.31 o                         
  -9 -13   6        292.66        254.31        12.87 o                         
  -8 -13   6        197.49        162.35         8.39 o                         
  -7 -13   6         88.05         80.27         5.99 o                         
  -6 -13   6        203.59        210.99         9.76 o                         
  -5 -13   6        553.60        529.09        26.14 o                         
  -4 -13   6        433.05        416.24        22.63 o                         
  -3 -13   6        582.13        569.31        28.49 o                         
  -2 -13   6        211.59        198.86        14.82 o                         
   4 -13   6          1.73         -3.51         3.51 o                         
 -10 -12   6         80.23         83.45         5.85 o                         
  -9 -12   6          6.64          7.72         2.60 o                         
  -8 -12   6        125.20        128.46         6.60 o                         
  -7 -12   6         62.01         55.76         7.02 o                         
  -6 -12   6        238.34        254.30        10.74 o                         
  -5 -12   6         57.82         65.50         9.75 o                         
  -4 -12   6        527.31        545.07        28.09 o                         
  -3 -12   6         27.67         21.05         5.85 o                         
   4 -12   6         69.86         74.08         9.36 o                         
 -10 -11   6         94.86         96.65         7.60 o                         
  -9 -11   6        152.82        127.95         7.41 o                         
  -8 -11   6        403.72        397.16        14.48 o                         
  -7 -11   6         44.51         33.70         5.05 o                         
  -6 -11   6        198.78        193.01         8.96 o                         
  -5 -11   6        467.59        480.64        24.58 o                         
  -4 -11   6        610.83        588.04        30.44 o                         
   4 -11   6        312.49        333.47        17.94 o                         
 -10 -10   6         29.93         25.47         3.44 o                         
  -9 -10   6         72.55         68.87         4.69 o                         
  -8 -10   6         36.79         41.91        11.70 o                         
  -7 -10   6        159.77        165.95         8.53 o                         
  -6 -10   6         50.22         53.67         5.88 o                         
  -5 -10   6        326.37        348.30        19.50 o                         
  -4 -10   6        114.40        102.55        10.14 o                         
  -3 -10   6        297.50        326.45        19.11 o                         
   4 -10   6        381.67        430.64        21.85 o                         
 -11  -9   6          2.85          2.87         2.34 o                         
 -10  -9   6         52.76         54.98         3.99 o                         
  -9  -9   6          7.49          8.58         2.48 o                         
  -8  -9   6        139.87        142.16         7.43 o                         
  -7  -9   6        354.47        307.99        12.68 o                         
  -6  -9   6        850.02        876.51        28.85 o                         
  -5  -9   6         37.21         30.41         7.80 o                         
  -4  -9   6       1429.04       1470.10        66.05 o                         
   4  -9   6        257.61        256.60        14.82 o                         
 -11  -8   6          6.38          3.44         2.24 o                         
 -10  -8   6        101.10         98.64         5.37 o                         
  -9  -8   6          0.94          1.66         3.01 o                         
  -8  -8   6        151.66        156.37        16.38 o                         
  -7  -8   6        318.68        333.79        12.95 o                         
  -6  -8   6          1.89         -3.03         3.03 o                         
  -5  -8   6        157.59        153.26        12.09 o                         
  -4  -8   6        582.03        563.12        26.93 o                         
   4  -8   6        134.85        144.28        11.70 o                         
   5  -8   6        194.55        183.69        15.21 o                         
   6  -8   6         24.25         44.45         8.58 o                         
   7  -8   6          8.25          7.02         4.68 o                         
 -11  -7   6        302.05        320.79        11.17 o                         
 -10  -7   6         63.11         54.02         4.54 o                         
  -9  -7   6          3.99          3.90         2.48 o                         
  -8  -7   6         59.52         65.16         7.02 o                         
  -7  -7   6          2.32          4.86         2.88 o                         
  -6  -7   6         16.53         15.84         3.58 o                         
  -5  -7   6        177.65        177.84        12.87 o                         
  -4  -7   6        151.81        130.64        11.31 o                         
  -3  -7   6         37.42         42.89        12.87 o                         
  -2  -7   6        202.72        227.73        15.99 o                         
  -1  -7   6        396.10        383.10        21.46 o                         
   0  -7   6         48.07         43.28         8.58 o                         
   4  -7   6         95.16        100.60        10.14 o                         
   5  -7   6        128.76        141.76        19.11 o                         
   6  -7   6         46.92         63.55         8.19 o                         
   7  -7   6        128.08        116.60         9.36 o                         
   8  -7   6         13.58          9.75         4.68 o                         
 -11  -6   6         21.03         19.75         4.48 o                         
 -10  -6   6          5.84         10.60         2.44 o                         
  -9  -6   6         78.37         76.08         5.79 o                         
  -8  -6   6        137.12        140.87         7.71 o                         
  -7  -6   6        238.05        220.49        10.34 o                         
  -6  -6   6        347.12        343.47        13.52 o                         
  -5  -6   6        330.95        448.18        22.63 o                         
  -4  -6   6        130.05        144.50        10.72 o                         
  -3  -6   6        186.48        179.02        14.82 o                         
  -2  -6   6        314.89        299.18        16.38 o                         
  -1  -6   6        192.40        173.57         8.41 o                         
   0  -6   6       1158.42       1089.69        49.23 o                         
   1  -6   6          3.08          4.68         3.51 o                         
   4  -6   6        196.79        177.97        12.48 o                         
   5  -6   6         69.99         85.74         7.77 o                         
   6  -6   6        136.52        120.50         9.36 o                         
   7  -6   6        120.86        109.58         8.58 o                         
   8  -6   6         33.87         26.12         6.63 o                         
 -12  -5   6         32.80         30.41         3.51 o                         
 -11  -5   6         26.98         29.85         3.76 o                         
 -10  -5   6        145.02        146.18         7.15 o                         
  -9  -5   6        232.11        223.00         9.65 o                         
  -8  -5   6        483.59        485.91        29.46 o                         
  -7  -5   6        698.57        717.75        31.03 o                         
  -6  -5   6        230.98        217.01        10.34 o                         
  -5  -5   6       2257.86       2218.76       102.55 o                         
  -4  -5   6       1373.47       1293.50        42.01 o                         
  -3  -5   6         33.69         31.97         8.97 o                         
  -2  -5   6        327.45        306.99        11.72 o                         
  -1  -5   6        136.24        123.23         8.97 o                         
   0  -5   6       1847.24       1766.01        57.14 o                         
   1  -5   6        184.86        182.52        10.92 o                         
   3  -5   6        268.25        304.98        16.77 o                         
   4  -5   6        243.62        234.03        11.02 o                         
   5  -5   6         50.57         28.85         5.85 o                         
   6  -5   6        605.49        593.88        28.49 o                         
   7  -5   6         45.34         49.91         7.02 o                         
   8  -5   6         83.19         70.58         6.24 o                         
 -12  -4   6         80.70         79.55         5.07 o                         
 -11  -4   6          2.31          2.34         2.34 o                         
 -10  -4   6        323.42        290.35        33.94 o                         
  -9  -4   6        276.83        303.49        12.41 o                         
  -8  -4   6        333.05        342.42        13.93 o                         
  -7  -4   6        166.61        190.71        10.38 o                         
  -6  -4   6        115.18        127.74         6.86 o                         
  -5  -4   6       1501.57       1614.98        42.35 o                         
  -4  -4   6          4.96          8.84         4.29 o                         
  -3  -4   6         22.57         27.68         8.19 o                         
  -2  -4   6        189.57        150.30         7.03 o                         
  -1  -4   6       1087.82       1250.45        77.77 o                         
   0  -4   6       1321.55       1274.59        88.94 o                         
   1  -4   6        464.02        452.63        22.63 o                         
   3  -4   6         37.55         29.24         8.19 o                         
   4  -4   6        634.43        619.49        21.66 o                         
   5  -4   6          2.57          6.74         3.90 o                         
   6  -4   6         21.69         28.46         7.02 o                         
   7  -4   6         84.95         69.41         7.41 o                         
   8  -4   6        116.82        118.94         7.80 o                         
   9  -4   6        177.51        180.59         9.36 o                         
 -12  -3   6        197.89        198.50        10.14 o                         
 -11  -3   6         62.63         53.03         5.46 o                         
 -10  -3   6         55.09         65.87         5.53 o                         
  -9  -3   6        258.92        288.01        11.86 o                         
  -8  -3   6        104.96        115.66         7.43 o                         
  -7  -3   6         12.55         14.53         3.12 o                         
  -6  -3   6        273.03        256.90        15.75 o                         
  -5  -3   6        139.06        132.54         6.41 o                         
  -4  -3   6       1388.45       1242.26        43.40 o                         
  -3  -3   6        540.69        545.25        25.76 o                         
  -2  -3   6        164.57        126.37         6.20 o                         
  -1  -3   6       1127.29       1078.63        52.18 o                         
   0  -3   6        976.81        847.76        42.39 o                         
   1  -3   6       1421.47       1293.34        58.65 o                         
   2  -3   6        181.34        201.59        17.94 o                         
   3  -3   6        811.91        782.84        27.04 o                         
   4  -3   6        154.93        144.73         9.05 o                         
   5  -3   6        185.57        198.65        10.49 o                         
   6  -3   6        559.14        574.75        27.71 o                         
   8  -3   6        243.56        238.67        12.48 o                         
   9  -3   6         56.25         60.44         5.07 o                         
 -12  -2   6         43.94         29.63         4.29 o                         
 -11  -2   6        166.17        176.66        10.53 o                         
 -10  -2   6         10.35          2.46         7.41 o                         
  -9  -2   6         19.39         33.26        10.53 o                         
  -8  -2   6        388.62        385.49        12.31 o                         
  -7  -2   6        382.36        437.65        16.14 o                         
  -6  -2   6        258.29        286.10        11.85 o                         
  -5  -2   6       2715.34       2883.18        85.49 o                         
  -4  -2   6        508.58        544.08        18.89 o                         
  -3  -2   6       2602.60       2935.22       117.82 o                         
  -2  -2   6       1408.18       1256.03        39.55 o                         
  -1  -2   6        223.06        174.62         7.17 o                         
   0  -2   6        825.70        815.96        32.03 o                         
   1  -2   6         92.56        122.05         7.80 o                         
   2  -2   6        660.14        626.86        32.79 o                         
   3  -2   6        800.32        794.79        27.44 o                         
   4  -2   6        285.45        272.87         9.59 o                         
   5  -2   6        430.09        426.37        13.42 o                         
   6  -2   6        891.29        908.07        33.38 o                         
   7  -2   6         54.22         34.43         9.55 o                         
   8  -2   6        230.05        232.81        12.48 o                         
   9  -2   6         72.92         81.89         5.85 o                         
 -12  -1   6         36.79         35.48         4.29 o                         
 -11  -1   6        215.74        240.60        12.48 o                         
 -10  -1   6         20.32         16.76         5.07 o                         
  -9  -1   6        296.96        336.97        18.72 o                         
  -8  -1   6        301.75        267.23        12.29 o                         
  -7  -1   6        546.92        552.81        19.87 o                         
  -6  -1   6        606.33        662.83        22.49 o                         
  -5  -1   6       1909.74       1927.80       133.25 o                         
  -4  -1   6        279.31        300.05        11.43 o                         
  -3  -1   6        336.72        289.64        15.68 o                         
  -2  -1   6       1029.70        956.68        30.81 o                         
  -1  -1   6        761.79        744.85        37.69 o                         
   0  -1   6       3789.23       3721.78       185.19 o                         
   1  -1   6        581.61        578.85        27.32 o                         
   2  -1   6        101.34         95.15         8.58 o                         
   3  -1   6        429.54        441.13        16.69 o                         
   4  -1   6        139.43        139.72         6.85 o                         
   5  -1   6        269.22        270.83         9.77 o                         
   6  -1   6        137.49        141.56         7.44 o                         
   7  -1   6        469.84        501.33        23.80 o                         
   8  -1   6        259.41        229.85         8.68 o                         
   9  -1   6         23.23         26.51         3.90 o                         
 -12   0   6         31.71         29.24         4.29 o                         
 -11   0   6         20.58         19.10         4.29 o                         
 -10   0   6          5.16         12.09         3.90 o                         
  -9   0   6        319.62        377.25        20.09 o                         
  -8   0   6        328.36        416.55        15.86 o                         
  -7   0   6         11.84          8.47         2.81 o                         
  -6   0   6        245.55        225.16         9.92 o                         
  -5   0   6       1160.35       1151.66        57.05 o                         
  -4   0   6        379.55        407.97        14.74 o                         
  -3   0   6       9731.11       9266.67       229.20 o                         
  -2   0   6       1434.67       1505.57        47.02 o                         
  -1   0   6       2200.95       2248.26        98.74 o                         
   0   0   6       1466.25       1261.65        39.55 o                         
   1   0   6         47.37         60.44         5.46 o                         
   2   0   6        739.15        676.16        32.02 o                         
   3   0   6          4.18          1.78         3.19 o                         
   4   0   6        333.48        308.62        10.55 o                         
   5   0   6         56.38         53.94         5.34 o                         
   6   0   6       1015.34       1052.74        61.50 o                         
   7   0   6         29.29         35.18         4.39 o                         
   8   0   6        158.74        140.62         6.20 o                         
   9   0   6         33.97         38.99         4.29 o                         
 -12   1   6         35.87         30.41         3.90 o                         
 -11   1   6        213.95        220.80        27.09 o                         
 -10   1   6         22.83         30.41         5.46 o                         
  -9   1   6        299.30        336.67        14.04 o                         
  -8   1   6        309.37        302.76        12.00 o                         
  -7   1   6        555.05        577.16        23.59 o                         
  -6   1   6        601.43        651.98        23.42 o                         
  -5   1   6       1924.12       1948.21       108.60 o                         
  -4   1   6        278.26        274.08        11.43 o                         
  -3   1   6        348.29        313.17         9.30 o                         
  -2   1   6       1024.22        969.59        30.81 o                         
  -1   1   6        749.99        725.98        23.75 o                         
   0   1   6       3802.92       3604.10       111.64 o                         
   1   1   6        584.26        582.80        23.99 o                         
   2   1   6         97.65         90.37        11.31 o                         
   3   1   6        435.41        466.35        11.62 o                         
   4   1   6        140.80        139.82         5.68 o                         
   5   1   6        268.25        267.24         8.25 o                         
   6   1   6        148.42        146.18         7.30 o                         
   7   1   6        467.28        467.79        26.34 o                         
   8   1   6        268.51        222.36        11.90 o                         
   9   1   6         25.93         20.02         3.16 o                         
 -12   2   6         43.57         36.26         3.90 o                         
 -11   2   6        166.09        184.91         7.71 o                         
  -9   2   6         21.85         38.83         5.26 o                         
  -8   2   6        385.13        392.61        15.03 o                         
  -7   2   6        377.02        432.62        16.28 o                         
  -6   2   6        263.30        313.57        13.10 o                         
  -5   2   6       2712.42       2459.85       121.89 o                         
  -4   2   6        496.10        541.43        19.02 o                         
  -3   2   6       2587.29       2760.72        71.01 o                         
  -2   2   6       1393.42       1254.44        32.29 o                         
  -1   2   6        226.16        187.77         7.58 o                         
   0   2   6        817.82        835.77        26.37 o                         
   1   2   6         82.92         94.80         5.10 o                         
   2   2   6        653.30        701.05        29.67 o                         
   3   2   6        807.00        820.83        19.16 o                         
   4   2   6        279.69        267.29         8.06 o                         
   5   2   6        436.78        438.63        16.57 o                         
   6   2   6        894.39        914.70        24.34 o                         
   7   2   6         54.98         39.28         7.80 o                         
   8   2   6        223.54        222.08         8.41 o                         
   9   2   6         76.50         86.18         6.24 o                         
 -12   3   6        198.31        188.40         9.75 o                         
 -11   3   6         62.39         61.31         4.39 o                         
 -10   3   6         53.42         63.94         9.36 o                         
  -9   3   6        258.44        295.44        23.21 o                         
  -8   3   6        105.75        116.94         7.30 o                         
  -7   3   6         14.52         34.31         8.58 o                         
  -6   3   6        269.83        256.28        16.90 o                         
  -5   3   6        133.81        120.11         9.36 o                         
  -4   3   6       1377.06       1279.80        40.64 o                         
  -3   3   6        532.20        507.73        21.70 o                         
  -2   3   6        164.81        125.42         5.01 o                         
  -1   3   6       1118.54       1062.81        27.61 o                         
   0   3   6        975.96        854.16        42.98 o                         
   1   3   6       1426.91       1337.08        41.33 o                         
   2   3   6        176.58        197.95        12.09 o                         
   3   3   6        811.04        817.69        32.74 o                         
   4   3   6        155.96        169.37        10.79 o                         
   5   3   6        183.78        204.08         6.86 o                         
   6   3   6        565.28        564.23        16.74 o                         
   7   3   6         94.53         96.60        14.43 o                         
   8   3   6        244.87        223.59        10.14 o                         
   9   3   6         60.11         66.68         5.07 o                         
 -12   4   6         82.93         77.21         5.85 o                         
 -11   4   6          2.75          2.77         2.24 o                         
 -10   4   6        315.29        287.19         9.30 o                         
  -9   4   6        280.15        323.45        31.79 o                         
  -8   4   6        330.66        368.68        15.80 o                         
  -7   4   6        166.25        202.68         9.49 o                         
  -6   4   6        115.81        124.09        12.48 o                         
  -5   4   6       1489.09       1682.13        73.11 o                         
  -4   4   6          4.42          6.91         2.88 o                         
  -3   4   6         23.41         35.67         3.55 o                         
  -2   4   6        189.47        162.15         5.91 o                         
  -1   4   6       1119.81       1282.44        32.64 o                         
   0   4   6       1306.42       1298.32        50.43 o                         
   1   4   6        495.66        477.53        16.00 o                         
   2   4   6        865.61        866.06        18.04 o                         
   3   4   6         37.86         40.49         3.39 o                         
   4   4   6        647.71        629.20        15.49 o                         
   5   4   6          1.52         12.60         2.38 o                         
   6   4   6         22.59         23.58         3.26 o                         
   7   4   6         81.92         67.92         5.77 o                         
   8   4   6        116.38        112.44         5.37 o                         
   9   4   6        174.70        172.79         9.36 o                         
 -11   5   6         26.45         27.73         3.65 o                         
 -10   5   6        146.49        143.38         5.85 o                         
  -9   5   6        236.21        219.14        13.14 o                         
  -8   5   6        495.05        532.23        18.75 o                         
  -7   5   6        698.38        797.33        26.08 o                         
  -6   5   6        226.21        202.13         8.18 o                         
  -5   5   6       2275.08       2288.04        57.40 o                         
  -4   5   6       1384.13       1311.46        42.28 o                         
  -3   5   6         40.11         16.02         3.31 o                         
  -2   5   6        322.99        320.64        11.77 o                         
  -1   5   6        125.47        111.71         6.09 o                         
   0   5   6       1870.34       1900.17        57.00 o                         
   1   5   6        171.95        170.47         9.12 o                         
   2   5   6        372.45        392.14        12.24 o                         
   3   5   6        258.66        298.46         9.06 o                         
   4   5   6        252.52        253.63         8.18 o                         
   5   5   6         50.11         44.34         3.64 o                         
   6   5   6        621.50        585.17        17.24 o                         
   7   5   6         43.27         44.54         3.51 o                         
   8   5   6         85.01         75.91         4.11 o                         
   9   5   6         44.06         33.83         2.61 o                         
 -11   6   6         22.54         10.06         3.12 o                         
 -10   6   6          6.18          1.20         3.59 o                         
  -9   6   6         82.31         74.06         9.75 o                         
  -8   6   6        132.97        130.60         6.30 o                         
  -7   6   6        246.09        243.35        47.37 o                         
  -6   6   6        339.53        348.56        13.55 o                         
  -5   6   6        327.64        424.06        13.90 o                         
  -4   6   6        127.48        125.49         5.41 o                         
  -3   6   6        192.89        206.81         9.56 o                         
  -2   6   6        305.58        276.70         9.34 o                         
  -1   6   6        193.62        182.92         8.42 o                         
   0   6   6       1160.78       1089.78        34.95 o                         
   1   6   6          3.29          2.43         2.41 o                         
   2   6   6       1382.23       1348.20        30.42 o                         
   3   6   6        101.33         91.35         4.37 o                         
   4   6   6        193.80        194.98         9.28 o                         
   5   6   6         63.28         65.18         4.95 o                         
   6   6   6        134.63        105.99         4.85 o                         
   7   6   6        119.78        112.99         6.69 o                         
   8   6   6         35.07         34.13         3.03 o                         
   9   6   6          8.77          4.29         1.95 o                         
 -10   7   6         63.43         54.23         4.20 o                         
  -9   7   6          2.74          1.76         2.54 o                         
  -8   7   6         52.63         48.86         4.70 o                         
  -7   7   6          2.61          4.71         3.00 o                         
  -6   7   6         13.39         14.81         2.53 o                         
  -5   7   6        182.76        179.88         7.11 o                         
  -4   7   6        145.95        134.12         7.91 o                         
  -3   7   6         36.92         28.11         3.03 o                         
  -2   7   6        195.91        235.64         7.28 o                         
  -1   7   6        399.05        400.53         8.53 o                         
   0   7   6         50.07         50.43         3.11 o                         
   1   7   6        298.12        326.47         7.63 o                         
   2   7   6        148.12        141.17         5.02 o                         
   3   7   6        122.83        114.12         4.85 o                         
   4   7   6         93.66         94.27         4.58 o                         
   5   7   6        129.70        133.37         7.60 o                         
   6   7   6         47.24         50.36         3.59 o                         
   7   7   6        130.74        128.90         5.87 o                         
   8   7   6         12.91         17.15         3.51 o                         
 -10   8   6        102.12        113.02         6.75 o                         
  -9   8   6          0.69         -3.16         3.16 o                         
  -8   8   6        156.56        137.10        10.33 o                         
  -7   8   6        308.27        309.59        10.18 o                         
  -6   8   6          2.60         -1.58         2.93 o                         
  -5   8   6        166.86        161.48         6.63 o                         
  -4   8   6        563.21        522.82        15.14 o                         
  -3   8   6        693.77        667.63        14.30 o                         
  -2   8   6       1055.09       1063.88        25.56 o                         
  -1   8   6        211.12        225.03         5.30 o                         
   0   8   6        157.32        125.80         3.88 o                         
   1   8   6        369.14        337.54         7.00 o                         
   2   8   6        376.26        345.64         9.32 o                         
   3   8   6        466.55        471.81        14.40 o                         
   4   8   6        137.16        161.75         6.01 o                         
   5   8   6        198.85        186.22        11.36 o                         
   6   8   6         24.22         42.08         3.32 o                         
   7   8   6          8.18          8.12         2.04 o                         
   8   8   6         18.23         16.66         2.92 o                         
 -10   9   6         53.70         60.66        11.31 o                         
  -9   9   6         10.17          5.67         3.70 o                         
  -8   9   6        137.66        128.92         9.36 o                         
  -7   9   6        363.77        321.71        10.10 o                         
  -6   9   6        849.44        845.76        35.94 o                         
  -5   9   6         38.47         42.22         3.90 o                         
  -4   9   6       1430.25       1450.73        32.72 o                         
  -3   9   6         54.30         41.27         4.28 o                         
  -2   9   6        332.07        344.16         7.83 o                         
  -1   9   6        320.06        324.97         7.43 o                         
   0   9   6        173.11        171.12         4.51 o                         
   1   9   6         55.33         55.41         2.91 o                         
   2   9   6         46.31         67.43         5.24 o                         
   3   9   6        365.85        367.60        10.12 o                         
   4   9   6        259.64        239.45        10.98 o                         
   5   9   6         30.15         37.83         3.43 o                         
   6   9   6         43.21         34.48         3.37 o                         
   7   9   6          7.87          2.84         1.59 o                         
   8   9   6         95.23         88.13         5.85 o                         
  -9  10   6         74.35         64.73         8.19 o                         
  -8  10   6         40.84         41.72         7.02 o                         
  -7  10   6        162.96        162.71        11.70 o                         
  -6  10   6         45.58         51.06         4.74 o                         
  -5  10   6        337.34        346.38        10.98 o                         
  -4  10   6        110.39         92.41         8.67 o                         
  -3  10   6        301.61        336.29         7.79 o                         
  -2  10   6         56.66         59.59         3.59 o                         
  -1  10   6        186.86        189.86         5.28 o                         
   0  10   6        866.15        914.28        16.20 o                         
   1  10   6        772.41        841.45        20.02 o                         
   2  10   6        234.51        219.71         6.52 o                         
   3  10   6        329.23        312.33         8.99 o                         
   4  10   6        380.18        416.31        11.22 o                         
   5  10   6        165.26        191.07         6.60 o                         
   6  10   6         74.09         78.58         3.87 o                         
   7  10   6         94.45        100.00         4.07 o                         
   8  10   6          6.45          8.86         3.31 o                         
  -9  11   6        154.85        144.29        10.53 o                         
  -8  11   6        408.59        404.53        21.46 o                         
  -7  11   6         47.33         44.83         4.77 o                         
  -6  11   6        188.10        162.66         7.03 o                         
  -5  11   6        453.78        450.75        11.82 o                         
  -4  11   6        623.07        608.79        17.40 o                         
  -3  11   6        189.59        172.51         5.14 o                         
  -2  11   6        296.29        319.06        10.30 o                         
  -1  11   6         73.91         71.39         3.99 o                         
   0  11   6       1965.82       2105.17        38.69 o                         
   1  11   6        255.92        272.18         6.14 o                         
   2  11   6         33.59         42.45         3.37 o                         
   3  11   6        162.09        160.88         6.53 o                         
   4  11   6        308.42        329.63         9.30 o                         
   5  11   6         55.67         54.50         3.92 o                         
   6  11   6         10.69          9.08         2.36 o                         
   7  11   6         78.08         65.15         3.49 o                         
  -9  12   6          6.40         10.53         6.24 o                         
  -8  12   6        123.22        139.21        10.92 o                         
  -7  12   6         61.92         56.99         4.96 o                         
  -6  12   6        235.86        247.05         8.54 o                         
  -5  12   6         56.85         62.17         4.11 o                         
  -4  12   6        518.27        546.04        13.68 o                         
  -3  12   6         30.22         28.83         2.77 o                         
  -2  12   6        114.10        142.31         4.61 o                         
  -1  12   6          5.51         12.37         1.95 o                         
   0  12   6        321.14        305.78         7.25 o                         
   1  12   6          0.73          5.58         1.53 o                         
   2  12   6        182.37        189.20         5.36 o                         
   3  12   6        165.09        181.52         5.87 o                         
   4  12   6         72.64         74.98         3.84 o                         
   5  12   6        131.43        121.47         4.69 o                         
   6  12   6          1.52          2.49         1.50 o                         
   7  12   6          8.29          3.90         1.65 o                         
  -8  13   6        194.24        179.79        12.48 o                         
  -7  13   6         86.62         88.01         5.53 o                         
  -6  13   6        203.50        216.40         7.73 o                         
  -5  13   6        547.37        497.72        20.16 o                         
  -4  13   6        443.25        415.97        13.60 o                         
  -3  13   6        575.81        554.90        14.19 o                         
  -2  13   6        207.17        213.64         5.86 o                         
  -1  13   6          3.43          1.05         1.54 o                         
   0  13   6        547.60        590.03        12.14 o                         
   1  13   6        414.18        448.11        11.91 o                         
   2  13   6        123.14        111.93         4.22 o                         
   3  13   6        184.92        183.02         9.29 o                         
   4  13   6          1.30          0.74         1.70 o                         
   5  13   6         48.96         46.27         3.12 o                         
   6  13   6         34.50         35.37         2.86 o                         
  -7  14   6        238.16        239.75         9.47 o                         
  -6  14   6         58.85         58.03         5.16 o                         
  -5  14   6        147.28        163.36        12.22 o                         
  -4  14   6         15.81         18.27         2.68 o                         
  -3  14   6        278.26        331.43         9.46 o                         
  -2  14   6        488.49        505.43        11.34 o                         
  -1  14   6        528.24        610.37        12.85 o                         
   0  14   6         67.68         82.40         5.98 o                         
   1  14   6        181.72        197.69         5.39 o                         
   2  14   6         22.31         19.15         4.72 o                         
   3  14   6         85.10         93.22         4.33 o                         
   4  14   6        188.54        176.22         5.77 o                         
   5  14   6        118.15        104.60         4.11 o                         
   6  14   6        135.78        113.49         7.02 o                         
  -7  15   6         16.11         33.92        12.09 o                         
  -6  15   6         63.39         78.48         5.31 o                         
  -5  15   6         14.18         12.86         2.67 o                         
  -4  15   6         81.56         61.61         4.06 o                         
  -3  15   6        209.89        199.95         6.42 o                         
  -2  15   6         61.64         67.25         4.62 o                         
  -1  15   6         24.31         26.45         2.65 o                         
   0  15   6         76.33         77.05         5.03 o                         
   1  15   6         70.66         69.47         3.43 o                         
   2  15   6        100.73        107.68         4.96 o                         
   3  15   6         29.40         27.85         3.55 o                         
   4  15   6         12.44          7.04         2.05 o                         
   5  15   6        101.59        101.66         7.60 o                         
  -6  16   6         10.23          4.05         5.46 o                         
  -5  16   6         12.36          6.23         1.63 o                         
  -4  16   6         58.17         59.28         3.43 o                         
  -3  16   6        428.42        426.93        10.57 o                         
  -2  16   6        213.76        208.14        14.40 o                         
  -1  16   6        145.56        153.03         5.20 o                         
   0  16   6         91.09         90.98         4.03 o                         
   1  16   6        188.22        165.45         5.09 o                         
   2  16   6         30.13         22.97         3.26 o                         
   3  16   6        253.79        248.28         8.59 o                         
   4  16   6         24.75         25.83         3.24 o                         
   5  16   6         24.42         13.65         3.12 o                         
  -6  17   6        132.69        115.04         6.63 o                         
  -5  17   6        201.21        194.63        10.71 o                         
  -4  17   6        198.76        182.28         5.58 o                         
  -3  17   6        125.91        132.62         4.64 o                         
  -2  17   6         15.60          8.58         1.51 o                         
  -1  17   6         40.93         34.94         3.03 o                         
   0  17   6         72.51         82.55         3.27 o                         
   1  17   6         35.92         38.05         2.91 o                         
   2  17   6        101.10        110.73         6.36 o                         
   3  17   6         17.12         10.21         2.50 o                         
   4  17   6         20.39         24.43         3.60 o                         
  -5  18   6         92.37        104.80         5.65 o                         
  -4  18   6         10.16          7.83         2.73 o                         
  -3  18   6        128.48        129.86         4.43 o                         
  -2  18   6         40.75         34.12         2.44 o                         
  -1  18   6        103.27        100.52         3.49 o                         
   0  18   6         79.13         79.39         4.22 o                         
   1  18   6          2.49          0.33         1.51 o                         
   2  18   6         93.33        107.08         9.94 o                         
   3  18   6         98.33        101.00         8.19 o                         
  -5  19   6         72.68         84.62         5.07 o                         
  -4  19   6         68.70         73.19         3.90 o                         
  -3  19   6         50.83         51.59         3.09 o                         
  -2  19   6          6.55          2.35         1.26 o                         
  -1  19   6         34.59         35.15         3.14 o                         
   0  19   6         96.87         94.35         3.89 o                         
   1  19   6         28.45         35.38         3.55 o                         
   2  19   6          2.59          4.29         2.73 o                         
  -3  20   6         34.01         29.82         3.12 o                         
  -2  20   6         14.04         16.00         2.24 o                         
  -1  20   6         62.09         58.32         2.80 o                         
   0  20   6         15.22         13.65         3.51 o                         
  -4 -19   7         17.54         18.71         3.51 o                         
  -3 -19   7          8.72          3.12         2.34 o                         
  -2 -19   7         90.72         93.59         6.24 o                         
   1 -19   7          3.47          0.39         2.34 o                         
  -6 -18   7         17.56         22.61         3.51 o                         
  -5 -18   7         31.02         35.87         4.29 o                         
  -4 -18   7         40.02         41.33         4.29 o                         
  -3 -18   7         36.68         45.62         5.07 o                         
   2 -18   7          2.86          1.17         2.73 o                         
  -7 -17   7          0.14         -1.95         1.95 o                         
  -6 -17   7         42.88         38.99         4.29 o                         
  -5 -17   7         68.43         56.54         5.46 o                         
  -4 -17   7        202.40        172.78        10.92 o                         
  -7 -16   7         16.67         24.17         4.29 o                         
  -6 -16   7         11.18          8.58         2.73 o                         
  -5 -16   7         90.79         98.26         7.41 o                         
  -3 -16   7        200.62        174.33        13.65 o                         
  -2 -16   7        308.90        265.60        16.38 o                         
  -1 -16   7        179.50        148.59        11.70 o                         
   0 -16   7         26.76         19.88         5.46 o                         
   3 -16   7         63.12         60.44         6.24 o                         
  -8 -15   7         43.14         44.84         4.29 o                         
  -7 -15   7          9.52          8.19         2.73 o                         
  -6 -15   7          2.09          1.95         2.73 o                         
  -5 -15   7          3.88         -0.21         2.71 o                         
  -4 -15   7         17.57         28.07         8.58 o                         
  -3 -15   7         63.95         39.38         8.97 o                         
  -2 -15   7         13.60         21.05         6.24 o                         
  -1 -15   7        124.09        106.85        11.31 o                         
   3 -15   7         42.95         32.75         5.85 o                         
  -9 -14   7         49.91         54.59         4.68 o                         
  -8 -14   7        121.83        124.01         7.80 o                         
  -7 -14   7         17.03         15.85         3.44 o                         
  -6 -14   7         14.07         11.90         4.29 o                         
  -5 -14   7        187.59        182.75         9.10 o                         
  -4 -14   7        218.69        214.86        14.43 o                         
  -3 -14   7        113.10        101.77        10.92 o                         
  -2 -14   7         70.35         67.84         9.36 o                         
  -9 -13   7         30.98         24.17         3.90 o                         
  -8 -13   7         24.72         21.19         3.82 o                         
  -7 -13   7         36.19         44.71         4.87 o                         
  -6 -13   7         57.50         59.91         5.92 o                         
  -5 -13   7         34.90         47.96         8.58 o                         
  -4 -13   7       1155.84       1243.91        56.64 o                         
  -3 -13   7         84.02        107.23        10.53 o                         
  -2 -13   7        273.52        301.46        17.94 o                         
   4 -13   7         16.69         13.65         3.90 o                         
 -10 -12   7         57.72         41.72         6.24 o                         
  -9 -12   7          7.80          4.14         2.30 o                         
  -8 -12   7        279.75        257.59         9.92 o                         
  -7 -12   7        136.88        136.83         7.27 o                         
  -6 -12   7        753.47        786.06        41.96 o                         
  -5 -12   7        564.73        635.98        30.83 o                         
  -4 -12   7        298.03        308.88        17.94 o                         
  -3 -12   7        363.07        346.37        20.28 o                         
   4 -12   7        178.50        202.75        12.09 o                         
 -10 -11   7         45.07         42.18         3.71 o                         
  -9 -11   7          8.71         12.41         3.31 o                         
  -8 -11   7         48.94         39.98         4.49 o                         
  -7 -11   7        150.35        159.70        17.94 o                         
  -6 -11   7       1230.81       1346.66        50.57 o                         
  -5 -11   7        217.07        230.84        14.82 o                         
  -4 -11   7        101.04         98.65        10.53 o                         
  -3 -11   7        107.83         95.92        10.53 o                         
   4 -11   7        200.75        186.42        12.48 o                         
 -10 -10   7        142.04        153.49        11.89 o                         
  -9 -10   7        106.46         87.77         5.24 o                         
  -8 -10   7        168.72        167.55         9.16 o                         
  -7 -10   7        200.16        201.08         9.36 o                         
  -6 -10   7        101.22         99.61         6.88 o                         
  -5 -10   7        172.32        161.06        12.48 o                         
  -4 -10   7         89.42         62.00         8.97 o                         
  -3 -10   7        288.13        272.22        17.55 o                         
   4 -10   7        158.23        175.49        11.70 o                         
 -11  -9   7          2.32          5.85         3.12 o                         
 -10  -9   7         24.82         24.58         3.44 o                         
  -9  -9   7         76.02         89.43         6.04 o                         
  -8  -9   7        261.04        255.25        10.59 o                         
  -7  -9   7        672.25        690.92        23.97 o                         
  -6  -9   7        362.83        342.82        13.65 o                         
  -5  -9   7        618.95        581.45        28.88 o                         
  -4  -9   7        209.92        212.90        17.94 o                         
   4  -9   7        403.62        470.84        22.63 o                         
   5  -9   7         62.97         52.25        10.14 o                         
 -11  -8   7          1.18         -1.95         2.34 o                         
 -10  -8   7         37.60         32.97         3.83 o                         
  -9  -8   7         69.22         72.95         5.24 o                         
  -8  -8   7        478.05        460.65        16.40 o                         
  -7  -8   7       1177.70       1253.65        39.90 o                         
  -6  -8   7        462.33        462.67        19.31 o                         
  -5  -8   7       1941.80       1958.94        86.83 o                         
  -4  -8   7        937.81        897.66        44.13 o                         
   4  -8   7        251.27        254.26        15.60 o                         
   5  -8   7         71.07         74.47        10.92 o                         
 -11  -7   7        257.35        254.30        12.87 o                         
 -10  -7   7         34.26         39.21         4.21 o                         
  -9  -7   7         23.34         27.49         4.69 o                         
  -8  -7   7        524.20        535.82        18.76 o                         
  -7  -7   7         53.84         44.74         5.77 o                         
  -6  -7   7        318.54        333.73        13.38 o                         
  -5  -7   7         60.24         60.83         8.97 o                         
  -4  -7   7         99.74         92.80         9.75 o                         
  -2  -7   7        390.29        381.13        26.92 o                         
   3  -7   7         39.50         34.70         7.80 o                         
   4  -7   7        253.40        263.62        15.21 o                         
   5  -7   7        462.05        481.81        25.36 o                         
 -11  -6   7        107.72         96.32         7.02 o                         
 -10  -6   7         30.31         26.59         4.68 o                         
  -9  -6   7        117.04        123.22         9.36 o                         
  -8  -6   7        159.66        155.81         8.13 o                         
  -7  -6   7        109.77        112.55         7.44 o                         
  -6  -6   7        180.43        156.55        10.12 o                         
  -5  -6   7        752.24        798.63        37.48 o                         
  -4  -6   7        145.41        155.21        11.31 o                         
  -3  -6   7       2222.34       2083.16        97.47 o                         
  -2  -6   7         40.78         40.94        12.09 o                         
  -1  -6   7         58.76         41.72        12.09 o                         
   3  -6   7         42.63         39.38         7.80 o                         
   4  -6   7        138.98        143.50        12.48 o                         
   5  -6   7        309.82        326.83        19.50 o                         
   6  -6   7         11.50          5.85         5.46 o                         
 -12  -5   7         39.23         42.89         3.90 o                         
 -11  -5   7          2.83          5.85         2.73 o                         
 -10  -5   7        202.02        199.93         8.41 o                         
  -9  -5   7        188.58        197.36         8.68 o                         
  -8  -5   7        260.52        298.50        12.55 o                         
  -7  -5   7        992.64       1015.43        37.29 o                         
  -6  -5   7        276.39        319.97        12.96 o                         
  -5  -5   7        470.34        467.80        23.02 o                         
  -4  -5   7        371.05        380.33        16.29 o                         
  -3  -5   7        400.87        355.01        24.19 o                         
  -2  -5   7          4.01         10.14         4.68 o                         
  -1  -5   7        173.98        153.27        12.48 o                         
   3  -5   7        916.58        962.80        49.20 o                         
   4  -5   7        323.64        326.84        18.72 o                         
   5  -5   7          2.53          2.14         9.16 o                         
   6  -5   7        130.51        106.85        10.14 o                         
   7  -5   7         36.38         40.55         6.63 o                         
 -12  -4   7          3.32          1.56         1.95 o                         
 -11  -4   7         39.13         37.82         5.07 o                         
 -10  -4   7         33.76         45.23         6.24 o                         
  -9  -4   7        198.52        224.80        10.20 o                         
  -8  -4   7          1.24          4.68         3.65 o                         
  -7  -4   7        405.46        409.05        15.72 o                         
  -6  -4   7         87.23         96.00         6.89 o                         
  -5  -4   7        128.43        124.19         7.58 o                         
  -4  -4   7         41.88         45.57         7.37 o                         
  -3  -4   7        798.22        795.32        40.61 o                         
  -2  -4   7         17.85         44.84         8.97 o                         
  -1  -4   7        288.43        271.46        15.99 o                         
   2  -4   7       2873.93       2611.27       118.33 o                         
   3  -4   7        194.54        158.73        11.70 o                         
   4  -4   7       1202.81       1105.83        37.01 o                         
   5  -4   7         65.53         77.00        10.14 o                         
   6  -4   7         87.20         76.43         9.36 o                         
   7  -4   7         32.83         18.71         5.85 o                         
   8  -4   7         69.30         72.14         6.63 o                         
 -12  -3   7         48.89         55.37         4.29 o                         
 -11  -3   7        417.08        437.34        20.29 o                         
 -10  -3   7         60.45         63.55         7.02 o                         
  -9  -3   7        371.49        417.76        21.85 o                         
  -8  -3   7        214.93        210.56        14.04 o                         
  -7  -3   7        242.30        276.70        11.72 o                         
  -6  -3   7       1380.31       1417.87        51.37 o                         
  -5  -3   7        234.71        241.81        10.19 o                         
  -4  -3   7        441.81        426.64        13.30 o                         
  -3  -3   7        481.84        416.35        23.80 o                         
  -2  -3   7       2098.66       1887.00        84.57 o                         
  -1  -3   7       1181.07       1045.67        48.85 o                         
   0  -3   7         84.72         76.82         8.19 o                         
   1  -3   7       1220.13       1188.97        54.71 o                         
   2  -3   7        527.66        476.83        24.58 o                         
   3  -3   7       1060.38       1006.38        49.99 o                         
   4  -3   7         25.31         25.24         4.29 o                         
   5  -3   7        440.19        431.31        27.70 o                         
   6  -3   7         88.33        101.77         8.97 o                         
   7  -3   7        240.54        230.08        12.87 o                         
   8  -3   7        139.79        128.69         7.80 o                         
 -12  -2   7          0.67          1.17         1.95 o                         
 -11  -2   7         77.49         78.37         6.63 o                         
  -9  -2   7         77.20         76.81         8.97 o                         
  -8  -2   7        385.83        428.12        16.28 o                         
  -7  -2   7          4.94          4.68         4.68 o                         
  -6  -2   7          3.09         14.03         7.60 o                         
  -5  -2   7          7.60         10.81         3.16 o                         
  -4  -2   7        875.29        884.37        30.07 o                         
  -2  -2   7       1025.78       1030.94        47.27 o                         
  -1  -2   7       1529.04       1593.19        70.79 o                         
   0  -2   7        402.11        364.78        19.12 o                         
   1  -2   7       1118.31       1059.07        50.79 o                         
   2  -2   7        118.10        122.83         9.75 o                         
   3  -2   7        570.53        513.14        18.89 o                         
   4  -2   7        373.16        325.93        20.48 o                         
   5  -2   7         26.72         24.87         4.58 o                         
   6  -2   7        201.91        219.92        12.87 o                         
   7  -2   7        134.12        126.35         8.58 o                         
   8  -2   7         35.17         39.77         5.07 o                         
 -12  -1   7         82.29         98.66         6.24 o                         
 -11  -1   7        108.28        115.81         7.80 o                         
 -10  -1   7        156.19        197.68        13.26 o                         
  -9  -1   7        364.47        380.69        20.68 o                         
  -8  -1   7        121.23        110.92         7.30 o                         
  -7  -1   7         71.23         55.81         5.88 o                         
  -6  -1   7         49.30         44.41         5.53 o                         
  -5  -1   7        290.30        256.82        31.60 o                         
  -4  -1   7        105.43         85.58         7.14 o                         
  -3  -1   7         37.67         45.95         6.44 o                         
  -2  -1   7       2465.24       2690.45       116.00 o                         
  -1  -1   7       5585.68       5706.50       248.44 o                         
   0  -1   7         24.21         21.44         5.46 o                         
   1  -1   7       1162.02       1077.93        51.19 o                         
   2  -1   7        179.83        193.83        12.87 o                         
   3  -1   7          4.63          4.52         3.13 o                         
   4  -1   7        258.48        253.77        10.96 o                         
   5  -1   7        155.03        149.80         7.05 o                         
   6  -1   7        109.88        117.76         6.62 o                         
   7  -1   7        131.77        126.17         6.07 o                         
   8  -1   7         80.91        100.21         6.63 o                         
 -12   0   7         27.91         31.97         3.90 o                         
 -11   0   7         76.95         76.04         6.24 o                         
 -10   0   7          2.20          2.73         3.51 o                         
  -9   0   7        344.06        342.21        13.65 o                         
  -8   0   7       1128.94       1145.24        37.70 o                         
  -7   0   7       1056.08       1165.47        38.38 o                         
  -6   0   7        106.96        113.97         7.21 o                         
  -5   0   7        625.33        714.78        24.42 o                         
  -4   0   7        539.65        521.09        18.99 o                         
  -3   0   7         19.43          5.75         3.16 o                         
  -2   0   7        303.20        344.73        13.10 o                         
  -1   0   7       6113.08       6241.21       268.46 o                         
   0   0   7        214.00        216.43        12.87 o                         
   1   0   7         35.57         30.80         8.58 o                         
   2   0   7         15.96         16.13         6.63 o                         
   3   0   7         87.78         78.90         5.72 o                         
   4   0   7         36.75         37.43        10.14 o                         
   5   0   7        295.61        282.36         9.83 o                         
   6   0   7        158.67        147.06         7.15 o                         
   7   0   7        139.03        138.58         7.41 o                         
   8   0   7          1.88          3.35         2.40 o                         
 -12   1   7         78.14         90.08         5.85 o                         
 -11   1   7        108.58        106.53         5.89 o                         
 -10   1   7        159.65        134.54        13.65 o                         
  -9   1   7        371.42        379.78        27.50 o                         
  -8   1   7        128.26        126.89         7.58 o                         
  -7   1   7         64.30         59.74         6.09 o                         
  -6   1   7         49.16         45.52         5.35 o                         
  -5   1   7        291.69        292.42        13.65 o                         
  -4   1   7        107.81         92.26         9.75 o                         
  -3   1   7         37.98         39.39         5.25 o                         
  -2   1   7       2453.55       2622.99       138.71 o                         
  -1   1   7       5602.03       5804.96       175.68 o                         
   0   1   7         21.68         21.19         4.39 o                         
   1   1   7       1186.00       1173.50        36.33 o                         
   2   1   7        173.07        189.38         7.90 o                         
   3   1   7          4.36          0.87         2.92 o                         
   4   1   7        250.87        250.29         9.01 o                         
   5   1   7        162.46        149.73         6.86 o                         
   6   1   7        111.73        118.95         6.20 o                         
   7   1   7        125.81        105.22         5.65 o                         
   8   1   7         81.90         94.21         8.77 o                         
 -12   2   7          0.55          3.90         2.34 o                         
 -11   2   7         80.73         85.93         4.94 o                         
 -10   2   7        481.25        504.07        24.97 o                         
  -9   2   7         79.19         83.08        13.45 o                         
  -8   2   7        387.82        416.28        16.00 o                         
  -7   2   7          5.49          5.90         4.09 o                         
  -6   2   7          3.35          5.77         2.83 o                         
  -5   2   7          8.08          7.22         2.99 o                         
  -4   2   7        909.85        919.30        41.79 o                         
  -3   2   7         16.55         19.54         3.86 o                         
  -2   2   7       1067.57       1020.33        52.14 o                         
  -1   2   7       1516.17       1586.64        49.91 o                         
   0   2   7        398.03        386.51        13.64 o                         
   1   2   7       1114.79       1165.02        50.99 o                         
   2   2   7        118.25        103.88         5.56 o                         
   3   2   7        586.13        531.14        17.86 o                         
   4   2   7        375.98        345.89         9.47 o                         
   5   2   7         29.12         32.55         4.54 o                         
   6   2   7        201.20        218.43         8.96 o                         
   7   2   7        129.40        118.99         5.77 o                         
   8   2   7         32.73         30.89         3.31 o                         
 -12   3   7         47.81         46.40         4.68 o                         
 -11   3   7        415.62        394.28        14.34 o                         
 -10   3   7         59.32         69.88         7.80 o                         
  -9   3   7        361.35        409.26        15.72 o                         
  -8   3   7        209.85        207.81        10.06 o                         
  -7   3   7        247.39        268.13        15.99 o                         
  -6   3   7       1373.40       1453.18        37.75 o                         
  -5   3   7        235.38        222.51         8.01 o                         
  -4   3   7        438.15        417.91        15.11 o                         
  -3   3   7        473.25        437.39        30.63 o                         
  -2   3   7       2113.91       1922.37       117.46 o                         
  -1   3   7       1168.79       1081.83        34.40 o                         
   0   3   7         93.19         93.78         6.04 o                         
   1   3   7       1209.34       1233.81        31.80 o                         
   2   3   7        531.33        497.88        12.35 o                         
   3   3   7       1062.77       1118.28        25.12 o                         
   4   3   7         25.91         38.22         3.74 o                         
   5   3   7        439.35        433.89        11.42 o                         
   6   3   7         85.52         93.10         5.49 o                         
   7   3   7        235.96        225.19         8.81 o                         
   8   3   7        140.48        133.73         5.61 o                         
 -11   4   7         41.16         39.12         4.03 o                         
 -10   4   7         32.88         35.44         4.40 o                         
  -9   4   7        202.53        228.58        22.42 o                         
  -8   4   7          1.15          5.07         5.07 o                         
  -7   4   7        407.28        402.96        22.24 o                         
  -6   4   7         84.28         98.40         5.14 o                         
  -5   4   7        126.78        114.14         5.53 o                         
  -4   4   7         47.23         49.84         5.07 o                         
  -3   4   7        792.44        860.22        28.09 o                         
  -2   4   7         16.21         41.33        11.31 o                         
  -1   4   7        300.21        275.44        11.31 o                         
   0   4   7        937.75        926.96        25.53 o                         
   1   4   7        321.58        327.27        10.08 o                         
   2   4   7       2836.61       2739.58        59.40 o                         
   3   4   7        199.30        166.73        11.09 o                         
   4   4   7       1185.82       1161.97        26.38 o                         
   5   4   7         62.12         58.81         4.11 o                         
   6   4   7         90.21         84.01         6.30 o                         
   7   4   7         29.51         24.21         3.16 o                         
   8   4   7         69.97         67.07         3.71 o                         
 -11   5   7          2.59          4.09         4.09 o                         
 -10   5   7        197.73        179.73         7.26 o                         
  -9   5   7        184.07        154.46         7.62 o                         
  -8   5   7        264.00        308.69        12.69 o                         
  -7   5   7        984.42        992.92        33.41 o                         
  -6   5   7        264.76        300.05        10.39 o                         
  -5   5   7        479.95        424.68        13.01 o                         
  -4   5   7        367.68        362.40        11.29 o                         
  -3   5   7        407.71        415.15        10.77 o                         
  -2   5   7          5.17         14.70         4.28 o                         
  -1   5   7        164.19        144.37         7.05 o                         
   0   5   7        594.64        585.75        24.74 o                         
   1   5   7        261.35        279.29         7.57 o                         
   2   5   7         22.07         27.60         4.45 o                         
   3   5   7        907.16       1006.32        33.73 o                         
   4   5   7        314.66        334.42        11.66 o                         
   5   5   7          2.69          5.28         2.07 o                         
   6   5   7        127.59        125.62         5.23 o                         
   7   5   7         33.43         32.27         3.44 o                         
   8   5   7         74.29         64.34         5.07 o                         
 -10   6   7         29.99         17.76         3.44 o                         
  -9   6   7        120.59        108.40         7.99 o                         
  -8   6   7        167.19        143.79         6.83 o                         
  -7   6   7        110.00        118.86         7.11 o                         
  -6   6   7        188.74        174.82         7.11 o                         
  -5   6   7        752.68        767.46        21.24 o                         
  -4   6   7        139.19        138.29         6.02 o                         
  -3   6   7       2230.00       2187.73        49.56 o                         
  -2   6   7         39.43         34.32         4.56 o                         
  -1   6   7         58.69         48.37         3.13 o                         
   0   6   7        706.20        750.94        13.59 o                         
   1   6   7        189.20        188.44         5.33 o                         
   2   6   7       1858.39       1992.34        44.31 o                         
   3   6   7         37.57         45.59         3.64 o                         
   4   6   7        142.06        180.90         8.50 o                         
   5   6   7        315.97        336.17         9.39 o                         
   6   6   7         12.27          8.17         2.09 o                         
   7   6   7        243.71        222.23         8.41 o                         
   8   6   7         75.12         64.84         3.44 o                         
 -10   7   7         31.88         47.18         6.43 o                         
  -9   7   7         24.37         38.60         7.02 o                         
  -8   7   7        539.33        511.12        26.34 o                         
  -7   7   7         51.48         40.18         4.28 o                         
  -6   7   7        318.53        330.04        10.87 o                         
  -5   7   7         61.96         62.25         4.64 o                         
  -4   7   7         97.04         90.73         4.59 o                         
  -3   7   7         16.76         21.98         2.65 o                         
  -2   7   7        397.65        434.22         9.25 o                         
  -1   7   7        530.12        578.75        10.81 o                         
   0   7   7         58.46         40.92         3.12 o                         
   1   7   7        150.59        169.17         4.98 o                         
   2   7   7        665.70        612.07        22.92 o                         
   3   7   7         39.59         26.11         3.10 o                         
   4   7   7        253.66        243.38         7.65 o                         
   5   7   7        467.46        491.49        12.57 o                         
   6   7   7         47.49         44.79         3.56 o                         
   7   7   7         23.30         24.92         2.88 o                         
   8   7   7         22.70         17.23         2.21 o                         
 -10   8   7         37.92         36.26         6.63 o                         
  -9   8   7         65.84         76.52         6.27 o                         
  -8   8   7        469.74        418.46        16.41 o                         
  -7   8   7       1181.00       1197.76        39.32 o                         
  -6   8   7        465.31        447.48        13.53 o                         
  -5   8   7       1915.56       1828.52        69.99 o                         
  -4   8   7        965.12        953.77        21.95 o                         
  -3   8   7        166.91        145.48         4.73 o                         
  -2   8   7         96.35         70.60         3.65 o                         
  -1   8   7         13.05         23.69         4.20 o                         
   0   8   7        299.92        284.54         6.71 o                         
   1   8   7        513.58        489.16        12.88 o                         
   2   8   7        202.36        208.09         6.39 o                         
   3   8   7        248.66        251.60        12.80 o                         
   4   8   7        250.73        261.47         7.86 o                         
   5   8   7         71.76         71.85         4.08 o                         
   6   8   7          1.60          0.58         1.62 o                         
   7   8   7        105.19         92.14         4.54 o                         
   8   8   7         14.86         15.99         3.51 o                         
 -10   9   7         25.55         22.61         7.02 o                         
  -9   9   7         73.14         82.27         8.58 o                         
  -8   9   7        261.82        234.76        15.60 o                         
  -7   9   7        661.68        660.14        48.59 o                         
  -6   9   7        370.88        343.02        11.10 o                         
  -5   9   7        609.18        554.76        21.00 o                         
  -4   9   7        213.76        256.18         7.72 o                         
  -3   9   7        260.12        278.60         8.66 o                         
  -2   9   7         98.46        121.59         4.21 o                         
  -1   9   7        190.21        191.91         5.32 o                         
   0   9   7        147.16        155.38         6.40 o                         
   1   9   7        347.82        337.17         9.15 o                         
   2   9   7        103.64         79.89         4.13 o                         
   3   9   7         11.29         11.16         2.24 o                         
   4   9   7        402.67        425.91        11.47 o                         
   5   9   7         64.21         66.28         5.97 o                         
   6   9   7         60.51         59.31         3.47 o                         
   7   9   7          0.96          1.70         1.50 o                         
 -10  10   7        141.16        152.09        11.31 o                         
  -9  10   7        103.15         85.40        10.14 o                         
  -8  10   7        165.72        157.94        12.09 o                         
  -7  10   7        193.81        188.66         8.60 o                         
  -6  10   7         98.97         91.06         5.30 o                         
  -5  10   7        170.08        159.64         6.63 o                         
  -4  10   7         89.02         74.61         4.07 o                         
  -3  10   7        293.77        308.13         7.38 o                         
  -2  10   7        197.77        194.42         6.80 o                         
  -1  10   7        696.35        698.43        15.28 o                         
   0  10   7        112.44        114.53         3.74 o                         
   1  10   7         78.75         73.89         3.61 o                         
   2  10   7        260.84        239.37         6.93 o                         
   3  10   7        125.41        113.59         6.13 o                         
   4  10   7        160.07        149.34         5.62 o                         
   5  10   7         73.75         85.69         3.91 o                         
   6  10   7          7.14          5.79         1.62 o                         
   7  10   7         44.84         31.95         3.12 o                         
  -9  11   7          9.34         14.82         5.46 o                         
  -8  11   7         50.89         46.01         7.41 o                         
  -7  11   7        150.03        165.83        15.99 o                         
  -6  11   7       1258.03       1320.97        68.80 o                         
  -5  11   7        215.78        221.41         7.09 o                         
  -4  11   7         97.19         96.72         4.50 o                         
  -3  11   7        108.25         98.66         3.95 o                         
  -2  11   7       1060.49       1080.83        20.63 o                         
  -1  11   7        403.24        428.69         9.36 o                         
   0  11   7        274.36        260.94         7.60 o                         
   1  11   7         22.59         15.86         2.20 o                         
   2  11   7        295.64        317.79         8.41 o                         
   3  11   7        211.85        206.13         7.65 o                         
   4  11   7        205.72        201.57         6.80 o                         
   5  11   7         33.82         32.36         2.92 o                         
   6  11   7         25.29         30.78         2.62 o                         
   7  11   7         36.72         28.85         3.51 o                         
  -9  12   7          8.62          8.58         6.24 o                         
  -8  12   7        276.87        248.43        15.60 o                         
  -7  12   7        137.01        136.25         6.83 o                         
  -6  12   7        741.80        758.52        25.90 o                         
  -5  12   7        571.82        608.62        20.61 o                         
  -4  12   7        289.08        293.09         8.47 o                         
  -3  12   7        361.72        360.30         9.07 o                         
  -2  12   7         68.91         57.09         5.14 o                         
  -1  12   7         84.52         79.91         3.61 o                         
   0  12   7        527.54        481.45        10.29 o                         
   1  12   7        494.91        438.89        11.69 o                         
   2  12   7        423.42        471.72        13.18 o                         
   3  12   7        480.76        461.33        12.04 o                         
   4  12   7        174.64        192.44         6.27 o                         
   5  12   7         70.26         71.22         4.73 o                         
   6  12   7         44.49         44.70         4.48 o                         
  -8  13   7         27.01         20.27         6.24 o                         
  -7  13   7         37.06         40.23         4.25 o                         
  -6  13   7         57.63         64.24         7.88 o                         
  -5  13   7         32.40         46.57         4.78 o                         
  -4  13   7       1155.72       1219.90        29.60 o                         
  -3  13   7         81.33        100.20         4.30 o                         
  -2  13   7        274.19        297.78         7.18 o                         
  -1  13   7        323.96        345.31         8.01 o                         
   0  13   7         67.24         65.21         3.38 o                         
   1  13   7         48.44         49.64         3.75 o                         
   2  13   7        147.77        145.46         5.13 o                         
   3  13   7          1.37          0.51         1.91 o                         
   4  13   7         17.61         13.14         2.43 o                         
   5  13   7        223.05        226.69         7.47 o                         
   6  13   7          7.89         12.48         3.51 o                         
  -7  14   7         19.26         22.61         6.24 o                         
  -6  14   7         14.38         11.84         5.00 o                         
  -5  14   7        195.21        191.94        17.14 o                         
  -4  14   7        216.59        209.47         6.60 o                         
  -3  14   7        113.85        117.30         4.67 o                         
  -2  14   7         72.39         74.82         4.97 o                         
  -1  14   7          6.35          5.13         1.48 o                         
   0  14   7        252.49        256.80        10.04 o                         
   1  14   7        328.22        347.13        10.47 o                         
   2  14   7        171.99        151.39         5.77 o                         
   3  14   7         39.76         46.47         4.22 o                         
   4  14   7         92.16        116.63         5.16 o                         
   5  14   7         23.28         10.92         3.90 o                         
  -7  15   7          9.82          5.18         2.54 o                         
  -6  15   7          1.70          1.18         1.69 o                         
  -5  15   7          4.29          1.99         1.92 o                         
  -4  15   7         18.25         20.94         3.01 o                         
  -3  15   7         60.90         39.00         4.11 o                         
  -2  15   7         13.48          6.29         1.64 o                         
  -1  15   7        125.11        122.54         4.01 o                         
   0  15   7         37.71         32.07         3.32 o                         
   1  15   7        192.11        204.97         5.86 o                         
   2  15   7         51.63         54.60         3.69 o                         
   3  15   7         42.35         41.25         4.98 o                         
   4  15   7         41.86         33.05         3.34 o                         
   5  15   7          5.20          4.68         2.34 o                         
  -6  16   7         10.84          3.79         1.74 o                         
  -5  16   7         90.02         94.06         4.55 o                         
  -4  16   7        139.67        131.35         5.77 o                         
  -3  16   7        206.22        188.39         5.48 o                         
  -2  16   7        300.92        268.74         6.93 o                         
  -1  16   7        172.17        161.82         5.57 o                         
   0  16   7         28.68         28.03         2.81 o                         
   1  16   7        107.53        112.26         4.15 o                         
   2  16   7         75.07         92.21         4.05 o                         
   3  16   7         64.06         67.32         3.94 o                         
   4  16   7         72.04         85.47         4.68 o                         
  -6  17   7         43.40         51.86         3.90 o                         
  -5  17   7         71.94         59.10         3.60 o                         
  -4  17   7        197.41        188.09         7.92 o                         
  -3  17   7        136.42        119.35         4.64 o                         
  -2  17   7         45.05         51.38         3.48 o                         
  -1  17   7         17.78         14.44         2.15 o                         
   0  17   7         77.38         69.81         4.33 o                         
   1  17   7          2.40          2.68         1.53 o                         
   2  17   7         49.36         44.51         3.24 o                         
   3  17   7          0.40         -0.61         1.87 o                         
  -5  18   7         32.27         32.42         2.75 o                         
  -4  18   7         38.02         30.35         2.95 o                         
  -3  18   7         35.63         41.32         3.17 o                         
  -2  18   7          1.81          0.11         1.72 o                         
  -1  18   7         12.52          5.97         2.22 o                         
   0  18   7         61.13         61.64         3.11 o                         
   1  18   7         51.43         50.35         4.81 o                         
   2  18   7          2.42          3.90         2.73 o                         
  -4  19   7         16.49         13.05         4.09 o                         
  -3  19   7          8.00          4.44         2.14 o                         
  -2  19   7         93.34         93.42         4.21 o                         
  -1  19   7         60.99         63.78         3.82 o                         
   0  19   7         14.33         11.78         4.87 o                         
   1  19   7          3.66         -0.78         2.34 o                         
  -5 -18   8         16.44         22.22         3.51 o                         
  -4 -18   8          4.16          2.34         2.34 o                         
   1 -18   8         48.97         56.93         5.07 o                         
  -6 -17   8          8.56         15.21         3.51 o                         
  -5 -17   8         34.95         37.04         4.29 o                         
  -4 -17   8         11.32          7.80         2.73 o                         
   1 -17   8        109.65        121.67         8.19 o                         
   2 -17   8         40.44         47.57         5.07 o                         
  -7 -16   8         10.88          6.24         2.34 o                         
  -6 -16   8        143.45        144.69         8.58 o                         
  -5 -16   8         88.72        115.81         7.80 o                         
  -4 -16   8        222.61        220.98         9.05 o                         
  -3 -16   8        243.22        207.07        13.65 o                         
  -2 -16   8         54.50         35.87         7.80 o                         
  -1 -16   8        115.63         93.20         8.97 o                         
   0 -16   8        366.61        303.87        17.17 o                         
   1 -16   8         45.75         41.72         6.24 o                         
   2 -16   8         16.21         18.45         3.55 o                         
  -8 -15   8         24.06         31.97         3.90 o                         
  -7 -15   8          2.09         -2.34         2.34 o                         
  -6 -15   8         45.18         42.64         4.41 o                         
  -5 -15   8          5.55          1.79         5.07 o                         
  -3 -15   8         12.93          7.02         4.68 o                         
  -2 -15   8        300.75        266.38        15.60 o                         
  -1 -15   8        640.97        589.27        28.10 o                         
   2 -15   8          0.85         -1.56         2.34 o                         
   3 -15   8         37.43         33.92         5.46 o                         
  -8 -14   8         31.64         28.85         4.29 o                         
  -7 -14   8         54.23         54.37         6.24 o                         
  -6 -14   8         49.56         48.90         4.87 o                         
  -5 -14   8        623.73        601.68        26.13 o                         
  -4 -14   8        270.65        249.98        15.60 o                         
  -3 -14   8         57.70         60.83        12.48 o                         
  -2 -14   8         33.76         49.91         7.80 o                         
   3 -14   8          3.29          3.12         2.73 o                         
  -9 -13   8         78.11         70.97         5.46 o                         
  -8 -13   8        133.94        132.67         6.16 o                         
  -7 -13   8         70.30         65.60         4.87 o                         
  -6 -13   8        114.60        103.27         6.44 o                         
  -5 -13   8        261.28        308.92        12.44 o                         
  -4 -13   8        104.59        105.67        10.14 o                         
  -3 -13   8        200.23        222.65        14.04 o                         
  -2 -13   8         49.07         47.96         8.19 o                         
   3 -13   8         39.16         38.21         6.24 o                         
   4 -13   8         54.36         63.95         7.41 o                         
  -9 -12   8         14.97         13.13         3.31 o                         
  -8 -12   8          9.51          5.46         2.33 o                         
  -7 -12   8        141.44        141.66         7.27 o                         
  -6 -12   8        228.00        223.50         9.64 o                         
  -5 -12   8        144.74        161.83        12.09 o                         
  -4 -12   8        383.45        363.15        21.46 o                         
  -3 -12   8          5.54          8.58         4.68 o                         
   3 -12   8        548.12        566.19        26.54 o                         
 -10 -11   8        225.48        197.74        10.53 o                         
  -9 -11   8         25.76         24.99         5.65 o                         
  -8 -11   8        181.30        191.04        14.22 o                         
  -7 -11   8        303.69        287.66        16.38 o                         
  -6 -11   8       1060.11       1099.93        34.79 o                         
  -5 -11   8        297.25        295.23        17.55 o                         
  -4 -11   8         17.42         26.12         8.19 o                         
  -3 -11   8        229.17        198.48        14.04 o                         
   3 -11   8        173.43        187.19        12.09 o                         
   4 -11   8        160.65        152.87        10.53 o                         
 -10 -10   8          6.70          1.93         4.29 o                         
  -9 -10   8         73.61         71.06         4.82 o                         
  -8 -10   8         14.29         22.80         4.39 o                         
  -7 -10   8         40.17         35.04         6.43 o                         
  -6 -10   8          7.09          9.36         3.90 o                         
  -5 -10   8         50.98         44.45         8.58 o                         
  -4 -10   8        403.32        427.14        23.80 o                         
  -3 -10   8        714.94        711.86        33.96 o                         
   3 -10   8        315.64        366.24        18.72 o                         
   4 -10   8         89.35         85.78         8.97 o                         
 -11  -9   8         45.21         54.20         5.07 o                         
 -10  -9   8         47.50         44.54         4.03 o                         
  -9  -9   8        134.91        127.36         6.32 o                         
  -8  -9   8        376.06        382.45        14.04 o                         
  -7  -9   8         12.24         12.66         3.16 o                         
  -6  -9   8        150.26        176.72         9.09 o                         
  -5  -9   8        130.16        128.29        11.31 o                         
  -4  -9   8         29.69         18.71         5.46 o                         
   3  -9   8         80.45        109.96         9.36 o                         
   4  -9   8        210.00        198.86        12.87 o                         
 -11  -8   8          4.25          1.17         2.34 o                         
 -10  -8   8         24.26         17.54         4.68 o                         
  -9  -8   8         15.64         21.03         4.11 o                         
  -8  -8   8          3.26          6.78         2.88 o                         
  -7  -8   8         98.80         94.65         7.27 o                         
  -6  -8   8        520.96        517.83        18.76 o                         
  -5  -8   8        200.96        189.15        14.04 o                         
  -4  -8   8        439.91        420.54        24.58 o                         
   3  -8   8         61.30         64.33         8.19 o                         
   4  -8   8         99.01         93.19         9.36 o                         
   5  -8   8         41.22         31.58         6.24 o                         
 -11  -7   8         23.98         22.61         4.29 o                         
 -10  -7   8         72.57         69.41         6.24 o                         
  -9  -7   8         27.14         25.45         4.49 o                         
  -8  -7   8         21.62         26.30         5.85 o                         
  -7  -7   8         59.91         61.88         6.20 o                         
  -6  -7   8        188.53        186.65         9.38 o                         
  -5  -7   8          5.23         -3.12         4.29 o                         
  -4  -7   8         36.80         43.67         8.19 o                         
   2  -7   8        138.65        127.13        10.53 o                         
   3  -7   8        424.16        482.17        23.80 o                         
   4  -7   8         17.12         25.34         8.19 o                         
   5  -7   8        392.14        408.42        22.24 o                         
 -11  -6   8         33.24         25.73         3.90 o                         
  -9  -6   8        465.52        496.84        16.82 o                         
  -8  -6   8         65.40         69.85        13.26 o                         
  -7  -6   8          1.16          2.05         3.17 o                         
  -6  -6   8         12.41          9.86         4.68 o                         
  -5  -6   8        927.40        822.65        41.00 o                         
  -4  -6   8        299.89        262.09        15.99 o                         
   2  -6   8          2.45          1.95         3.90 o                         
   3  -6   8        404.31        409.59        21.85 o                         
   4  -6   8         51.15         45.23         8.58 o                         
   5  -6   8         20.35         17.93         5.85 o                         
 -11  -5   8        100.17         90.47         6.63 o                         
 -10  -5   8         37.49         32.75         5.46 o                         
  -9  -5   8        231.49        250.35        14.43 o                         
  -8  -5   8         36.17         31.58         7.80 o                         
  -7  -5   8        784.67        765.03        39.04 o                         
  -6  -5   8         60.33         58.10         8.58 o                         
  -5  -5   8         20.82         14.82         5.46 o                         
  -4  -5   8        554.70        554.11        28.49 o                         
   2  -5   8        146.21        156.77        11.31 o                         
   3  -5   8        122.03        125.95        10.53 o                         
   4  -5   8        208.96        209.00        14.04 o                         
   5  -5   8         89.03         93.97        20.67 o                         
 -12  -4   8         22.26         13.65         3.12 o                         
 -11  -4   8        121.77        124.01         7.80 o                         
 -10  -4   8         74.37         72.52         7.02 o                         
  -9  -4   8         86.75         90.85         8.58 o                         
  -8  -4   8         56.88         53.42         8.19 o                         
  -7  -4   8        328.64        319.43        17.94 o                         
  -6  -4   8         39.51         44.50         7.40 o                         
  -5  -4   8        488.71        428.79        24.19 o                         
  -4  -4   8        164.87        129.86        11.31 o                         
   1  -4   8        114.99        113.86         8.97 o                         
   2  -4   8        111.19         88.13        11.70 o                         
   3  -4   8        866.61        791.69        37.87 o                         
   4  -4   8         11.90         11.31         5.07 o                         
   5  -4   8        131.34        186.79        14.82 o                         
 -12  -3   8          2.65          2.34         1.95 o                         
 -11  -3   8         88.13         92.02         6.63 o                         
 -10  -3   8         80.16         58.10         6.63 o                         
  -9  -3   8        212.80        227.33        14.04 o                         
  -8  -3   8         19.27         19.49         5.46 o                         
  -7  -3   8        300.58        320.82        12.82 o                         
  -6  -3   8        290.59        278.22        19.11 o                         
  -5  -3   8         38.45         39.24         6.82 o                         
  -4  -3   8          3.19         -4.68         4.68 o                         
   0  -3   8         98.21         89.69         8.58 o                         
   1  -3   8         88.69         86.95         8.58 o                         
   2  -3   8        396.75        374.09        20.29 o                         
   3  -3   8        115.01        104.50        10.53 o                         
   4  -3   8        248.48        228.90        15.60 o
[truncated: 211,573 more chars]
